# Supplementary material for: Mycobacterial infection induces a specific human innate immune response
Source: Sci Rep. 2015 Nov 20;5:16882. doi: 10.1038/srep16882 (PMC4653619; doi:10.1038/srep16882)
Supplement: Supplementary Table S3 [file srep16882-s2.txt]

id	name	full_time_course	time_18h	time_48h
ENSG00000000419	DPM1	non-DE	non-DE	non-DE
ENSG00000000457	SCYL3	18 h	All	non-DE
ENSG00000000460	C1orf112	18 & 48 h	All	All
ENSG00000000938	FGR	18 & 48 h	All	All
ENSG00000000971	CFH	18 & 48 h	All	MTB
ENSG00000001036	FUCA2	18 h	All	non-DE
ENSG00000001084	GCLC	18 & 48 h	All	All
ENSG00000001167	NFYA	18 & 48 h	All	All
ENSG00000001460	STPG1	48 h	non-DE	All
ENSG00000001461	NIPAL3	non-DE	Yers-Salm	non-DE
ENSG00000001497	LAS1L	18 h	All	non-DE
ENSG00000001561	ENPP4	non-DE	non-DE	non-DE
ENSG00000001617	SEMA3F	non-DE	non-DE	non-DE
ENSG00000001629	ANKIB1	Yers-Salm	non-DE	non-DE
ENSG00000001630	CYP51A1	non-DE	non-DE	non-DE
ENSG00000001631	KRIT1	non-DE	Yers-Salm	non-DE
ENSG00000002016	RAD52	non-DE	non-DE	non-DE
ENSG00000002330	BAD	non-DE	non-DE	non-DE
ENSG00000002549	LAP3	48 h	non-DE	All
ENSG00000002586	CD99	18 & 48 h	non-DE	All
ENSG00000002587	HS3ST1	non-DE	non-DE	non-DE
ENSG00000002726	AOC1	18 & 48 h	All	All
ENSG00000002822	MAD1L1	48 h	Yers-Salm	All
ENSG00000002834	LASP1	Yers-Salm	non-DE	non-DE
ENSG00000002919	SNX11	48 h	non-DE	All
ENSG00000002933	TMEM176A	non-DE	non-DE	non-DE
ENSG00000003056	M6PR	non-DE	Yers-Salm	non-DE
ENSG00000003147	ICA1	48 h	non-DE	Yers-Salm
ENSG00000003393	ALS2	non-DE	Yers-Salm	non-DE
ENSG00000003400	CASP10	48 h	non-DE	All
ENSG00000003402	CFLAR	All	All	All
ENSG00000003436	TFPI	18 h	All	Yers-Salm
ENSG00000003509	NDUFAF7	non-DE	non-DE	non-DE
ENSG00000003756	RBM5	18 h	All	MTB
ENSG00000003987	MTMR7	non-DE	non-DE	non-DE
ENSG00000004059	ARF5	non-DE	non-DE	All
ENSG00000004139	SARM1	non-DE	non-DE	Yers-Salm
ENSG00000004142	POLDIP2	18 h	All	non-DE
ENSG00000004399	PLXND1	All	MTB	MTB
ENSG00000004455	AK2	18 h	All	non-DE
ENSG00000004468	CD38	18 & 48 h	All	All
ENSG00000004478	FKBP4	48 h	Yers-Salm	All
ENSG00000004487	KDM1A	non-DE	non-DE	Yers-Salm
ENSG00000004534	RBM6	non-DE	non-DE	non-DE
ENSG00000004660	CAMKK1	18 h	Virulent	Yers-Salm
ENSG00000004700	RECQL	Yers-Salm	non-DE	non-DE
ENSG00000004766	CCDC132	non-DE	Yers-Salm	non-DE
ENSG00000004777	ARHGAP33	48 h	non-DE	All
ENSG00000004779	NDUFAB1	18 h	Virulent	non-DE
ENSG00000004799	PDK4	48 h	Yers-Salm	All
ENSG00000004809	SLC22A16	Yers-Salm	non-DE	non-DE
ENSG00000004838	ZMYND10	18 & 48 h	Yers-Salm	All
ENSG00000004846	ABCB5	Yers-Salm	non-DE	non-DE
ENSG00000004864	SLC25A13	non-DE	Yers-Salm	non-DE
ENSG00000004866	ST7	18 h	Virulent	non-DE
ENSG00000004897	CDC27	Yers-Salm	non-DE	non-DE
ENSG00000004961	HCCS	non-DE	Yers-Salm	non-DE
ENSG00000004975	DVL2	18 & 48 h	All	All
ENSG00000005007	UPF1	non-DE	non-DE	non-DE
ENSG00000005020	SKAP2	non-DE	non-DE	non-DE
ENSG00000005022	SLC25A5	18 & 48 h	All	All
ENSG00000005059	CCDC109B	18 h	All	non-DE
ENSG00000005075	POLR2J	non-DE	Yers-Salm	non-DE
ENSG00000005100	DHX33	18 h	Yers-Salm	Yers-Salm
ENSG00000005156	LIG3	non-DE	non-DE	non-DE
ENSG00000005175	RPAP3	18 h	Virulent	non-DE
ENSG00000005189	AC004381.6	18 & 48 h	All	All
ENSG00000005194	CIAPIN1	18 h	Virulent	non-DE
ENSG00000005238	FAM214B	18 & 48 h	All	All
ENSG00000005243	COPZ2	18 h	Yers-Salm	Yers-Salm
ENSG00000005249	PRKAR2B	non-DE	non-DE	MTB
ENSG00000005302	MSL3	18 h	All	non-DE
ENSG00000005339	CREBBP	18 h	All	Yers-Salm
ENSG00000005379	BZRAP1	non-DE	non-DE	non-DE
ENSG00000005381	MPO	non-DE	non-DE	non-DE
ENSG00000005436	GCFC2	Yers-Salm	Yers-Salm	non-DE
ENSG00000005448	WDR54	non-DE	non-DE	non-DE
ENSG00000005469	CROT	18 h	All	non-DE
ENSG00000005471	ABCB4	All	All	All
ENSG00000005483	KMT2E	18 h	All	non-DE
ENSG00000005486	RHBDD2	All	All	All
ENSG00000005700	IBTK	Yers-Salm	non-DE	non-DE
ENSG00000005801	ZNF195	non-DE	non-DE	non-DE
ENSG00000005810	MYCBP2	non-DE	non-DE	non-DE
ENSG00000005812	FBXL3	18 h	Yers-Salm	non-DE
ENSG00000005844	ITGAL	48 h	Yers-Salm	All
ENSG00000005882	PDK2	48 h	non-DE	All
ENSG00000005884	ITGA3	48 h	non-DE	All
ENSG00000005889	ZFX	Yers-Salm	Yers-Salm	non-DE
ENSG00000005893	LAMP2	non-DE	non-DE	non-DE
ENSG00000005955	GGNBP2	non-DE	Yers-Salm	non-DE
ENSG00000006007	GDE1	48 h	non-DE	All
ENSG00000006015	C19orf60	18 h	All	All
ENSG00000006016	CRLF1	non-DE	Virulent	non-DE
ENSG00000006025	OSBPL7	18 & 48 h	All	All
ENSG00000006074	CCL18	48 h	Yers-Salm	All
ENSG00000006075	CCL3	All	All	All
ENSG00000006114	SYNRG	18 h	All	Yers-Salm
ENSG00000006118	TMEM132A	18 & 48 h	All	All
ENSG00000006125	AP2B1	non-DE	non-DE	non-DE
ENSG00000006194	ZNF263	18 & 48 h	Virulent	All
ENSG00000006282	SPATA20	non-DE	non-DE	non-DE
ENSG00000006283	CACNA1G	48 h	non-DE	All
ENSG00000006327	TNFRSF12A	48 h	non-DE	All
ENSG00000006432	MAP3K9	Yers-Salm	Yers-Salm	non-DE
ENSG00000006451	RALA	18 h	All	non-DE
ENSG00000006453	BAIAP2L1	18 & 48 h	All	All
ENSG00000006459	JHDM1D	18 & 48 h	All	All
ENSG00000006468	ETV1	non-DE	non-DE	non-DE
ENSG00000006530	AGK	18 h	All	non-DE
ENSG00000006534	ALDH3B1	Yers-Salm	non-DE	non-DE
ENSG00000006576	PHTF2	non-DE	non-DE	non-DE
ENSG00000006607	FARP2	non-DE	non-DE	non-DE
ENSG00000006625	GGCT	18 & 48 h	All	Virulent
ENSG00000006634	DBF4	18 h	Virulent	non-DE
ENSG00000006638	TBXA2R	non-DE	All	non-DE
ENSG00000006652	IFRD1	18 h	All	non-DE
ENSG00000006695	COX10	non-DE	Yers-Salm	non-DE
ENSG00000006704	GTF2IRD1	48 h	non-DE	All
ENSG00000006712	PAF1	non-DE	non-DE	non-DE
ENSG00000006715	VPS41	non-DE	non-DE	non-DE
ENSG00000006744	ELAC2	18 & 48 h	All	All
ENSG00000006747	SCIN	48 h	non-DE	All
ENSG00000006756	ARSD	non-DE	Yers-Salm	non-DE
ENSG00000006757	PNPLA4	non-DE	non-DE	non-DE
ENSG00000006831	ADIPOR2	non-DE	Yers-Salm	non-DE
ENSG00000006837	CDKL3	48 h	non-DE	All
ENSG00000007038	PRSS21	non-DE	non-DE	non-DE
ENSG00000007047	MARK4	18 h	All	non-DE
ENSG00000007080	CCDC124	18 h	Virulent	non-DE
ENSG00000007129	CEACAM21	non-DE	non-DE	non-DE
ENSG00000007168	PAFAH1B1	18 h	All	non-DE
ENSG00000007202	KIAA0100	Yers-Salm	non-DE	non-DE
ENSG00000007237	GAS7	18 & 48 h	All	All
ENSG00000007255	TRAPPC6A	18 & 48 h	All	All
ENSG00000007264	MATK	18 h	Yers-Salm	Yers-Salm
ENSG00000007312	CD79B	non-DE	non-DE	non-DE
ENSG00000007341	ST7L	non-DE	non-DE	non-DE
ENSG00000007372	PAX6	18 h	All	non-DE
ENSG00000007376	RPUSD1	18 h	All	non-DE
ENSG00000007384	RHBDF1	18 h	All	non-DE
ENSG00000007392	LUC7L	non-DE	non-DE	non-DE
ENSG00000007402	CACNA2D2	18 h	All	non-DE
ENSG00000007520	TSR3	18 h	All	non-DE
ENSG00000007541	PIGQ	non-DE	non-DE	non-DE
ENSG00000007545	CRAMP1L	18 & 48 h	All	All
ENSG00000007866	TEAD3	18 & 48 h	All	Yers-Salm
ENSG00000007923	DNAJC11	non-DE	non-DE	non-DE
ENSG00000007944	MYLIP	Yers-Salm	Yers-Salm	Yers-Salm
ENSG00000007968	E2F2	18 h	All	Yers-Salm
ENSG00000008018	PSMB1	non-DE	non-DE	non-DE
ENSG00000008056	SYN1	All	All	All
ENSG00000008083	JARID2	18 h	All	non-DE
ENSG00000008086	CDKL5	18 h	All	non-DE
ENSG00000008118	CAMK1G	18 h	All	non-DE
ENSG00000008128	CDK11A	non-DE	Yers-Salm	non-DE
ENSG00000008130	NADK	Yers-Salm	Virulent	Yers-Salm
ENSG00000008226	DLEC1	non-DE	non-DE	Yers-Salm
ENSG00000008256	CYTH3	48 h	non-DE	All
ENSG00000008282	SYPL1	non-DE	non-DE	non-DE
ENSG00000008283	CYB561	18 h	All	non-DE
ENSG00000008294	SPAG9	18 h	Virulent	non-DE
ENSG00000008300	CELSR3	48 h	non-DE	All
ENSG00000008311	AASS	18 h	All	non-DE
ENSG00000008324	SS18L2	18 h	Virulent	non-DE
ENSG00000008382	MPND	18 h	Virulent	Yers-Salm
ENSG00000008394	MGST1	48 h	Yers-Salm	All
ENSG00000008405	CRY1	18 h	All	non-DE
ENSG00000008441	NFIX	Yers-Salm	non-DE	non-DE
ENSG00000008513	ST3GAL1	18 & 48 h	All	All
ENSG00000008516	MMP25	48 h	non-DE	All
ENSG00000008517	IL32	18 & 48 h	All	All
ENSG00000008710	PKD1	Yers-Salm	non-DE	non-DE
ENSG00000008838	MED24	non-DE	non-DE	non-DE
ENSG00000008853	RHOBTB2	18 & 48 h	All	All
ENSG00000008869	HEATR5B	18 h	Virulent	non-DE
ENSG00000008952	SEC62	18 h	All	non-DE
ENSG00000008988	RPS20	48 h	non-DE	All
ENSG00000009307	CSDE1	Yers-Salm	non-DE	non-DE
ENSG00000009335	UBE3C	non-DE	non-DE	non-DE
ENSG00000009413	REV3L	non-DE	non-DE	non-DE
ENSG00000009724	MASP2	48 h	non-DE	All
ENSG00000009780	FAM76A	non-DE	Virulent	non-DE
ENSG00000009790	TRAF3IP3	48 h	Yers-Salm	All
ENSG00000009830	POMT2	18 h	All	non-DE
ENSG00000009844	VTA1	non-DE	non-DE	non-DE
ENSG00000009950	MLXIPL	non-DE	non-DE	non-DE
ENSG00000009954	BAZ1B	non-DE	non-DE	non-DE
ENSG00000010017	RANBP9	18 h	All	non-DE
ENSG00000010030	ETV7	Yers-Salm	Yers-Salm	Yers-Salm
ENSG00000010072	SPRTN	non-DE	non-DE	non-DE
ENSG00000010165	METTL13	Yers-Salm	Yers-Salm	non-DE
ENSG00000010219	DYRK4	18 & 48 h	All	All
ENSG00000010244	ZNF207	18 & 48 h	All	All
ENSG00000010256	UQCRC1	18 h	Yers-Salm	Yers-Salm
ENSG00000010270	STARD3NL	18 h	All	non-DE
ENSG00000010278	CD9	18 & 48 h	All	All
ENSG00000010292	NCAPD2	18 & 48 h	All	All
ENSG00000010295	IFFO1	48 h	non-DE	All
ENSG00000010310	GIPR	non-DE	non-DE	non-DE
ENSG00000010318	PHF7	48 h	non-DE	MTB
ENSG00000010322	NISCH	18 & 48 h	All	All
ENSG00000010327	STAB1	18 & 48 h	All	All
ENSG00000010361	FUZ	18 & 48 h	All	All
ENSG00000010404	IDS	18 & 48 h	All	All
ENSG00000010539	ZNF200	All	Yers-Salm	All
ENSG00000010610	CD4	18 h	All	non-DE
ENSG00000010626	LRRC23	non-DE	non-DE	non-DE
ENSG00000010671	BTK	non-DE	non-DE	Yers-Salm
ENSG00000010704	HFE	non-DE	Yers-Salm	non-DE
ENSG00000010803	SCMH1	18 h	All	Yers-Salm
ENSG00000010810	FYN	18 & 48 h	All	All
ENSG00000010818	HIVEP2	All	All	All
ENSG00000011007	TCEB3	18 & 48 h	MTB	All
ENSG00000011009	LYPLA2	48 h	non-DE	All
ENSG00000011021	CLCN6	48 h	non-DE	All
ENSG00000011028	MRC2	18 & 48 h	All	All
ENSG00000011052	NME2	18 & 48 h	All	All
ENSG00000011083	SLC6A7	18 h	All	non-DE
ENSG00000011105	TSPAN9	non-DE	non-DE	non-DE
ENSG00000011114	BTBD7	non-DE	non-DE	non-DE
ENSG00000011132	APBA3	18 h	All	Yers-Salm
ENSG00000011143	MKS1	18 h	All	Yers-Salm
ENSG00000011198	ABHD5	All	All	All
ENSG00000011201	KAL1	non-DE	non-DE	non-DE
ENSG00000011243	AKAP8L	Yers-Salm	non-DE	non-DE
ENSG00000011258	MBTD1	non-DE	non-DE	non-DE
ENSG00000011260	UTP18	18 h	Yers-Salm	Yers-Salm
ENSG00000011275	RNF216	non-DE	non-DE	non-DE
ENSG00000011295	TTC19	18 h	All	non-DE
ENSG00000011304	PTBP1	non-DE	Yers-Salm	non-DE
ENSG00000011376	LARS2	non-DE	non-DE	non-DE
ENSG00000011405	PIK3C2A	non-DE	non-DE	non-DE
ENSG00000011422	PLAUR	All	All	All
ENSG00000011426	ANLN	18 h	All	Yers-Salm
ENSG00000011451	WIZ	non-DE	non-DE	non-DE
ENSG00000011454	RABGAP1	non-DE	non-DE	non-DE
ENSG00000011465	DCN	18 & 48 h	Virulent	All
ENSG00000011478	QPCTL	non-DE	non-DE	non-DE
ENSG00000011485	PPP5C	18 h	All	non-DE
ENSG00000011523	CEP68	non-DE	MTB	non-DE
ENSG00000011566	MAP4K3	non-DE	non-DE	non-DE
ENSG00000011590	ZBTB32	All	non-DE	All
ENSG00000011600	TYROBP	non-DE	non-DE	non-DE
ENSG00000011638	TMEM159	48 h	non-DE	All
ENSG00000012048	BRCA1	18 h	All	Yers-Salm
ENSG00000012061	ERCC1	18 h	Virulent	non-DE
ENSG00000012124	CD22	18 & 48 h	All	All
ENSG00000012174	MBTPS2	18 h	Virulent	non-DE
ENSG00000012211	PRICKLE3	All	Yers-Salm	All
ENSG00000012232	EXTL3	18 h	All	Yers-Salm
ENSG00000012660	ELOVL5	non-DE	non-DE	non-DE
ENSG00000012779	ALOX5	48 h	non-DE	All
ENSG00000012817	KDM5D	non-DE	non-DE	non-DE
ENSG00000012822	CALCOCO1	18 h	All	non-DE
ENSG00000012963	UBR7	18 h	All	Yers-Salm
ENSG00000012983	MAP4K5	non-DE	non-DE	non-DE
ENSG00000013016	EHD3	non-DE	non-DE	non-DE
ENSG00000013275	PSMC4	18 h	All	non-DE
ENSG00000013288	MAN2B2	non-DE	Yers-Salm	non-DE
ENSG00000013306	SLC25A39	18 h	All	non-DE
ENSG00000013364	MVP	Yers-Salm	non-DE	non-DE
ENSG00000013374	NUB1	Yers-Salm	Yers-Salm	non-DE
ENSG00000013375	PGM3	18 h	All	non-DE
ENSG00000013392	RWDD2A	18 h	All	non-DE
ENSG00000013441	CLK1	18 h	Virulent	non-DE
ENSG00000013503	POLR3B	18 h	Virulent	non-DE
ENSG00000013523	ANGEL1	18 h	Virulent	Yers-Salm
ENSG00000013561	RNF14	non-DE	non-DE	non-DE
ENSG00000013563	DNASE1L1	48 h	non-DE	All
ENSG00000013573	DDX11	non-DE	non-DE	non-DE
ENSG00000013583	HEBP1	18 & 48 h	Virulent	All
ENSG00000013588	GPRC5A	All	All	non-DE
ENSG00000013619	MAMLD1	All	All	All
ENSG00000013810	TACC3	18 & 48 h	All	All
ENSG00000014123	UFL1	non-DE	non-DE	non-DE
ENSG00000014138	POLA2	18 h	All	non-DE
ENSG00000014164	ZC3H3	18 h	All	non-DE
ENSG00000014216	CAPN1	non-DE	non-DE	non-DE
ENSG00000014257	ACPP	18 & 48 h	All	All
ENSG00000014641	MDH1	18 h	Virulent	Yers-Salm
ENSG00000014824	SLC30A9	non-DE	non-DE	non-DE
ENSG00000014914	MTMR11	All	All	All
ENSG00000014919	COX15	non-DE	non-DE	non-DE
ENSG00000015133	CCDC88C	18 & 48 h	All	All
ENSG00000015153	YAF2	non-DE	non-DE	non-DE
ENSG00000015171	ZMYND11	non-DE	non-DE	non-DE
ENSG00000015285	WAS	non-DE	Yers-Salm	non-DE
ENSG00000015475	BID	48 h	non-DE	All
ENSG00000015479	MATR3	non-DE	non-DE	non-DE
ENSG00000015532	XYLT2	Yers-Salm	non-DE	Yers-Salm
ENSG00000015568	RGPD5	18 h	All	non-DE
ENSG00000015676	NUDCD3	18 h	All	non-DE
ENSG00000016391	CHDH	non-DE	Yers-Salm	non-DE
ENSG00000016864	GLT8D1	Yers-Salm	non-DE	non-DE
ENSG00000017260	ATP2C1	18 & 48 h	All	All
ENSG00000017373	SRCIN1	18 & 48 h	MTB	All
ENSG00000017427	IGF1	18 & 48 h	All	All
ENSG00000017483	SLC38A5	18 & 48 h	MTB	All
ENSG00000017621	MAGIX	18 h	All	Yers-Salm
ENSG00000017797	RALBP1	non-DE	non-DE	non-DE
ENSG00000018189	RUFY3	18 h	Yers-Salm	non-DE
ENSG00000018280	SLC11A1	18 & 48 h	All	All
ENSG00000018408	WWTR1	non-DE	Yers-Salm	non-DE
ENSG00000018510	AGPS	18 h	All	non-DE
ENSG00000018610	CXorf56	non-DE	non-DE	non-DE
ENSG00000018699	TTC27	18 h	All	Yers-Salm
ENSG00000018869	ZNF582	non-DE	non-DE	non-DE
ENSG00000019144	PHLDB1	18 & 48 h	All	All
ENSG00000019169	MARCO	non-DE	non-DE	non-DE
ENSG00000019485	PRDM11	non-DE	Yers-Salm	non-DE
ENSG00000019582	CD74	48 h	non-DE	Yers-Salm
ENSG00000019991	HGF	18 & 48 h	All	All
ENSG00000019995	ZRANB1	18 h	Virulent	non-DE
ENSG00000020129	NCDN	48 h	non-DE	All
ENSG00000020181	GPR124	18 & 48 h	All	All
ENSG00000020256	ZFP64	Yers-Salm	All	non-DE
ENSG00000020426	MNAT1	non-DE	non-DE	Yers-Salm
ENSG00000020577	SAMD4A	Yers-Salm	non-DE	Yers-Salm
ENSG00000020633	RUNX3	48 h	non-DE	MTB
ENSG00000020922	MRE11A	non-DE	non-DE	non-DE
ENSG00000021300	PLEKHB1	non-DE	Yers-Salm	non-DE
ENSG00000021355	SERPINB1	Yers-Salm	Yers-Salm	non-DE
ENSG00000021574	SPAST	non-DE	non-DE	non-DE
ENSG00000021762	OSBPL5	18 & 48 h	All	All
ENSG00000021776	AQR	non-DE	non-DE	non-DE
ENSG00000022267	FHL1	48 h	Yers-Salm	All
ENSG00000022277	RTFDC1	non-DE	non-DE	non-DE
ENSG00000022556	NLRP2	48 h	non-DE	MTB
ENSG00000022567	SLC45A4	All	Yers-Salm	All
ENSG00000022840	RNF10	18 h	All	non-DE
ENSG00000022976	ZNF839	non-DE	non-DE	non-DE
ENSG00000023041	ZDHHC6	non-DE	non-DE	non-DE
ENSG00000023171	GRAMD1B	Yers-Salm	non-DE	non-DE
ENSG00000023191	RNH1	18 & 48 h	Virulent	All
ENSG00000023228	NDUFS1	non-DE	non-DE	non-DE
ENSG00000023287	RB1CC1	18 h	All	non-DE
ENSG00000023318	ERP44	18 & 48 h	All	All
ENSG00000023330	ALAS1	non-DE	non-DE	non-DE
ENSG00000023445	BIRC3	All	All	All
ENSG00000023516	AKAP11	non-DE	non-DE	non-DE
ENSG00000023572	GLRX2	48 h	Yers-Salm	MTB
ENSG00000023608	SNAPC1	All	Virulent	Yers-Salm
ENSG00000023697	DERA	18 h	All	Yers-Salm
ENSG00000023734	STRAP	18 h	Virulent	non-DE
ENSG00000023839	ABCC2	48 h	Yers-Salm	Yers-Salm
ENSG00000023892	DEF6	18 h	All	non-DE
ENSG00000023902	PLEKHO1	18 & 48 h	All	Yers-Salm
ENSG00000023909	GCLM	18 & 48 h	All	All
ENSG00000024048	UBR2	18 h	Virulent	non-DE
ENSG00000024422	EHD2	non-DE	non-DE	non-DE
ENSG00000024526	DEPDC1	non-DE	non-DE	Yers-Salm
ENSG00000024862	CCDC28A	non-DE	Virulent	non-DE
ENSG00000025039	RRAGD	48 h	Yers-Salm	All
ENSG00000025156	HSF2	non-DE	non-DE	non-DE
ENSG00000025293	PHF20	Yers-Salm	non-DE	Yers-Salm
ENSG00000025434	NR1H3	18 & 48 h	All	All
ENSG00000025708	TYMP	18 & 48 h	non-DE	All
ENSG00000025770	NCAPH2	18 & 48 h	All	Yers-Salm
ENSG00000025772	TOMM34	18 h	Virulent	non-DE
ENSG00000025796	SEC63	non-DE	non-DE	non-DE
ENSG00000025800	KPNA6	non-DE	Yers-Salm	Yers-Salm
ENSG00000026025	VIM	Yers-Salm	non-DE	Yers-Salm
ENSG00000026103	FAS	48 h	Yers-Salm	All
ENSG00000026297	RNASET2	18 & 48 h	All	All
ENSG00000026508	CD44	All	All	All
ENSG00000026559	KCNG1	48 h	non-DE	All
ENSG00000026652	AGPAT4	18 h	All	non-DE
ENSG00000026751	SLAMF7	All	All	All
ENSG00000026950	BTN3A1	18 h	All	MTB
ENSG00000027001	MIPEP	18 & 48 h	All	Yers-Salm
ENSG00000027075	PRKCH	18 & 48 h	Virulent	All
ENSG00000027697	IFNGR1	48 h	Yers-Salm	All
ENSG00000027847	B4GALT7	18 h	Virulent	non-DE
ENSG00000027869	SH2D2A	48 h	non-DE	All
ENSG00000028116	VRK2	18 & 48 h	All	All
ENSG00000028137	TNFRSF1B	All	Yers-Salm	All
ENSG00000028203	VEZT	non-DE	Yers-Salm	non-DE
ENSG00000028277	POU2F2	non-DE	non-DE	non-DE
ENSG00000028310	BRD9	18 h	All	non-DE
ENSG00000028528	SNX1	48 h	non-DE	All
ENSG00000028839	TBPL1	Yers-Salm	Yers-Salm	non-DE
ENSG00000029153	ARNTL2	All	All	All
ENSG00000029363	BCLAF1	non-DE	non-DE	non-DE
ENSG00000029364	SLC39A9	non-DE	non-DE	non-DE
ENSG00000029534	ANK1	non-DE	non-DE	MTB
ENSG00000029559	IBSP	non-DE	Yers-Salm	non-DE
ENSG00000029639	TFB1M	18 h	All	Yers-Salm
ENSG00000029725	RABEP1	non-DE	Yers-Salm	non-DE
ENSG00000029993	HMGB3	18 h	All	Yers-Salm
ENSG00000030066	NUP160	18 h	non-DE	non-DE
ENSG00000030110	BAK1	Yers-Salm	non-DE	non-DE
ENSG00000030419	IKZF2	non-DE	non-DE	non-DE
ENSG00000030582	GRN	48 h	non-DE	All
ENSG00000031003	FAM13B	non-DE	non-DE	non-DE
ENSG00000031081	ARHGAP31	18 & 48 h	All	All
ENSG00000031691	CENPQ	non-DE	non-DE	non-DE
ENSG00000031698	SARS	18 h	Virulent	non-DE
ENSG00000031823	RANBP3	non-DE	non-DE	non-DE
ENSG00000032219	ARID4A	18 h	All	non-DE
ENSG00000032389	TSSC1	18 h	Virulent	non-DE
ENSG00000032444	PNPLA6	18 & 48 h	All	All
ENSG00000032742	IFT88	18 h	All	non-DE
ENSG00000033011	ALG1	18 h	All	non-DE
ENSG00000033030	ZCCHC8	non-DE	Yers-Salm	non-DE
ENSG00000033050	ABCF2	18 h	Virulent	non-DE
ENSG00000033100	CHPF2	18 h	All	non-DE
ENSG00000033170	FUT8	non-DE	non-DE	non-DE
ENSG00000033178	UBA6	18 h	All	non-DE
ENSG00000033327	GAB2	All	Virulent	Yers-Salm
ENSG00000033627	ATP6V0A1	Yers-Salm	Yers-Salm	Yers-Salm
ENSG00000033800	PIAS1	18 h	Virulent	non-DE
ENSG00000033867	SLC4A7	non-DE	non-DE	non-DE
ENSG00000034053	APBA2	18 & 48 h	Virulent	All
ENSG00000034152	MAP2K3	18 & 48 h	All	All
ENSG00000034510	TMSB10	Yers-Salm	non-DE	non-DE
ENSG00000034533	ASTE1	18 h	All	non-DE
ENSG00000034677	RNF19A	18 h	Virulent	non-DE
ENSG00000034693	PEX3	non-DE	non-DE	non-DE
ENSG00000034713	GABARAPL2	18 h	All	non-DE
ENSG00000035115	SH3YL1	18 h	Yers-Salm	non-DE
ENSG00000035141	FAM136A	18 h	All	non-DE
ENSG00000035403	VCL	Yers-Salm	non-DE	non-DE
ENSG00000035499	DEPDC1B	18 h	All	Yers-Salm
ENSG00000035664	DAPK2	48 h	Yers-Salm	All
ENSG00000035681	NSMAF	non-DE	non-DE	non-DE
ENSG00000035687	ADSS	non-DE	non-DE	non-DE
ENSG00000035720	STAP1	Yers-Salm	non-DE	non-DE
ENSG00000035862	TIMP2	18 & 48 h	All	All
ENSG00000035928	RFC1	18 h	All	non-DE
ENSG00000036054	TBC1D23	18 & 48 h	All	All
ENSG00000036257	CUL3	non-DE	non-DE	non-DE
ENSG00000036448	MYOM2	non-DE	non-DE	non-DE
ENSG00000036549	ZZZ3	48 h	Yers-Salm	All
ENSG00000036672	USP2	non-DE	non-DE	non-DE
ENSG00000037042	TUBG2	non-DE	non-DE	non-DE
ENSG00000037241	RPL26L1	18 h	Virulent	non-DE
ENSG00000037280	FLT4	Yers-Salm	non-DE	non-DE
ENSG00000037474	NSUN2	non-DE	non-DE	non-DE
ENSG00000037637	FBXO42	18 h	Virulent	non-DE
ENSG00000037749	MFAP3	18 & 48 h	All	All
ENSG00000037757	MRI1	Yers-Salm	non-DE	non-DE
ENSG00000037897	METTL1	48 h	non-DE	All
ENSG00000038002	AGA	non-DE	non-DE	non-DE
ENSG00000038210	PI4K2B	Yers-Salm	non-DE	non-DE
ENSG00000038219	BOD1L1	18 h	Virulent	non-DE
ENSG00000038274	MAT2B	Yers-Salm	non-DE	non-DE
ENSG00000038358	EDC4	non-DE	non-DE	non-DE
ENSG00000038382	TRIO	non-DE	Virulent	non-DE
ENSG00000038427	VCAN	All	All	All
ENSG00000038532	CLEC16A	non-DE	non-DE	non-DE
ENSG00000038945	MSR1	18 & 48 h	All	All
ENSG00000039123	SKIV2L2	non-DE	non-DE	non-DE
ENSG00000039319	ZFYVE16	18 h	All	non-DE
ENSG00000039523	FAM65A	Yers-Salm	non-DE	non-DE
ENSG00000039560	RAI14	18 & 48 h	All	All
ENSG00000039650	PNKP	non-DE	non-DE	non-DE
ENSG00000040199	PHLPP2	18 & 48 h	Virulent	All
ENSG00000040275	SPDL1	18 h	All	non-DE
ENSG00000040341	STAU2	18 h	All	non-DE
ENSG00000040487	PQLC2	Yers-Salm	Yers-Salm	non-DE
ENSG00000040531	CTNS	non-DE	non-DE	non-DE
ENSG00000040608	RTN4R	48 h	Yers-Salm	All
ENSG00000040633	PHF23	Yers-Salm	non-DE	non-DE
ENSG00000040933	INPP4A	48 h	non-DE	All
ENSG00000041357	PSMA4	Yers-Salm	non-DE	non-DE
ENSG00000041802	LSG1	18 h	All	non-DE
ENSG00000041880	PARP3	non-DE	non-DE	Yers-Salm
ENSG00000041982	TNC	48 h	Yers-Salm	MTB
ENSG00000041988	THAP3	non-DE	non-DE	non-DE
ENSG00000042062	FAM65C	18 & 48 h	All	All
ENSG00000042088	TDP1	18 h	All	non-DE
ENSG00000042286	AIFM2	18 & 48 h	All	Yers-Salm
ENSG00000042317	SPATA7	18 & 48 h	MTB	All
ENSG00000042429	MED17	Yers-Salm	non-DE	non-DE
ENSG00000042445	RETSAT	non-DE	Yers-Salm	non-DE
ENSG00000042493	CAPG	non-DE	non-DE	non-DE
ENSG00000042753	AP2S1	18 h	Yers-Salm	Yers-Salm
ENSG00000042832	TG	18 h	All	non-DE
ENSG00000042980	ADAM28	48 h	Yers-Salm	MTB
ENSG00000043093	DCUN1D1	non-DE	non-DE	non-DE
ENSG00000043143	PHF15	All	MTB	non-DE
ENSG00000043462	LCP2	All	All	All
ENSG00000043514	TRIT1	Yers-Salm	Yers-Salm	non-DE
ENSG00000044090	CUL7	18 h	All	non-DE
ENSG00000044115	CTNNA1	18 h	All	non-DE
ENSG00000044446	PHKA2	non-DE	non-DE	non-DE
ENSG00000044459	CNTLN	Yers-Salm	non-DE	non-DE
ENSG00000044574	HSPA5	non-DE	Yers-Salm	non-DE
ENSG00000046647	GEMIN8	48 h	Yers-Salm	All
ENSG00000046651	OFD1	48 h	non-DE	All
ENSG00000047056	WDR37	non-DE	Virulent	non-DE
ENSG00000047188	YTHDC2	non-DE	non-DE	non-DE
ENSG00000047230	CTPS2	non-DE	non-DE	non-DE
ENSG00000047249	ATP6V1H	18 & 48 h	All	All
ENSG00000047315	POLR2B	non-DE	non-DE	non-DE
ENSG00000047346	FAM214A	18 & 48 h	Virulent	All
ENSG00000047365	ARAP2	48 h	Yers-Salm	All
ENSG00000047410	TPR	non-DE	non-DE	non-DE
ENSG00000047457	CP	non-DE	Yers-Salm	non-DE
ENSG00000047578	KIAA0556	18 h	All	non-DE
ENSG00000047579	DTNBP1	48 h	non-DE	All
ENSG00000047597	XK	18 h	All	non-DE
ENSG00000047621	C12orf4	18 & 48 h	All	All
ENSG00000047634	SCML1	non-DE	non-DE	non-DE
ENSG00000047644	WWC3	non-DE	non-DE	non-DE
ENSG00000047648	ARHGAP6	non-DE	MTB	non-DE
ENSG00000047662	FAM184B	48 h	non-DE	MTB
ENSG00000047849	MAP4	18 h	Virulent	non-DE
ENSG00000047932	GOPC	Yers-Salm	Yers-Salm	non-DE
ENSG00000047936	ROS1	18 h	All	non-DE
ENSG00000048028	USP28	Yers-Salm	Yers-Salm	non-DE
ENSG00000048052	HDAC9	non-DE	non-DE	non-DE
ENSG00000048140	TSPAN17	non-DE	non-DE	non-DE
ENSG00000048162	NOP16	18 h	Virulent	non-DE
ENSG00000048342	CC2D2A	18 & 48 h	All	All
ENSG00000048392	RRM2B	Yers-Salm	Yers-Salm	non-DE
ENSG00000048405	ZNF800	non-DE	non-DE	non-DE
ENSG00000048471	SNX29	48 h	non-DE	All
ENSG00000048544	MRPS10	non-DE	non-DE	non-DE
ENSG00000048649	RSF1	18 h	All	non-DE
ENSG00000048707	VPS13D	non-DE	non-DE	non-DE
ENSG00000048740	CELF2	18 & 48 h	All	All
ENSG00000048828	FAM120A	non-DE	Yers-Salm	non-DE
ENSG00000048991	R3HDM1	18 h	All	non-DE
ENSG00000049089	COL9A2	18 h	All	non-DE
ENSG00000049130	KITLG	48 h	non-DE	All
ENSG00000049167	ERCC8	18 h	Virulent	non-DE
ENSG00000049192	ADAMTS6	non-DE	non-DE	non-DE
ENSG00000049239	H6PD	18 & 48 h	All	Yers-Salm
ENSG00000049245	VAMP3	non-DE	non-DE	Yers-Salm
ENSG00000049246	PER3	18 & 48 h	All	All
ENSG00000049249	TNFRSF9	18 & 48 h	All	All
ENSG00000049323	LTBP1	18 & 48 h	All	All
ENSG00000049449	RCN1	48 h	non-DE	All
ENSG00000049541	RFC2	18 h	All	Yers-Salm
ENSG00000049618	ARID1B	non-DE	Yers-Salm	non-DE
ENSG00000049656	CLPTM1L	non-DE	Yers-Salm	non-DE
ENSG00000049759	NEDD4L	18 h	MTB	non-DE
ENSG00000049769	PPP1R3F	non-DE	non-DE	non-DE
ENSG00000049860	HEXB	48 h	non-DE	All
ENSG00000049883	PTCD2	18 h	Virulent	non-DE
ENSG00000050130	JKAMP	18 h	All	non-DE
ENSG00000050327	ARHGEF5	18 h	All	non-DE
ENSG00000050344	NFE2L3	48 h	Yers-Salm	All
ENSG00000050393	MCUR1	18 h	All	Yers-Salm
ENSG00000050405	LIMA1	48 h	non-DE	All
ENSG00000050426	LETMD1	18 & 48 h	All	All
ENSG00000050438	SLC4A8	18 & 48 h	All	All
ENSG00000050730	TNIP3	All	All	All
ENSG00000050748	MAPK9	non-DE	non-DE	non-DE
ENSG00000050767	COL23A1	48 h	non-DE	MTB
ENSG00000050820	BCAR1	non-DE	non-DE	non-DE
ENSG00000051009	FAM160A2	18 h	All	Yers-Salm
ENSG00000051108	HERPUD1	48 h	Yers-Salm	All
ENSG00000051128	HOMER3	All	All	All
ENSG00000051180	RAD51	18 h	All	Yers-Salm
ENSG00000051341	POLQ	18 h	All	Yers-Salm
ENSG00000051382	PIK3CB	18 & 48 h	All	All
ENSG00000051523	CYBA	non-DE	non-DE	non-DE
ENSG00000051596	THOC3	18 h	All	non-DE
ENSG00000051620	HEBP2	non-DE	non-DE	MTB
ENSG00000051825	MPHOSPH9	18 h	All	non-DE
ENSG00000052126	PLEKHA5	non-DE	Yers-Salm	non-DE
ENSG00000052723	SIKE1	non-DE	non-DE	non-DE
ENSG00000052749	RRP12	Yers-Salm	Virulent	non-DE
ENSG00000052795	FNIP2	18 h	Virulent	non-DE
ENSG00000052802	MSMO1	18 h	Virulent	non-DE
ENSG00000052841	TTC17	non-DE	Yers-Salm	non-DE
ENSG00000053254	FOXN3	18 h	Virulent	non-DE
ENSG00000053371	AKR7A2	18 & 48 h	All	Yers-Salm
ENSG00000053372	MRTO4	18 h	All	non-DE
ENSG00000053438	NNAT	non-DE	non-DE	non-DE
ENSG00000053501	USE1	48 h	non-DE	All
ENSG00000053702	NRIP2	48 h	Virulent	All
ENSG00000053747	LAMA3	18 & 48 h	All	All
ENSG00000053770	AP5M1	non-DE	Yers-Salm	non-DE
ENSG00000053900	ANAPC4	non-DE	non-DE	non-DE
ENSG00000053918	KCNQ1	18 & 48 h	All	All
ENSG00000054116	TRAPPC3	non-DE	non-DE	non-DE
ENSG00000054118	THRAP3	Yers-Salm	non-DE	non-DE
ENSG00000054148	PHPT1	18 h	All	non-DE
ENSG00000054219	LY75	48 h	Yers-Salm	All
ENSG00000054267	ARID4B	18 h	All	non-DE
ENSG00000054277	OPN3	48 h	non-DE	All
ENSG00000054282	SDCCAG8	18 h	All	non-DE
ENSG00000054356	PTPRN	48 h	non-DE	Yers-Salm
ENSG00000054392	HHAT	18 h	Virulent	non-DE
ENSG00000054523	KIF1B	18 & 48 h	All	All
ENSG00000054598	FOXC1	48 h	Yers-Salm	All
ENSG00000054611	TBC1D22A	48 h	non-DE	All
ENSG00000054690	PLEKHH1	Yers-Salm	non-DE	Yers-Salm
ENSG00000054793	ATP9A	non-DE	non-DE	non-DE
ENSG00000054965	FAM168A	18 & 48 h	All	All
ENSG00000054967	RELT	18 & 48 h	All	All
ENSG00000054983	GALC	non-DE	Yers-Salm	non-DE
ENSG00000055044	NOP58	18 h	Virulent	non-DE
ENSG00000055070	SZRD1	non-DE	non-DE	non-DE
ENSG00000055130	CUL1	Yers-Salm	Yers-Salm	Yers-Salm
ENSG00000055147	FAM114A2	non-DE	non-DE	non-DE
ENSG00000055163	CYFIP2	non-DE	non-DE	non-DE
ENSG00000055208	TAB2	18 h	All	non-DE
ENSG00000055211	GINM1	18 h	All	Yers-Salm
ENSG00000055332	EIF2AK2	48 h	Yers-Salm	All
ENSG00000055483	USP36	18 & 48 h	All	All
ENSG00000055609	KMT2C	non-DE	non-DE	non-DE
ENSG00000055732	MCOLN3	18 h	All	Yers-Salm
ENSG00000055813	CCDC85A	non-DE	non-DE	non-DE
ENSG00000055917	PUM2	non-DE	non-DE	non-DE
ENSG00000055950	MRPL43	Yers-Salm	Yers-Salm	non-DE
ENSG00000055957	ITIH1	18 h	All	Yers-Salm
ENSG00000056050	C4orf27	non-DE	non-DE	non-DE
ENSG00000056097	ZFR	48 h	non-DE	All
ENSG00000056277	ZNF280C	non-DE	non-DE	non-DE
ENSG00000056558	TRAF1	All	All	All
ENSG00000056586	RC3H2	18 h	All	non-DE
ENSG00000056661	PCGF2	non-DE	non-DE	non-DE
ENSG00000056736	IL17RB	non-DE	non-DE	non-DE
ENSG00000056972	TRAF3IP2	All	All	All
ENSG00000057019	DCBLD2	18 h	All	Yers-Salm
ENSG00000057252	SOAT1	18 & 48 h	Virulent	MTB
ENSG00000057608	GDI2	non-DE	non-DE	Yers-Salm
ENSG00000057657	PRDM1	All	All	non-DE
ENSG00000057663	ATG5	non-DE	non-DE	non-DE
ENSG00000057704	TMCC3	18 & 48 h	All	All
ENSG00000057757	PITHD1	18 & 48 h	All	All
ENSG00000057935	MTA3	Yers-Salm	non-DE	non-DE
ENSG00000058056	USP13	48 h	Yers-Salm	All
ENSG00000058063	ATP11B	18 & 48 h	All	All
ENSG00000058085	LAMC2	48 h	Yers-Salm	All
ENSG00000058091	CDK14	All	All	All
ENSG00000058262	SEC61A1	Yers-Salm	Yers-Salm	non-DE
ENSG00000058272	PPP1R12A	non-DE	non-DE	non-DE
ENSG00000058335	RASGRF1	non-DE	non-DE	Yers-Salm
ENSG00000058453	CROCC	18 & 48 h	All	All
ENSG00000058600	POLR3E	18 h	Virulent	non-DE
ENSG00000058668	ATP2B4	non-DE	non-DE	non-DE
ENSG00000058673	ZC3H11A	18 h	All	non-DE
ENSG00000058729	RIOK2	non-DE	non-DE	non-DE
ENSG00000058799	YIPF1	non-DE	Yers-Salm	non-DE
ENSG00000058804	NDC1	18 h	All	Yers-Salm
ENSG00000058866	DGKG	Yers-Salm	non-DE	non-DE
ENSG00000059122	FLYWCH1	Yers-Salm	Yers-Salm	non-DE
ENSG00000059145	UNKL	18 h	All	non-DE
ENSG00000059377	TBXAS1	18 h	Virulent	non-DE
ENSG00000059378	PARP12	All	Yers-Salm	All
ENSG00000059573	ALDH18A1	18 h	Virulent	non-DE
ENSG00000059588	TARBP1	Yers-Salm	Yers-Salm	non-DE
ENSG00000059691	PET112	18 & 48 h	All	Yers-Salm
ENSG00000059728	MXD1	All	All	All
ENSG00000059758	CDK17	18 h	All	non-DE
ENSG00000059769	DNAJC25	Yers-Salm	non-DE	non-DE
ENSG00000059804	SLC2A3	All	All	All
ENSG00000059915	PSD	non-DE	non-DE	non-DE
ENSG00000060069	CTDP1	18 h	All	non-DE
ENSG00000060138	YBX3	non-DE	non-DE	non-DE
ENSG00000060237	WNK1	non-DE	Yers-Salm	Yers-Salm
ENSG00000060339	CCAR1	non-DE	non-DE	non-DE
ENSG00000060491	OGFR	Yers-Salm	non-DE	non-DE
ENSG00000060558	GNA15	18 & 48 h	All	All
ENSG00000060642	PIGV	non-DE	Yers-Salm	non-DE
ENSG00000060656	PTPRU	Yers-Salm	Yers-Salm	non-DE
ENSG00000060688	SNRNP40	18 h	Virulent	non-DE
ENSG00000060749	QSER1	18 h	Yers-Salm	non-DE
ENSG00000060762	MPC1	18 & 48 h	All	Virulent
ENSG00000060971	ACAA1	non-DE	non-DE	non-DE
ENSG00000060982	BCAT1	non-DE	non-DE	non-DE
ENSG00000061273	HDAC7	non-DE	Yers-Salm	non-DE
ENSG00000061656	SPAG4	18 h	Virulent	Yers-Salm
ENSG00000061676	NCKAP1	non-DE	non-DE	non-DE
ENSG00000061794	MRPS35	18 h	All	non-DE
ENSG00000061918	GUCY1B3	48 h	non-DE	MTB
ENSG00000061936	SFSWAP	non-DE	non-DE	non-DE
ENSG00000061938	TNK2	Yers-Salm	Yers-Salm	MTB
ENSG00000061987	MON2	18 h	Virulent	non-DE
ENSG00000062194	GPBP1	18 h	All	non-DE
ENSG00000062282	DGAT2	18 & 48 h	Yers-Salm	All
ENSG00000062370	ZNF112	non-DE	non-DE	non-DE
ENSG00000062485	CS	18 h	Virulent	non-DE
ENSG00000062582	MRPS24	non-DE	Yers-Salm	non-DE
ENSG00000062598	ELMO2	18 & 48 h	All	All
ENSG00000062650	WAPAL	non-DE	Yers-Salm	non-DE
ENSG00000062716	VMP1	All	All	All
ENSG00000062725	APPBP2	18 h	All	non-DE
ENSG00000062822	POLD1	18 h	All	Yers-Salm
ENSG00000063046	EIF4B	18 & 48 h	All	All
ENSG00000063127	SLC6A16	18 h	Yers-Salm	non-DE
ENSG00000063169	GLTSCR1	18 h	All	non-DE
ENSG00000063176	SPHK2	non-DE	non-DE	non-DE
ENSG00000063177	RPL18	18 & 48 h	All	All
ENSG00000063180	CA11	non-DE	non-DE	non-DE
ENSG00000063241	ISOC2	18 h	All	Yers-Salm
ENSG00000063244	U2AF2	non-DE	non-DE	non-DE
ENSG00000063245	EPN1	48 h	Yers-Salm	All
ENSG00000063322	MED29	non-DE	non-DE	non-DE
ENSG00000063438	AHRR	48 h	non-DE	All
ENSG00000063587	ZNF275	non-DE	non-DE	non-DE
ENSG00000063601	MTMR1	non-DE	non-DE	non-DE
ENSG00000063660	GPC1	18 h	All	non-DE
ENSG00000063761	ADCK1	18 & 48 h	All	All
ENSG00000063854	HAGH	Yers-Salm	non-DE	non-DE
ENSG00000063978	RNF4	non-DE	non-DE	non-DE
ENSG00000064012	CASP8	Yers-Salm	non-DE	non-DE
ENSG00000064042	LIMCH1	48 h	non-DE	All
ENSG00000064102	ASUN	non-DE	Yers-Salm	Yers-Salm
ENSG00000064115	TM7SF3	18 h	All	non-DE
ENSG00000064199	SPA17	non-DE	non-DE	non-DE
ENSG00000064201	TSPAN32	18 & 48 h	All	All
ENSG00000064225	ST3GAL6	18 h	All	Yers-Salm
ENSG00000064313	TAF2	non-DE	Yers-Salm	non-DE
ENSG00000064393	HIPK2	18 & 48 h	All	All
ENSG00000064419	TNPO3	non-DE	Yers-Salm	non-DE
ENSG00000064490	RFXANK	non-DE	non-DE	non-DE
ENSG00000064545	TMEM161A	18 h	Virulent	non-DE
ENSG00000064547	LPAR2	18 & 48 h	All	All
ENSG00000064601	CTSA	non-DE	non-DE	non-DE
ENSG00000064607	SUGP2	non-DE	non-DE	non-DE
ENSG00000064651	SLC12A2	Yers-Salm	Yers-Salm	non-DE
ENSG00000064652	SNX24	18 & 48 h	All	All
ENSG00000064655	EYA2	All	Virulent	Yers-Salm
ENSG00000064666	CNN2	Yers-Salm	non-DE	Yers-Salm
ENSG00000064687	ABCA7	48 h	non-DE	All
ENSG00000064703	DDX20	non-DE	non-DE	non-DE
ENSG00000064726	BTBD1	non-DE	Yers-Salm	non-DE
ENSG00000064763	FAR2	Yers-Salm	non-DE	non-DE
ENSG00000064787	BCAS1	non-DE	non-DE	non-DE
ENSG00000064886	CHI3L2	All	All	All
ENSG00000064932	SBNO2	All	All	All
ENSG00000064933	PMS1	18 h	All	non-DE
ENSG00000064961	HMG20B	non-DE	non-DE	Yers-Salm
ENSG00000064989	CALCRL	non-DE	Yers-Salm	non-DE
ENSG00000064995	TAF11	non-DE	non-DE	non-DE
ENSG00000064999	ANKS1A	Yers-Salm	Yers-Salm	non-DE
ENSG00000065000	AP3D1	non-DE	non-DE	non-DE
ENSG00000065029	ZNF76	non-DE	Yers-Salm	non-DE
ENSG00000065054	SLC9A3R2	non-DE	Yers-Salm	non-DE
ENSG00000065057	NTHL1	18 & 48 h	All	All
ENSG00000065060	UHRF1BP1	Yers-Salm	non-DE	non-DE
ENSG00000065135	GNAI3	Yers-Salm	non-DE	non-DE
ENSG00000065150	IPO5	18 h	All	Yers-Salm
ENSG00000065154	OAT	non-DE	non-DE	non-DE
ENSG00000065183	WDR3	18 h	Virulent	non-DE
ENSG00000065243	PKN2	Yers-Salm	non-DE	non-DE
ENSG00000065268	WDR18	18 h	All	Yers-Salm
ENSG00000065308	TRAM2	18 h	Virulent	non-DE
ENSG00000065320	NTN1	18 & 48 h	All	All
ENSG00000065328	MCM10	18 h	All	non-DE
ENSG00000065357	DGKA	18 & 48 h	All	All
ENSG00000065413	ANKRD44	18 h	Yers-Salm	non-DE
ENSG00000065427	KARS	18 h	Virulent	non-DE
ENSG00000065457	ADAT1	48 h	non-DE	All
ENSG00000065485	PDIA5	18 h	All	non-DE
ENSG00000065491	TBC1D22B	All	All	All
ENSG00000065518	NDUFB4	non-DE	non-DE	non-DE
ENSG00000065526	SPEN	18 & 48 h	All	All
ENSG00000065534	MYLK	18 & 48 h	Virulent	All
ENSG00000065548	ZC3H15	non-DE	Yers-Salm	non-DE
ENSG00000065559	MAP2K4	18 h	All	non-DE
ENSG00000065600	TMEM206	Yers-Salm	non-DE	non-DE
ENSG00000065613	SLK	non-DE	non-DE	non-DE
ENSG00000065615	CYB5R4	non-DE	non-DE	non-DE
ENSG00000065665	SEC61A2	non-DE	Virulent	non-DE
ENSG00000065675	PRKCQ	48 h	non-DE	All
ENSG00000065802	ASB1	Yers-Salm	non-DE	non-DE
ENSG00000065809	FAM107B	18 h	Virulent	non-DE
ENSG00000065833	ME1	18 h	Virulent	Yers-Salm
ENSG00000065882	TBC1D1	non-DE	non-DE	non-DE
ENSG00000065883	CDK13	18 h	Virulent	non-DE
ENSG00000065911	MTHFD2	48 h	non-DE	All
ENSG00000065923	SLC9A7	non-DE	non-DE	non-DE
ENSG00000065970	FOXJ2	18 h	Yers-Salm	non-DE
ENSG00000065978	YBX1	18 & 48 h	All	Virulent
ENSG00000065989	PDE4A	18 & 48 h	All	All
ENSG00000066027	PPP2R5A	non-DE	non-DE	non-DE
ENSG00000066032	CTNNA2	non-DE	non-DE	non-DE
ENSG00000066044	ELAVL1	48 h	non-DE	All
ENSG00000066056	TIE1	non-DE	non-DE	non-DE
ENSG00000066084	DIP2B	18 & 48 h	All	All
ENSG00000066117	SMARCD1	non-DE	Yers-Salm	non-DE
ENSG00000066135	KDM4A	non-DE	Yers-Salm	non-DE
ENSG00000066136	NFYC	non-DE	non-DE	non-DE
ENSG00000066185	ZMYND12	non-DE	non-DE	non-DE
ENSG00000066230	SLC9A3	non-DE	non-DE	non-DE
ENSG00000066279	ASPM	18 & 48 h	non-DE	Yers-Salm
ENSG00000066294	CD84	non-DE	non-DE	non-DE
ENSG00000066322	ELOVL1	non-DE	non-DE	non-DE
ENSG00000066336	SPI1	18 h	All	non-DE
ENSG00000066379	ZNRD1	non-DE	non-DE	non-DE
ENSG00000066382	MPPED2	48 h	non-DE	All
ENSG00000066422	ZBTB11	non-DE	Yers-Salm	non-DE
ENSG00000066427	ATXN3	non-DE	non-DE	non-DE
ENSG00000066455	GOLGA5	18 h	All	non-DE
ENSG00000066557	LRRC40	non-DE	non-DE	non-DE
ENSG00000066583	ISOC1	48 h	non-DE	All
ENSG00000066651	TRMT11	non-DE	non-DE	non-DE
ENSG00000066654	THUMPD1	non-DE	non-DE	non-DE
ENSG00000066697	MSANTD3	18 & 48 h	All	All
ENSG00000066735	KIF26A	Yers-Salm	Yers-Salm	non-DE
ENSG00000066739	ATG2B	non-DE	non-DE	non-DE
ENSG00000066777	ARFGEF1	non-DE	non-DE	non-DE
ENSG00000066827	ZFAT	48 h	non-DE	All
ENSG00000066855	MTFR1	non-DE	Yers-Salm	non-DE
ENSG00000066923	STAG3	18 & 48 h	All	Yers-Salm
ENSG00000066926	FECH	18 & 48 h	All	All
ENSG00000066933	MYO9A	non-DE	non-DE	non-DE
ENSG00000067048	DDX3Y	non-DE	non-DE	non-DE
ENSG00000067057	PFKP	48 h	non-DE	MTB
ENSG00000067064	IDI1	non-DE	Virulent	non-DE
ENSG00000067066	SP100	Yers-Salm	Yers-Salm	non-DE
ENSG00000067082	KLF6	All	Virulent	All
ENSG00000067113	PPAP2A	18 h	Virulent	non-DE
ENSG00000067141	NEO1	18 h	Yers-Salm	Yers-Salm
ENSG00000067167	TRAM1	48 h	non-DE	All
ENSG00000067177	PHKA1	non-DE	non-DE	Yers-Salm
ENSG00000067182	TNFRSF1A	Yers-Salm	Yers-Salm	non-DE
ENSG00000067191	CACNB1	Yers-Salm	non-DE	non-DE
ENSG00000067208	EVI5	non-DE	non-DE	non-DE
ENSG00000067221	STOML1	18 h	Virulent	MTB
ENSG00000067225	PKM	48 h	non-DE	MTB
ENSG00000067248	DHX29	non-DE	non-DE	non-DE
ENSG00000067334	DNTTIP2	18 h	MTB	non-DE
ENSG00000067365	METTL22	non-DE	non-DE	MTB
ENSG00000067369	TP53BP1	Yers-Salm	Yers-Salm	Yers-Salm
ENSG00000067445	TRO	18 h	All	non-DE
ENSG00000067533	RRP15	18 h	Virulent	non-DE
ENSG00000067560	RHOA	18 h	Yers-Salm	non-DE
ENSG00000067596	DHX8	18 h	All	non-DE
ENSG00000067646	ZFY	non-DE	non-DE	non-DE
ENSG00000067704	IARS2	non-DE	Yers-Salm	non-DE
ENSG00000067715	SYT1	18 h	MTB	non-DE
ENSG00000067829	IDH3G	18 & 48 h	Virulent	All
ENSG00000067836	ROGDI	non-DE	non-DE	Yers-Salm
ENSG00000067900	ROCK1	18 h	All	non-DE
ENSG00000067955	CBFB	non-DE	non-DE	non-DE
ENSG00000067992	PDK3	48 h	non-DE	All
ENSG00000068001	HYAL2	48 h	non-DE	All
ENSG00000068024	HDAC4	18 & 48 h	All	All
ENSG00000068028	RASSF1	18 & 48 h	All	All
ENSG00000068079	IFI35	Yers-Salm	non-DE	non-DE
ENSG00000068097	HEATR6	18 & 48 h	Yers-Salm	Yers-Salm
ENSG00000068120	COASY	Yers-Salm	Yers-Salm	non-DE
ENSG00000068137	PLEKHH3	48 h	Yers-Salm	All
ENSG00000068305	MEF2A	non-DE	non-DE	non-DE
ENSG00000068308	OTUD5	18 h	All	non-DE
ENSG00000068323	TFE3	18 & 48 h	All	All
ENSG00000068354	TBC1D25	18 h	All	non-DE
ENSG00000068366	ACSL4	18 & 48 h	Virulent	All
ENSG00000068383	INPP5A	18 h	All	non-DE
ENSG00000068394	GPKOW	non-DE	Yers-Salm	non-DE
ENSG00000068400	GRIPAP1	18 & 48 h	All	Yers-Salm
ENSG00000068438	FTSJ1	18 h	All	non-DE
ENSG00000068489	PRR11	18 h	All	Yers-Salm
ENSG00000068615	REEP1	non-DE	Yers-Salm	non-DE
ENSG00000068650	ATP11A	18 & 48 h	All	All
ENSG00000068654	POLR1A	18 h	Virulent	non-DE
ENSG00000068697	LAPTM4A	18 h	Virulent	non-DE
ENSG00000068724	TTC7A	18 & 48 h	All	All
ENSG00000068745	IP6K2	Yers-Salm	Yers-Salm	non-DE
ENSG00000068784	SRBD1	non-DE	non-DE	Yers-Salm
ENSG00000068793	CYFIP1	18 & 48 h	All	All
ENSG00000068796	KIF2A	non-DE	non-DE	non-DE
ENSG00000068831	RASGRP2	non-DE	non-DE	non-DE
ENSG00000068878	PSME4	18 h	All	non-DE
ENSG00000068885	IFT80	non-DE	non-DE	non-DE
ENSG00000068903	SIRT2	48 h	non-DE	All
ENSG00000068912	ERLEC1	18 & 48 h	All	All
ENSG00000068971	PPP2R5B	18 h	All	non-DE
ENSG00000069020	MAST4	Yers-Salm	Yers-Salm	Yers-Salm
ENSG00000069248	NUP133	non-DE	non-DE	non-DE
ENSG00000069275	NUCKS1	18 h	All	non-DE
ENSG00000069329	VPS35	non-DE	non-DE	non-DE
ENSG00000069345	DNAJA2	non-DE	non-DE	non-DE
ENSG00000069399	BCL3	All	All	All
ENSG00000069424	KCNAB2	All	All	All
ENSG00000069482	GAL	non-DE	non-DE	Yers-Salm
ENSG00000069493	CLEC2D	48 h	non-DE	All
ENSG00000069509	FUNDC1	non-DE	non-DE	non-DE
ENSG00000069535	MAOB	18 & 48 h	All	All
ENSG00000069667	RORA	18 & 48 h	All	MTB
ENSG00000069712	KIAA1107	18 h	All	non-DE
ENSG00000069812	HES2	non-DE	non-DE	non-DE
ENSG00000069849	ATP1B3	non-DE	non-DE	non-DE
ENSG00000069869	NEDD4	Yers-Salm	non-DE	non-DE
ENSG00000069943	PIGB	non-DE	Yers-Salm	non-DE
ENSG00000069956	MAPK6	non-DE	non-DE	non-DE
ENSG00000069966	GNB5	18 h	All	non-DE
ENSG00000069974	RAB27A	18 & 48 h	All	All
ENSG00000069998	CECR5	18 & 48 h	All	All
ENSG00000070010	UFD1L	non-DE	non-DE	non-DE
ENSG00000070018	LRP6	non-DE	non-DE	non-DE
ENSG00000070019	GUCY2C	non-DE	non-DE	non-DE
ENSG00000070047	PHRF1	non-DE	non-DE	non-DE
ENSG00000070061	IKBKAP	18 h	All	non-DE
ENSG00000070081	NUCB2	Yers-Salm	non-DE	Yers-Salm
ENSG00000070087	PFN2	18 & 48 h	All	All
ENSG00000070182	SPTB	18 & 48 h	Yers-Salm	Yers-Salm
ENSG00000070190	DAPP1	Yers-Salm	Yers-Salm	Yers-Salm
ENSG00000070214	SLC44A1	18 h	All	non-DE
ENSG00000070269	TMEM260	non-DE	Yers-Salm	non-DE
ENSG00000070366	SMG6	18 h	All	non-DE
ENSG00000070367	EXOC5	18 h	Yers-Salm	non-DE
ENSG00000070371	CLTCL1	non-DE	non-DE	non-DE
ENSG00000070404	FSTL3	18 & 48 h	All	All
ENSG00000070413	DGCR2	non-DE	non-DE	non-DE
ENSG00000070423	RNF126	18 h	Virulent	non-DE
ENSG00000070444	MNT	18 h	All	non-DE
ENSG00000070476	ZXDC	Yers-Salm	non-DE	non-DE
ENSG00000070495	JMJD6	18 & 48 h	All	All
ENSG00000070501	POLB	18 & 48 h	All	All
ENSG00000070540	WIPI1	18 h	Virulent	non-DE
ENSG00000070610	GBA2	18 h	All	non-DE
ENSG00000070614	NDST1	18 & 48 h	All	All
ENSG00000070669	ASNS	non-DE	non-DE	non-DE
ENSG00000070718	AP3M2	All	All	All
ENSG00000070731	ST6GALNAC2	non-DE	non-DE	non-DE
ENSG00000070756	PABPC1	18 & 48 h	Virulent	All
ENSG00000070759	TESK2	18 & 48 h	Virulent	All
ENSG00000070761	C16orf80	non-DE	non-DE	non-DE
ENSG00000070770	CSNK2A2	non-DE	non-DE	non-DE
ENSG00000070778	PTPN21	non-DE	non-DE	non-DE
ENSG00000070785	EIF2B3	18 h	All	non-DE
ENSG00000070808	CAMK2A	18 h	Virulent	non-DE
ENSG00000070814	TCOF1	18 h	All	non-DE
ENSG00000070831	CDC42	Yers-Salm	non-DE	non-DE
ENSG00000070882	OSBPL3	18 & 48 h	All	All
ENSG00000070950	RAD18	non-DE	non-DE	non-DE
ENSG00000070961	ATP2B1	18 h	Virulent	non-DE
ENSG00000071051	NCK2	18 h	All	non-DE
ENSG00000071054	MAP4K4	Yers-Salm	non-DE	non-DE
ENSG00000071073	MGAT4A	Yers-Salm	non-DE	Yers-Salm
ENSG00000071082	RPL31	18 & 48 h	All	All
ENSG00000071127	WDR1	non-DE	non-DE	non-DE
ENSG00000071189	SNX13	18 h	All	non-DE
ENSG00000071205	ARHGAP10	non-DE	Yers-Salm	Yers-Salm
ENSG00000071242	RPS6KA2	18 & 48 h	All	All
ENSG00000071243	ING3	Yers-Salm	non-DE	non-DE
ENSG00000071246	VASH1	Yers-Salm	Virulent	non-DE
ENSG00000071462	WBSCR22	18 h	All	non-DE
ENSG00000071537	SEL1L	48 h	non-DE	All
ENSG00000071539	TRIP13	18 h	All	Yers-Salm
ENSG00000071553	ATP6AP1	non-DE	non-DE	non-DE
ENSG00000071564	TCF3	18 h	Virulent	non-DE
ENSG00000071575	TRIB2	All	MTB	MTB
ENSG00000071626	DAZAP1	Yers-Salm	Yers-Salm	non-DE
ENSG00000071655	MBD3	18 h	Virulent	non-DE
ENSG00000071794	HLTF	18 h	All	non-DE
ENSG00000071859	FAM50A	48 h	Yers-Salm	All
ENSG00000071889	FAM3A	Yers-Salm	Yers-Salm	non-DE
ENSG00000071894	CPSF1	18 & 48 h	All	All
ENSG00000071967	CYBRD1	18 & 48 h	All	All
ENSG00000071994	PDCD2	18 h	All	non-DE
ENSG00000072042	RDH11	48 h	Yers-Salm	All
ENSG00000072062	PRKACA	Yers-Salm	non-DE	non-DE
ENSG00000072071	LPHN1	18 h	All	non-DE
ENSG00000072110	ACTN1	18 h	All	non-DE
ENSG00000072121	ZFYVE26	Yers-Salm	Yers-Salm	non-DE
ENSG00000072134	EPN2	non-DE	non-DE	non-DE
ENSG00000072135	PTPN18	18 & 48 h	All	All
ENSG00000072163	LIMS2	Yers-Salm	non-DE	non-DE
ENSG00000072201	LNX1	non-DE	non-DE	non-DE
ENSG00000072210	ALDH3A2	18 h	Yers-Salm	Yers-Salm
ENSG00000072274	TFRC	All	Virulent	All
ENSG00000072310	SREBF1	Yers-Salm	non-DE	non-DE
ENSG00000072364	AFF4	18 & 48 h	All	All
ENSG00000072401	UBE2D1	18 & 48 h	All	All
ENSG00000072415	MPP5	Yers-Salm	non-DE	non-DE
ENSG00000072422	RHOBTB1	18 & 48 h	All	All
ENSG00000072501	SMC1A	non-DE	non-DE	non-DE
ENSG00000072506	HSD17B10	18 h	All	non-DE
ENSG00000072518	MARK2	18 & 48 h	All	All
ENSG00000072571	HMMR	18 h	All	Yers-Salm
ENSG00000072609	CHFR	non-DE	Yers-Salm	non-DE
ENSG00000072682	P4HA2	18 h	All	non-DE
ENSG00000072694	FCGR2B	18 & 48 h	All	MTB
ENSG00000072736	NFATC3	18 & 48 h	All	All
ENSG00000072756	TRNT1	non-DE	non-DE	non-DE
ENSG00000072778	ACADVL	non-DE	non-DE	non-DE
ENSG00000072786	STK10	non-DE	non-DE	non-DE
ENSG00000072803	FBXW11	18 h	All	non-DE
ENSG00000072818	ACAP1	non-DE	non-DE	non-DE
ENSG00000072832	CRMP1	non-DE	non-DE	non-DE
ENSG00000072840	EVC	non-DE	non-DE	non-DE
ENSG00000072849	DERL2	18 h	All	non-DE
ENSG00000072858	SIDT1	48 h	non-DE	All
ENSG00000072864	NDE1	non-DE	non-DE	non-DE
ENSG00000072952	MRVI1	18 h	All	non-DE
ENSG00000072958	AP1M1	non-DE	non-DE	non-DE
ENSG00000073008	PVR	18 & 48 h	All	All
ENSG00000073009	IKBKG	non-DE	non-DE	non-DE
ENSG00000073050	XRCC1	Yers-Salm	non-DE	Yers-Salm
ENSG00000073060	SCARB1	18 & 48 h	All	All
ENSG00000073111	MCM2	18 h	All	Yers-Salm
ENSG00000073150	PANX2	18 & 48 h	All	All
ENSG00000073169	RP3-402G11.5	Yers-Salm	non-DE	non-DE
ENSG00000073331	ALPK1	18 h	All	non-DE
ENSG00000073350	LLGL2	non-DE	non-DE	non-DE
ENSG00000073417	PDE8A	18 h	Virulent	non-DE
ENSG00000073536	NLE1	18 h	All	non-DE
ENSG00000073578	SDHA	18 & 48 h	All	All
ENSG00000073584	SMARCE1	Yers-Salm	non-DE	non-DE
ENSG00000073605	GSDMB	non-DE	non-DE	non-DE
ENSG00000073614	KDM5A	18 h	All	non-DE
ENSG00000073711	PPP2R3A	non-DE	non-DE	non-DE
ENSG00000073712	FERMT2	All	All	All
ENSG00000073737	DHRS9	48 h	non-DE	All
ENSG00000073756	PTGS2	All	All	All
ENSG00000073792	IGF2BP2	non-DE	non-DE	MTB
ENSG00000073803	MAP3K13	18 h	All	non-DE
ENSG00000073849	ST6GAL1	18 & 48 h	All	All
ENSG00000073861	TBX21	non-DE	non-DE	non-DE
ENSG00000073910	FRY	non-DE	non-DE	non-DE
ENSG00000073921	PICALM	18 & 48 h	All	All
ENSG00000073969	NSF	non-DE	non-DE	non-DE
ENSG00000074054	CLASP1	18 h	All	Yers-Salm
ENSG00000074071	MRPS34	All	All	All
ENSG00000074181	NOTCH3	18 & 48 h	All	All
ENSG00000074201	CLNS1A	18 h	All	Yers-Salm
ENSG00000074219	TEAD2	18 & 48 h	All	All
ENSG00000074266	EED	non-DE	non-DE	All
ENSG00000074319	TSG101	18 h	All	non-DE
ENSG00000074356	C17orf85	18 h	Virulent	Yers-Salm
ENSG00000074370	ATP2A3	18 & 48 h	All	All
ENSG00000074410	CA12	18 & 48 h	All	All
ENSG00000074416	MGLL	non-DE	non-DE	non-DE
ENSG00000074582	BCS1L	18 & 48 h	All	All
ENSG00000074590	NUAK1	non-DE	non-DE	non-DE
ENSG00000074603	DPP8	non-DE	non-DE	non-DE
ENSG00000074621	SLC24A1	non-DE	non-DE	non-DE
ENSG00000074657	ZNF532	18 h	Virulent	non-DE
ENSG00000074660	SCARF1	18 & 48 h	All	All
ENSG00000074695	LMAN1	48 h	non-DE	MTB
ENSG00000074696	PTPLAD1	18 h	All	non-DE
ENSG00000074755	ZZEF1	non-DE	non-DE	non-DE
ENSG00000074800	ENO1	non-DE	Virulent	non-DE
ENSG00000074842	C19orf10	non-DE	Yers-Salm	non-DE
ENSG00000074855	ANO8	non-DE	non-DE	non-DE
ENSG00000074935	TUBE1	18 & 48 h	All	All
ENSG00000074964	ARHGEF10L	48 h	Yers-Salm	All
ENSG00000074966	TXK	Yers-Salm	non-DE	non-DE
ENSG00000075089	ACTR6	non-DE	non-DE	non-DE
ENSG00000075131	TIPIN	18 h	All	non-DE
ENSG00000075142	SRI	48 h	Yers-Salm	All
ENSG00000075151	EIF4G3	48 h	Yers-Salm	All
ENSG00000075188	NUP37	18 h	All	non-DE
ENSG00000075213	SEMA3A	Yers-Salm	Yers-Salm	non-DE
ENSG00000075218	GTSE1	18 h	All	Yers-Salm
ENSG00000075223	SEMA3C	18 & 48 h	All	All
ENSG00000075234	TTC38	Yers-Salm	non-DE	non-DE
ENSG00000075239	ACAT1	18 & 48 h	All	All
ENSG00000075240	GRAMD4	18 & 48 h	All	All
ENSG00000075275	CELSR1	Yers-Salm	non-DE	Yers-Salm
ENSG00000075292	ZNF638	18 h	All	non-DE
ENSG00000075303	SLC25A40	18 & 48 h	All	All
ENSG00000075336	TIMM21	18 h	All	Yers-Salm
ENSG00000075340	ADD2	Yers-Salm	non-DE	non-DE
ENSG00000075391	RASAL2	18 & 48 h	MTB	MTB
ENSG00000075399	VPS9D1	All	All	All
ENSG00000075407	ZNF37A	non-DE	non-DE	non-DE
ENSG00000075413	MARK3	18 h	All	Yers-Salm
ENSG00000075415	SLC25A3	18 h	All	Yers-Salm
ENSG00000075420	FNDC3B	18 & 48 h	All	All
ENSG00000075426	FOSL2	All	All	All
ENSG00000075539	FRYL	18 h	Virulent	non-DE
ENSG00000075568	TMEM131	Yers-Salm	Yers-Salm	non-DE
ENSG00000075618	FSCN1	18 h	All	non-DE
ENSG00000075624	ACTB	non-DE	non-DE	non-DE
ENSG00000075643	MOCOS	non-DE	non-DE	non-DE
ENSG00000075651	PLD1	18 h	Virulent	non-DE
ENSG00000075702	WDR62	18 & 48 h	All	Virulent
ENSG00000075711	DLG1	non-DE	non-DE	non-DE
ENSG00000075785	RAB7A	non-DE	non-DE	non-DE
ENSG00000075790	BCAP29	non-DE	non-DE	non-DE
ENSG00000075826	SEC31B	48 h	non-DE	All
ENSG00000075856	SART3	non-DE	non-DE	non-DE
ENSG00000075884	ARHGAP15	48 h	non-DE	All
ENSG00000075914	EXOSC7	18 h	All	non-DE
ENSG00000075945	KIFAP3	48 h	non-DE	All
ENSG00000075975	MKRN2	non-DE	non-DE	non-DE
ENSG00000076003	MCM6	18 h	All	Yers-Salm
ENSG00000076043	REXO2	18 h	All	non-DE
ENSG00000076053	RBM7	Yers-Salm	non-DE	non-DE
ENSG00000076067	RBMS2	Yers-Salm	Yers-Salm	non-DE
ENSG00000076108	BAZ2A	18 & 48 h	All	All
ENSG00000076201	PTPN23	non-DE	non-DE	non-DE
ENSG00000076242	MLH1	non-DE	non-DE	non-DE
ENSG00000076248	UNG	18 h	All	non-DE
ENSG00000076258	FMO4	18 h	Yers-Salm	non-DE
ENSG00000076321	KLHL20	non-DE	Yers-Salm	non-DE
ENSG00000076344	RGS11	non-DE	non-DE	Yers-Salm
ENSG00000076351	SLC46A1	18 & 48 h	All	All
ENSG00000076356	PLXNA2	non-DE	non-DE	Yers-Salm
ENSG00000076382	SPAG5	non-DE	non-DE	Yers-Salm
ENSG00000076513	ANKRD13A	non-DE	Yers-Salm	non-DE
ENSG00000076554	TPD52	48 h	Yers-Salm	All
ENSG00000076555	ACACB	non-DE	non-DE	non-DE
ENSG00000076604	TRAF4	non-DE	non-DE	Yers-Salm
ENSG00000076641	PAG1	18 & 48 h	All	All
ENSG00000076650	GPATCH1	non-DE	non-DE	non-DE
ENSG00000076662	ICAM3	non-DE	non-DE	non-DE
ENSG00000076685	NT5C2	Yers-Salm	Yers-Salm	non-DE
ENSG00000076716	GPC4	non-DE	non-DE	non-DE
ENSG00000076770	MBNL3	18 & 48 h	All	Yers-Salm
ENSG00000076864	RAP1GAP	non-DE	non-DE	non-DE
ENSG00000076924	XAB2	non-DE	non-DE	non-DE
ENSG00000076928	ARHGEF1	48 h	Yers-Salm	MTB
ENSG00000076944	STXBP2	18 h	All	non-DE
ENSG00000076984	MAP2K7	non-DE	non-DE	non-DE
ENSG00000077044	DGKD	18 h	All	non-DE
ENSG00000077063	CTTNBP2	48 h	non-DE	All
ENSG00000077097	TOP2B	non-DE	non-DE	non-DE
ENSG00000077147	TM9SF3	non-DE	non-DE	non-DE
ENSG00000077150	NFKB2	All	All	All
ENSG00000077152	UBE2T	18 h	All	Yers-Salm
ENSG00000077157	PPP1R12B	non-DE	non-DE	non-DE
ENSG00000077232	DNAJC10	48 h	non-DE	All
ENSG00000077235	GTF3C1	non-DE	non-DE	non-DE
ENSG00000077238	IL4R	All	All	All
ENSG00000077254	USP33	Yers-Salm	Yers-Salm	non-DE
ENSG00000077312	SNRPA	18 & 48 h	All	All
ENSG00000077348	EXOSC5	18 h	All	non-DE
ENSG00000077380	DYNC1I2	non-DE	non-DE	non-DE
ENSG00000077420	APBB1IP	All	Yers-Salm	All
ENSG00000077454	LRCH4	18 & 48 h	Virulent	MTB
ENSG00000077458	FAM76B	Yers-Salm	non-DE	non-DE
ENSG00000077463	SIRT6	non-DE	non-DE	non-DE
ENSG00000077514	POLD3	non-DE	non-DE	non-DE
ENSG00000077522	ACTN2	non-DE	non-DE	non-DE
ENSG00000077549	CAPZB	18 h	Virulent	non-DE
ENSG00000077585	GPR137B	18 h	Virulent	non-DE
ENSG00000077684	PHF17	18 h	All	Yers-Salm
ENSG00000077713	SLC25A43	non-DE	Yers-Salm	non-DE
ENSG00000077721	UBE2A	18 h	All	non-DE
ENSG00000077782	FGFR1	48 h	All	All
ENSG00000077809	GTF2I	non-DE	non-DE	non-DE
ENSG00000077984	CST7	non-DE	non-DE	non-DE
ENSG00000078043	PIAS2	18 h	All	non-DE
ENSG00000078053	AMPH	Yers-Salm	non-DE	non-DE
ENSG00000078061	ARAF	non-DE	Yers-Salm	non-DE
ENSG00000078070	MCCC1	18 & 48 h	All	All
ENSG00000078081	LAMP3	All	All	All
ENSG00000078098	FAP	48 h	non-DE	All
ENSG00000078124	ACER3	18 h	All	non-DE
ENSG00000078140	UBE2K	18 & 48 h	All	All
ENSG00000078142	PIK3C3	18 h	All	non-DE
ENSG00000078177	N4BP2	non-DE	non-DE	non-DE
ENSG00000078237	C12orf5	non-DE	non-DE	non-DE
ENSG00000078246	TULP3	non-DE	non-DE	non-DE
ENSG00000078269	SYNJ2	non-DE	Yers-Salm	Yers-Salm
ENSG00000078304	PPP2R5C	18 h	MTB	non-DE
ENSG00000078369	GNB1	18 h	All	non-DE
ENSG00000078401	EDN1	All	All	All
ENSG00000078403	MLLT10	non-DE	non-DE	non-DE
ENSG00000078487	ZCWPW1	48 h	non-DE	All
ENSG00000078618	NRD1	18 h	All	non-DE
ENSG00000078668	VDAC3	18 h	Virulent	Yers-Salm
ENSG00000078674	PCM1	48 h	non-DE	All
ENSG00000078687	TNRC6C	non-DE	non-DE	non-DE
ENSG00000078699	CBFA2T2	18 h	Yers-Salm	non-DE
ENSG00000078747	ITCH	18 h	Virulent	non-DE
ENSG00000078804	TP53INP2	All	All	Yers-Salm
ENSG00000078808	SDF4	non-DE	non-DE	non-DE
ENSG00000078814	MYH7B	48 h	Yers-Salm	MTB
ENSG00000078900	TP73	18 h	All	non-DE
ENSG00000078902	TOLLIP	Yers-Salm	non-DE	non-DE
ENSG00000078967	UBE2D4	18 h	All	non-DE
ENSG00000079134	THOC1	18 h	Virulent	non-DE
ENSG00000079150	FKBP7	18 h	All	Yers-Salm
ENSG00000079156	OSBPL6	non-DE	non-DE	non-DE
ENSG00000079215	SLC1A3	18 & 48 h	All	All
ENSG00000079246	XRCC5	non-DE	non-DE	non-DE
ENSG00000079257	LXN	18 h	All	non-DE
ENSG00000079263	SP140	Yers-Salm	Virulent	Yers-Salm
ENSG00000079277	MKNK1	48 h	non-DE	MTB
ENSG00000079308	TNS1	48 h	non-DE	All
ENSG00000079313	REXO1	non-DE	non-DE	non-DE
ENSG00000079332	SAR1A	All	Yers-Salm	All
ENSG00000079335	CDC14A	18 h	Yers-Salm	non-DE
ENSG00000079337	RAPGEF3	Yers-Salm	non-DE	non-DE
ENSG00000079387	SENP1	48 h	Yers-Salm	All
ENSG00000079432	CIC	18 h	All	non-DE
ENSG00000079435	LIPE	48 h	non-DE	All
ENSG00000079459	FDFT1	18 h	All	non-DE
ENSG00000079462	PAFAH1B3	18 & 48 h	All	All
ENSG00000079482	OPHN1	Yers-Salm	non-DE	non-DE
ENSG00000079616	KIF22	18 & 48 h	All	All
ENSG00000079691	LRRC16A	48 h	non-DE	All
ENSG00000079739	PGM1	non-DE	non-DE	non-DE
ENSG00000079785	DDX1	18 h	All	non-DE
ENSG00000079805	DNM2	18 h	All	non-DE
ENSG00000079819	EPB41L2	non-DE	non-DE	non-DE
ENSG00000079931	MOXD1	Yers-Salm	Yers-Salm	Yers-Salm
ENSG00000079950	STX7	non-DE	non-DE	non-DE
ENSG00000079974	RABL2B	18 h	Virulent	non-DE
ENSG00000079999	KEAP1	non-DE	non-DE	non-DE
ENSG00000080007	DDX43	non-DE	non-DE	non-DE
ENSG00000080189	SLC35C2	18 h	All	non-DE
ENSG00000080200	CRYBG3	18 & 48 h	All	MTB
ENSG00000080298	RFX3	18 h	All	non-DE
ENSG00000080345	RIF1	non-DE	non-DE	non-DE
ENSG00000080371	RAB21	48 h	Yers-Salm	All
ENSG00000080503	SMARCA2	non-DE	non-DE	non-DE
ENSG00000080546	SESN1	18 & 48 h	MTB	All
ENSG00000080561	MID2	non-DE	All	non-DE
ENSG00000080573	COL5A3	Yers-Salm	Yers-Salm	non-DE
ENSG00000080603	SRCAP	18 h	Virulent	Yers-Salm
ENSG00000080608	KIAA0020	18 h	Virulent	non-DE
ENSG00000080802	CNOT4	18 & 48 h	All	All
ENSG00000080815	PSEN1	18 & 48 h	All	All
ENSG00000080819	CPOX	Yers-Salm	non-DE	non-DE
ENSG00000080822	CLDND1	All	All	All
ENSG00000080823	MOK	48 h	Virulent	All
ENSG00000080824	HSP90AA1	non-DE	Yers-Salm	non-DE
ENSG00000080839	RBL1	18 h	All	non-DE
ENSG00000080845	DLGAP4	18 h	All	non-DE
ENSG00000080986	NDC80	18 h	All	Yers-Salm
ENSG00000081014	AP4E1	18 h	All	All
ENSG00000081019	RSBN1	non-DE	Yers-Salm	Yers-Salm
ENSG00000081026	MAGI3	Yers-Salm	Yers-Salm	non-DE
ENSG00000081041	CXCL2	All	All	All
ENSG00000081059	TCF7	18 h	All	Yers-Salm
ENSG00000081087	OSTM1	18 h	All	non-DE
ENSG00000081154	PCNP	non-DE	non-DE	non-DE
ENSG00000081177	EXD2	non-DE	non-DE	non-DE
ENSG00000081181	ARG2	non-DE	non-DE	non-DE
ENSG00000081189	MEF2C	18 & 48 h	All	All
ENSG00000081237	PTPRC	18 h	All	non-DE
ENSG00000081277	PKP1	18 h	All	Yers-Salm
ENSG00000081307	UBA5	18 h	Virulent	non-DE
ENSG00000081320	STK17B	18 & 48 h	All	All
ENSG00000081377	CDC14B	18 h	Virulent	non-DE
ENSG00000081386	ZNF510	48 h	non-DE	All
ENSG00000081665	ZNF506	48 h	non-DE	All
ENSG00000081692	JMJD4	18 h	Virulent	non-DE
ENSG00000081721	DUSP12	18 h	All	non-DE
ENSG00000081760	AACS	18 h	All	Yers-Salm
ENSG00000081791	KIAA0141	48 h	non-DE	All
ENSG00000081870	HSPB11	non-DE	non-DE	non-DE
ENSG00000081913	PHLPP1	18 h	Virulent	Yers-Salm
ENSG00000081923	ATP8B1	18 h	All	non-DE
ENSG00000081985	IL12RB2	48 h	non-DE	All
ENSG00000082014	SMARCD3	non-DE	non-DE	non-DE
ENSG00000082068	WDR70	48 h	non-DE	All
ENSG00000082074	FYB	non-DE	Yers-Salm	Yers-Salm
ENSG00000082146	STRADB	non-DE	non-DE	non-DE
ENSG00000082153	BZW1	18 & 48 h	All	All
ENSG00000082196	C1QTNF3	48 h	non-DE	All
ENSG00000082212	ME2	18 h	All	non-DE
ENSG00000082213	C5orf22	Yers-Salm	Yers-Salm	non-DE
ENSG00000082258	CCNT2	18 h	Virulent	non-DE
ENSG00000082269	FAM135A	non-DE	non-DE	non-DE
ENSG00000082397	EPB41L3	18 & 48 h	All	All
ENSG00000082438	COBLL1	48 h	non-DE	All
ENSG00000082512	TRAF5	18 & 48 h	All	All
ENSG00000082515	MRPL22	non-DE	non-DE	non-DE
ENSG00000082516	GEMIN5	18 h	Virulent	non-DE
ENSG00000082641	NFE2L1	non-DE	Yers-Salm	non-DE
ENSG00000082701	GSK3B	18 & 48 h	All	All
ENSG00000082781	ITGB5	18 & 48 h	All	All
ENSG00000082805	ERC1	18 h	All	Yers-Salm
ENSG00000082898	XPO1	non-DE	non-DE	non-DE
ENSG00000082996	RNF13	18 h	All	non-DE
ENSG00000083093	PALB2	18 h	All	Yers-Salm
ENSG00000083097	DOPEY1	Yers-Salm	Yers-Salm	non-DE
ENSG00000083099	LYRM2	Yers-Salm	Yers-Salm	Yers-Salm
ENSG00000083123	BCKDHB	18 & 48 h	All	Yers-Salm
ENSG00000083168	KAT6A	18 h	Yers-Salm	Yers-Salm
ENSG00000083223	ZCCHC6	18 h	Virulent	non-DE
ENSG00000083290	ULK2	18 h	All	Yers-Salm
ENSG00000083312	TNPO1	48 h	non-DE	All
ENSG00000083444	PLOD1	non-DE	non-DE	non-DE
ENSG00000083457	ITGAE	18 & 48 h	All	All
ENSG00000083520	DIS3	non-DE	non-DE	non-DE
ENSG00000083535	PIBF1	non-DE	non-DE	non-DE
ENSG00000083544	TDRD3	non-DE	non-DE	non-DE
ENSG00000083635	NUFIP1	18 h	All	non-DE
ENSG00000083642	PDS5B	non-DE	non-DE	non-DE
ENSG00000083720	OXCT1	non-DE	non-DE	Yers-Salm
ENSG00000083750	RRAGB	non-DE	non-DE	All
ENSG00000083799	CYLD	All	All	All
ENSG00000083807	SLC27A5	18 & 48 h	All	Yers-Salm
ENSG00000083812	ZNF324	18 h	Virulent	non-DE
ENSG00000083814	ZNF671	48 h	non-DE	All
ENSG00000083817	ZNF416	Yers-Salm	non-DE	non-DE
ENSG00000083828	ZNF586	non-DE	non-DE	non-DE
ENSG00000083838	ZNF446	18 & 48 h	All	All
ENSG00000083842	ZNF8	non-DE	non-DE	non-DE
ENSG00000083844	ZNF264	non-DE	non-DE	non-DE
ENSG00000083845	RPS5	18 & 48 h	All	All
ENSG00000083896	YTHDC1	18 h	Virulent	non-DE
ENSG00000083937	CHMP2B	18 h	All	non-DE
ENSG00000084070	SMAP2	18 h	All	Yers-Salm
ENSG00000084072	PPIE	18 h	All	non-DE
ENSG00000084073	ZMPSTE24	non-DE	non-DE	non-DE
ENSG00000084090	STARD7	18 h	Virulent	non-DE
ENSG00000084092	NOA1	48 h	non-DE	All
ENSG00000084093	REST	18 h	Virulent	Yers-Salm
ENSG00000084110	HAL	Yers-Salm	non-DE	non-DE
ENSG00000084112	SSH1	non-DE	Yers-Salm	non-DE
ENSG00000084207	GSTP1	18 h	All	Yers-Salm
ENSG00000084234	APLP2	non-DE	non-DE	non-DE
ENSG00000084444	KIAA1467	18 h	Virulent	Yers-Salm
ENSG00000084463	WBP11	non-DE	Yers-Salm	non-DE
ENSG00000084623	EIF3I	non-DE	Yers-Salm	non-DE
ENSG00000084636	COL16A1	18 h	Yers-Salm	Yers-Salm
ENSG00000084652	TXLNA	non-DE	non-DE	non-DE
ENSG00000084676	NCOA1	18 & 48 h	All	All
ENSG00000084693	AGBL5	48 h	non-DE	All
ENSG00000084710	EFR3B	18 h	MTB	non-DE
ENSG00000084731	KIF3C	non-DE	non-DE	non-DE
ENSG00000084733	RAB10	48 h	non-DE	All
ENSG00000084734	GCKR	All	All	All
ENSG00000084754	HADHA	48 h	Yers-Salm	All
ENSG00000084764	MAPRE3	18 & 48 h	All	All
ENSG00000084774	CAD	18 h	All	Yers-Salm
ENSG00000085063	CD59	non-DE	non-DE	Yers-Salm
ENSG00000085117	CD82	18 & 48 h	All	All
ENSG00000085185	BCORL1	18 h	All	Yers-Salm
ENSG00000085224	ATRX	non-DE	non-DE	non-DE
ENSG00000085231	TAF9	18 h	All	Yers-Salm
ENSG00000085265	FCN1	18 h	Virulent	non-DE
ENSG00000085274	MYNN	non-DE	non-DE	non-DE
ENSG00000085365	SCAMP1	non-DE	non-DE	non-DE
ENSG00000085377	PREP	non-DE	Yers-Salm	non-DE
ENSG00000085382	HACE1	non-DE	Yers-Salm	non-DE
ENSG00000085415	SEH1L	18 h	Virulent	non-DE
ENSG00000085433	WDR47	18 h	All	non-DE
ENSG00000085449	WDFY1	non-DE	non-DE	non-DE
ENSG00000085465	OVGP1	non-DE	non-DE	non-DE
ENSG00000085491	SLC25A24	non-DE	non-DE	non-DE
ENSG00000085511	MAP3K4	18 & 48 h	All	Virulent
ENSG00000085514	PILRA	18 & 48 h	All	Yers-Salm
ENSG00000085552	IGSF9	18 & 48 h	All	All
ENSG00000085563	ABCB1	48 h	non-DE	All
ENSG00000085644	ZNF213	non-DE	non-DE	non-DE
ENSG00000085662	AKR1B1	All	All	All
ENSG00000085719	CPNE3	non-DE	non-DE	non-DE
ENSG00000085721	RRN3	non-DE	non-DE	non-DE
ENSG00000085733	CTTN	non-DE	non-DE	non-DE
ENSG00000085760	MTIF2	non-DE	Yers-Salm	Yers-Salm
ENSG00000085788	DDHD2	non-DE	non-DE	non-DE
ENSG00000085831	TTC39A	Yers-Salm	Yers-Salm	non-DE
ENSG00000085832	EPS15	18 h	MTB	non-DE
ENSG00000085840	ORC1	18 h	All	Yers-Salm
ENSG00000085871	MGST2	18 & 48 h	All	All
ENSG00000085872	CHERP	non-DE	non-DE	non-DE
ENSG00000085978	ATG16L1	non-DE	non-DE	non-DE
ENSG00000085982	USP40	non-DE	Yers-Salm	non-DE
ENSG00000085998	POMGNT1	non-DE	non-DE	non-DE
ENSG00000085999	RAD54L	18 h	All	Yers-Salm
ENSG00000086015	MAST2	18 h	Virulent	non-DE
ENSG00000086061	DNAJA1	48 h	Yers-Salm	All
ENSG00000086062	B4GALT1	All	All	All
ENSG00000086065	CHMP5	18 & 48 h	All	All
ENSG00000086102	NFX1	18 h	Virulent	non-DE
ENSG00000086189	DIMT1	18 h	All	non-DE
ENSG00000086200	IPO11	18 h	All	non-DE
ENSG00000086232	EIF2AK1	18 h	All	non-DE
ENSG00000086288	NME8	Yers-Salm	Yers-Salm	non-DE
ENSG00000086289	EPDR1	non-DE	non-DE	Yers-Salm
ENSG00000086300	SNX10	18 & 48 h	All	All
ENSG00000086475	SEPHS1	18 h	Yers-Salm	non-DE
ENSG00000086504	MRPL28	non-DE	non-DE	non-DE
ENSG00000086544	ITPKC	18 h	All	Yers-Salm
ENSG00000086570	FAT2	18 & 48 h	Yers-Salm	All
ENSG00000086589	RBM22	Yers-Salm	Yers-Salm	non-DE
ENSG00000086598	TMED2	Yers-Salm	Yers-Salm	non-DE
ENSG00000086619	ERO1LB	18 h	Virulent	non-DE
ENSG00000086666	ZFAND6	non-DE	non-DE	non-DE
ENSG00000086712	TXLNG	non-DE	non-DE	non-DE
ENSG00000086730	LAT2	non-DE	non-DE	non-DE
ENSG00000086758	HUWE1	Yers-Salm	non-DE	non-DE
ENSG00000086827	ZW10	non-DE	Yers-Salm	non-DE
ENSG00000086848	ALG9	non-DE	non-DE	non-DE
ENSG00000087008	ACOX3	non-DE	non-DE	non-DE
ENSG00000087053	MTMR2	non-DE	non-DE	non-DE
ENSG00000087074	PPP1R15A	All	All	non-DE
ENSG00000087076	HSD17B14	non-DE	non-DE	Yers-Salm
ENSG00000087077	TRIP6	18 & 48 h	All	All
ENSG00000087085	ACHE	All	All	All
ENSG00000087086	FTL	non-DE	non-DE	Yers-Salm
ENSG00000087087	SRRT	non-DE	Yers-Salm	non-DE
ENSG00000087088	BAX	18 h	non-DE	Yers-Salm
ENSG00000087095	NLK	18 h	MTB	non-DE
ENSG00000087111	PIGS	non-DE	non-DE	non-DE
ENSG00000087116	ADAMTS2	48 h	non-DE	All
ENSG00000087152	ATXN7L3	18 & 48 h	All	Yers-Salm
ENSG00000087157	PGS1	18 h	Virulent	non-DE
ENSG00000087191	PSMC5	18 h	Virulent	non-DE
ENSG00000087206	UIMC1	non-DE	non-DE	non-DE
ENSG00000087245	MMP2	non-DE	non-DE	non-DE
ENSG00000087253	LPCAT2	48 h	non-DE	All
ENSG00000087263	OGFOD1	18 h	Virulent	non-DE
ENSG00000087266	SH3BP2	non-DE	non-DE	non-DE
ENSG00000087269	NOP14	18 h	Virulent	non-DE
ENSG00000087274	ADD1	Yers-Salm	Yers-Salm	non-DE
ENSG00000087299	L2HGDH	18 h	All	non-DE
ENSG00000087301	TXNDC16	18 & 48 h	All	All
ENSG00000087302	C14orf166	18 h	Virulent	non-DE
ENSG00000087303	NID2	48 h	non-DE	All
ENSG00000087338	GMCL1	non-DE	non-DE	non-DE
ENSG00000087365	SF3B2	non-DE	non-DE	non-DE
ENSG00000087448	KLHL42	non-DE	non-DE	non-DE
ENSG00000087460	GNAS	48 h	Yers-Salm	Yers-Salm
ENSG00000087470	DNM1L	non-DE	non-DE	non-DE
ENSG00000087502	ERGIC2	non-DE	Yers-Salm	non-DE
ENSG00000087510	TFAP2C	18 h	All	non-DE
ENSG00000087586	AURKA	18 h	All	non-DE
ENSG00000087589	CASS4	18 h	All	non-DE
ENSG00000087842	PIR	non-DE	non-DE	non-DE
ENSG00000087884	AAMDC	48 h	non-DE	All
ENSG00000087903	RFX2	18 & 48 h	All	All
ENSG00000087995	METTL2A	18 h	Virulent	non-DE
ENSG00000088035	ALG6	non-DE	non-DE	non-DE
ENSG00000088038	CNOT3	18 h	All	non-DE
ENSG00000088179	PTPN4	non-DE	non-DE	non-DE
ENSG00000088205	DDX18	non-DE	non-DE	non-DE
ENSG00000088247	KHSRP	18 h	Virulent	non-DE
ENSG00000088256	GNA11	non-DE	non-DE	non-DE
ENSG00000088298	EDEM2	18 & 48 h	All	All
ENSG00000088305	DNMT3B	48 h	non-DE	All
ENSG00000088320	REM1	non-DE	non-DE	non-DE
ENSG00000088325	TPX2	18 h	All	Yers-Salm
ENSG00000088356	PDRG1	non-DE	non-DE	non-DE
ENSG00000088367	EPB41L1	48 h	non-DE	All
ENSG00000088387	DOCK9	non-DE	non-DE	non-DE
ENSG00000088448	ANKRD10	18 h	Virulent	non-DE
ENSG00000088451	TGDS	non-DE	non-DE	non-DE
ENSG00000088538	DOCK3	non-DE	non-DE	non-DE
ENSG00000088543	C3orf18	18 h	All	non-DE
ENSG00000088682	COQ9	Yers-Salm	Yers-Salm	non-DE
ENSG00000088727	KIF9	18 & 48 h	All	All
ENSG00000088766	CRLS1	18 h	All	non-DE
ENSG00000088808	PPP1R13B	18 h	All	Yers-Salm
ENSG00000088812	ATRN	48 h	non-DE	All
ENSG00000088826	SMOX	All	All	All
ENSG00000088827	SIGLEC1	Yers-Salm	Yers-Salm	non-DE
ENSG00000088832	FKBP1A	non-DE	non-DE	non-DE
ENSG00000088833	NSFL1C	48 h	Yers-Salm	Yers-Salm
ENSG00000088836	SLC4A11	48 h	Yers-Salm	All
ENSG00000088854	C20orf194	48 h	Yers-Salm	All
ENSG00000088876	ZNF343	Yers-Salm	non-DE	non-DE
ENSG00000088881	EBF4	Yers-Salm	Yers-Salm	Yers-Salm
ENSG00000088882	CPXM1	Yers-Salm	non-DE	non-DE
ENSG00000088888	MAVS	18 h	Virulent	non-DE
ENSG00000088899	LZTS3	18 h	All	non-DE
ENSG00000088930	XRN2	non-DE	non-DE	non-DE
ENSG00000088986	DYNLL1	non-DE	non-DE	non-DE
ENSG00000088992	TESC	18 & 48 h	All	All
ENSG00000089006	SNX5	18 & 48 h	All	Yers-Salm
ENSG00000089009	RPL6	18 & 48 h	All	All
ENSG00000089012	SIRPG	18 h	All	non-DE
ENSG00000089022	MAPKAPK5	non-DE	non-DE	non-DE
ENSG00000089041	P2RX7	Yers-Salm	non-DE	non-DE
ENSG00000089048	ESF1	non-DE	non-DE	non-DE
ENSG00000089050	RBBP9	48 h	Yers-Salm	All
ENSG00000089053	ANAPC5	18 h	All	Yers-Salm
ENSG00000089057	SLC23A2	18 & 48 h	All	All
ENSG00000089060	SLC24A6	non-DE	non-DE	non-DE
ENSG00000089063	TMEM230	18 h	All	non-DE
ENSG00000089091	DZANK1	48 h	non-DE	Yers-Salm
ENSG00000089094	KDM2B	18 & 48 h	MTB	MTB
ENSG00000089101	C20orf26	18 & 48 h	All	All
ENSG00000089123	TASP1	non-DE	Virulent	non-DE
ENSG00000089127	OAS1	Yers-Salm	Yers-Salm	non-DE
ENSG00000089154	GCN1L1	18 h	Virulent	non-DE
ENSG00000089157	RPLP0	18 & 48 h	All	All
ENSG00000089159	PXN	18 h	Yers-Salm	Yers-Salm
ENSG00000089163	SIRT4	All	All	All
ENSG00000089177	KIF16B	non-DE	non-DE	non-DE
ENSG00000089195	TRMT6	18 h	Virulent	non-DE
ENSG00000089220	PEBP1	18 & 48 h	All	All
ENSG00000089234	BRAP	Yers-Salm	Yers-Salm	non-DE
ENSG00000089248	ERP29	18 & 48 h	All	All
ENSG00000089280	FUS	non-DE	non-DE	non-DE
ENSG00000089289	IGBP1	48 h	Yers-Salm	All
ENSG00000089327	FXYD5	48 h	Yers-Salm	All
ENSG00000089335	ZNF302	non-DE	Yers-Salm	non-DE
ENSG00000089351	GRAMD1A	All	All	All
ENSG00000089486	CDIP1	48 h	Yers-Salm	All
ENSG00000089505	CMTM1	Yers-Salm	non-DE	non-DE
ENSG00000089597	GANAB	non-DE	non-DE	non-DE
ENSG00000089639	GMIP	18 h	All	non-DE
ENSG00000089682	RBM41	18 h	All	non-DE
ENSG00000089685	BIRC5	18 h	All	Yers-Salm
ENSG00000089692	LAG3	Yers-Salm	non-DE	non-DE
ENSG00000089693	MLF2	non-DE	non-DE	non-DE
ENSG00000089723	OTUB2	Yers-Salm	Yers-Salm	non-DE
ENSG00000089737	DDX24	non-DE	Yers-Salm	non-DE
ENSG00000089775	ZBTB25	non-DE	Yers-Salm	non-DE
ENSG00000089818	NECAP1	18 & 48 h	All	All
ENSG00000089820	ARHGAP4	18 & 48 h	All	All
ENSG00000089847	ANKRD24	non-DE	non-DE	non-DE
ENSG00000089876	DHX32	non-DE	non-DE	non-DE
ENSG00000089902	RCOR1	18 h	All	non-DE
ENSG00000089916	GPATCH2L	non-DE	non-DE	non-DE
ENSG00000090006	LTBP4	non-DE	non-DE	non-DE
ENSG00000090013	BLVRB	18 & 48 h	All	All
ENSG00000090020	SLC9A1	18 & 48 h	All	All
ENSG00000090054	SPTLC1	18 h	Yers-Salm	non-DE
ENSG00000090060	PAPOLA	non-DE	non-DE	non-DE
ENSG00000090061	CCNK	18 h	All	non-DE
ENSG00000090097	PCBP4	18 h	All	non-DE
ENSG00000090104	RGS1	Yers-Salm	non-DE	Yers-Salm
ENSG00000090238	YPEL3	Yers-Salm	Yers-Salm	non-DE
ENSG00000090263	MRPS33	18 h	All	Yers-Salm
ENSG00000090266	NDUFB2	18 h	All	Yers-Salm
ENSG00000090273	NUDC	18 h	All	non-DE
ENSG00000090316	MAEA	Yers-Salm	non-DE	non-DE
ENSG00000090339	ICAM1	All	All	All
ENSG00000090372	STRN4	non-DE	non-DE	non-DE
ENSG00000090376	IRAK3	All	All	All
ENSG00000090382	LYZ	48 h	non-DE	MTB
ENSG00000090432	MUL1	non-DE	non-DE	non-DE
ENSG00000090447	TFAP4	All	All	All
ENSG00000090470	PDCD7	non-DE	non-DE	non-DE
ENSG00000090487	SPG21	18 h	Virulent	non-DE
ENSG00000090520	DNAJB11	Yers-Salm	non-DE	Yers-Salm
ENSG00000090530	LEPREL1	non-DE	non-DE	non-DE
ENSG00000090554	FLT3LG	non-DE	non-DE	non-DE
ENSG00000090565	RAB11FIP3	non-DE	non-DE	non-DE
ENSG00000090581	GNPTG	non-DE	non-DE	non-DE
ENSG00000090612	ZNF268	non-DE	non-DE	non-DE
ENSG00000090615	GOLGA3	non-DE	non-DE	non-DE
ENSG00000090621	PABPC4	18 & 48 h	All	All
ENSG00000090659	CD209	18 & 48 h	All	MTB
ENSG00000090661	CERS4	non-DE	non-DE	MTB
ENSG00000090674	MCOLN1	non-DE	non-DE	Yers-Salm
ENSG00000090686	USP48	non-DE	non-DE	non-DE
ENSG00000090776	EFNB1	18 h	Virulent	non-DE
ENSG00000090857	PDPR	non-DE	non-DE	non-DE
ENSG00000090861	AARS	18 h	All	non-DE
ENSG00000090863	GLG1	18 h	Yers-Salm	Yers-Salm
ENSG00000090889	KIF4A	18 h	All	Yers-Salm
ENSG00000090905	TNRC6A	non-DE	non-DE	non-DE
ENSG00000090920	FCGBP	18 & 48 h	All	All
ENSG00000090924	PLEKHG2	18 & 48 h	All	All
ENSG00000090971	NAT14	Yers-Salm	Yers-Salm	non-DE
ENSG00000090975	PITPNM2	18 h	Virulent	Yers-Salm
ENSG00000090989	EXOC1	18 h	Virulent	non-DE
ENSG00000091009	RBM27	non-DE	non-DE	non-DE
ENSG00000091039	OSBPL8	18 h	MTB	non-DE
ENSG00000091073	DTX2	18 & 48 h	All	All
ENSG00000091106	NLRC4	18 h	Virulent	non-DE
ENSG00000091127	PUS7	18 h	All	non-DE
ENSG00000091129	NRCAM	All	All	All
ENSG00000091136	LAMB1	18 & 48 h	All	All
ENSG00000091137	SLC26A4	non-DE	Yers-Salm	non-DE
ENSG00000091140	DLD	non-DE	non-DE	non-DE
ENSG00000091157	WDR7	non-DE	Yers-Salm	Yers-Salm
ENSG00000091164	TXNL1	non-DE	MTB	non-DE
ENSG00000091262	ABCC6	18 & 48 h	All	All
ENSG00000091317	CMTM6	18 & 48 h	All	All
ENSG00000091409	ITGA6	18 & 48 h	Yers-Salm	Yers-Salm
ENSG00000091436	MLTK	non-DE	Yers-Salm	non-DE
ENSG00000091483	FH	18 h	Virulent	non-DE
ENSG00000091490	SEL1L3	18 & 48 h	All	MTB
ENSG00000091527	CDV3	non-DE	non-DE	non-DE
ENSG00000091542	ALKBH5	Yers-Salm	non-DE	non-DE
ENSG00000091592	NLRP1	18 h	All	non-DE
ENSG00000091622	ACKR6	Yers-Salm	non-DE	non-DE
ENSG00000091640	SPAG7	non-DE	non-DE	non-DE
ENSG00000091651	ORC6	18 h	All	non-DE
ENSG00000091732	ZC3HC1	non-DE	non-DE	non-DE
ENSG00000091831	ESR1	48 h	non-DE	MTB
ENSG00000091844	RGS17	non-DE	non-DE	non-DE
ENSG00000091947	TMEM101	non-DE	non-DE	non-DE
ENSG00000091986	CCDC80	non-DE	non-DE	non-DE
ENSG00000092010	PSME1	Yers-Salm	non-DE	non-DE
ENSG00000092020	PPP2R3C	Yers-Salm	Yers-Salm	non-DE
ENSG00000092036	HAUS4	48 h	non-DE	All
ENSG00000092051	JPH4	18 & 48 h	non-DE	All
ENSG00000092067	CEBPE	All	All	All
ENSG00000092068	SLC7A8	All	All	All
ENSG00000092094	OSGEP	18 & 48 h	All	All
ENSG00000092098	RNF31	Yers-Salm	Yers-Salm	Yers-Salm
ENSG00000092108	SCFD1	non-DE	non-DE	non-DE
ENSG00000092140	G2E3	non-DE	non-DE	non-DE
ENSG00000092148	HECTD1	18 h	All	non-DE
ENSG00000092199	HNRNPC	Yers-Salm	non-DE	non-DE
ENSG00000092200	RPGRIP1	48 h	Yers-Salm	MTB
ENSG00000092201	SUPT16H	18 h	All	non-DE
ENSG00000092203	TOX4	18 h	All	non-DE
ENSG00000092208	GEMIN2	18 h	All	non-DE
ENSG00000092295	TGM1	Yers-Salm	non-DE	non-DE
ENSG00000092330	TINF2	18 h	All	non-DE
ENSG00000092421	SEMA6A	18 h	Virulent	Yers-Salm
ENSG00000092439	TRPM7	non-DE	Yers-Salm	non-DE
ENSG00000092445	TYRO3	18 h	All	non-DE
ENSG00000092470	WDR76	18 h	All	non-DE
ENSG00000092529	CAPN3	Yers-Salm	non-DE	MTB
ENSG00000092531	SNAP23	non-DE	non-DE	non-DE
ENSG00000092621	PHGDH	18 & 48 h	All	All
ENSG00000092758	COL9A3	48 h	non-DE	All
ENSG00000092820	EZR	18 h	All	non-DE
ENSG00000092841	MYL6	non-DE	non-DE	non-DE
ENSG00000092847	AGO1	Yers-Salm	non-DE	Yers-Salm
ENSG00000092853	CLSPN	18 h	MTB	Yers-Salm
ENSG00000092871	RFFL	18 & 48 h	All	Yers-Salm
ENSG00000092929	UNC13D	18 h	All	non-DE
ENSG00000092931	MFSD11	18 h	All	non-DE
ENSG00000092964	DPYSL2	18 h	All	non-DE
ENSG00000092969	TGFB2	Yers-Salm	non-DE	Yers-Salm
ENSG00000092978	GPATCH2	non-DE	non-DE	non-DE
ENSG00000093000	NUP50	non-DE	non-DE	non-DE
ENSG00000093009	CDC45	18 h	All	non-DE
ENSG00000093010	COMT	18 h	All	non-DE
ENSG00000093072	CECR1	48 h	non-DE	All
ENSG00000093134	VNN3	All	All	All
ENSG00000093144	ECHDC1	18 h	Yers-Salm	non-DE
ENSG00000093167	LRRFIP2	18 h	All	non-DE
ENSG00000093183	SEC22C	non-DE	non-DE	non-DE
ENSG00000093217	XYLB	18 h	All	non-DE
ENSG00000094631	HDAC6	Yers-Salm	Yers-Salm	non-DE
ENSG00000094804	CDC6	18 h	All	Yers-Salm
ENSG00000094841	UPRT	18 h	Virulent	non-DE
ENSG00000094880	CDC23	non-DE	non-DE	non-DE
ENSG00000094914	AAAS	18 & 48 h	All	All
ENSG00000094916	CBX5	18 h	All	non-DE
ENSG00000094975	SUCO	18 h	Virulent	non-DE
ENSG00000095002	MSH2	18 h	All	Yers-Salm
ENSG00000095015	MAP3K1	non-DE	non-DE	non-DE
ENSG00000095059	DHPS	non-DE	non-DE	non-DE
ENSG00000095066	HOOK2	non-DE	Yers-Salm	non-DE
ENSG00000095139	ARCN1	48 h	non-DE	All
ENSG00000095209	TMEM38B	48 h	non-DE	All
ENSG00000095261	PSMD5	non-DE	non-DE	non-DE
ENSG00000095303	PTGS1	Yers-Salm	Yers-Salm	non-DE
ENSG00000095319	NUP188	non-DE	Yers-Salm	non-DE
ENSG00000095321	CRAT	non-DE	non-DE	non-DE
ENSG00000095370	SH2D3C	48 h	Yers-Salm	MTB
ENSG00000095380	NANS	Yers-Salm	Yers-Salm	Yers-Salm
ENSG00000095383	TBC1D2	48 h	non-DE	All
ENSG00000095397	DFNB31	non-DE	non-DE	non-DE
ENSG00000095485	CWF19L1	non-DE	non-DE	non-DE
ENSG00000095539	SEMA4G	18 & 48 h	Virulent	Virulent
ENSG00000095564	BTAF1	Yers-Salm	non-DE	non-DE
ENSG00000095574	IKZF5	non-DE	non-DE	non-DE
ENSG00000095585	BLNK	18 & 48 h	All	All
ENSG00000095637	SORBS1	non-DE	non-DE	Yers-Salm
ENSG00000095739	BAMBI	non-DE	non-DE	non-DE
ENSG00000095752	IL11	48 h	non-DE	All
ENSG00000095787	WAC	18 h	All	non-DE
ENSG00000095794	CREM	All	All	non-DE
ENSG00000095906	NUBP2	18 h	All	non-DE
ENSG00000095917	TPSD1	non-DE	non-DE	non-DE
ENSG00000095951	HIVEP1	18 & 48 h	All	All
ENSG00000095970	TREM2	18 & 48 h	All	All
ENSG00000096060	FKBP5	48 h	non-DE	All
ENSG00000096063	SRPK1	48 h	non-DE	All
ENSG00000096070	BRPF3	18 & 48 h	All	All
ENSG00000096080	MRPS18A	non-DE	non-DE	non-DE
ENSG00000096092	TMEM14A	48 h	non-DE	All
ENSG00000096093	EFHC1	48 h	non-DE	MTB
ENSG00000096384	HSP90AB1	18 h	Virulent	non-DE
ENSG00000096401	CDC5L	18 h	All	non-DE
ENSG00000096433	ITPR3	18 & 48 h	All	All
ENSG00000096654	ZNF184	18 h	All	non-DE
ENSG00000096696	DSP	18 h	All	non-DE
ENSG00000096717	SIRT1	Yers-Salm	Yers-Salm	non-DE
ENSG00000096746	HNRNPH3	non-DE	non-DE	non-DE
ENSG00000096872	IFT74	Yers-Salm	non-DE	non-DE
ENSG00000096968	JAK2	Yers-Salm	Yers-Salm	non-DE
ENSG00000096996	IL12RB1	non-DE	non-DE	MTB
ENSG00000097007	ABL1	18 h	Yers-Salm	Yers-Salm
ENSG00000097021	ACOT7	18 h	All	Yers-Salm
ENSG00000097033	SH3GLB1	18 h	All	non-DE
ENSG00000097046	CDC7	18 h	All	non-DE
ENSG00000099139	PCSK5	18 & 48 h	All	All
ENSG00000099194	SCD	18 h	All	non-DE
ENSG00000099203	TMED1	non-DE	non-DE	non-DE
ENSG00000099204	ABLIM1	non-DE	non-DE	non-DE
ENSG00000099219	ERMP1	18 h	All	non-DE
ENSG00000099246	RAB18	Yers-Salm	non-DE	non-DE
ENSG00000099250	NRP1	non-DE	non-DE	non-DE
ENSG00000099256	PRTFDC1	18 h	All	non-DE
ENSG00000099282	TSPAN15	All	All	All
ENSG00000099284	H2AFY2	48 h	non-DE	All
ENSG00000099290	FAM21A	48 h	non-DE	All
ENSG00000099308	MAST3	48 h	non-DE	All
ENSG00000099326	MZF1	non-DE	non-DE	non-DE
ENSG00000099330	OCEL1	All	non-DE	All
ENSG00000099331	MYO9B	48 h	non-DE	All
ENSG00000099337	KCNK6	non-DE	Yers-Salm	non-DE
ENSG00000099338	CATSPERG	18 & 48 h	All	All
ENSG00000099341	PSMD8	non-DE	non-DE	non-DE
ENSG00000099364	FBXL19	18 h	All	non-DE
ENSG00000099365	STX1B	18 h	All	non-DE
ENSG00000099377	HSD3B7	non-DE	non-DE	non-DE
ENSG00000099381	SETD1A	Yers-Salm	non-DE	non-DE
ENSG00000099385	BCL7C	18 h	Virulent	non-DE
ENSG00000099622	CIRBP	non-DE	Yers-Salm	non-DE
ENSG00000099624	ATP5D	18 & 48 h	All	All
ENSG00000099625	C19orf26	18 h	MTB	non-DE
ENSG00000099783	HNRNPM	Yers-Salm	Yers-Salm	Yers-Salm
ENSG00000099785	MARCH2	Yers-Salm	Yers-Salm	non-DE
ENSG00000099795	NDUFB7	18 & 48 h	All	All
ENSG00000099797	TECR	18 & 48 h	All	All
ENSG00000099800	TIMM13	18 & 48 h	All	All
ENSG00000099804	CDC34	Yers-Salm	non-DE	non-DE
ENSG00000099810	MTAP	18 h	Virulent	non-DE
ENSG00000099814	CEP170B	Yers-Salm	Yers-Salm	non-DE
ENSG00000099817	POLR2E	18 & 48 h	All	All
ENSG00000099821	POLRMT	18 h	All	non-DE
ENSG00000099822	HCN2	All	All	All
ENSG00000099840	IZUMO4	non-DE	MTB	non-DE
ENSG00000099849	RASSF7	18 h	All	non-DE
ENSG00000099860	GADD45B	All	Yers-Salm	non-DE
ENSG00000099866	MADCAM1	48 h	Yers-Salm	MTB
ENSG00000099875	MKNK2	non-DE	Yers-Salm	non-DE
ENSG00000099889	ARVCF	48 h	non-DE	All
ENSG00000099899	TRMT2A	18 h	Virulent	non-DE
ENSG00000099901	RANBP1	18 h	All	non-DE
ENSG00000099904	ZDHHC8	Yers-Salm	non-DE	MTB
ENSG00000099910	KLHL22	Yers-Salm	Yers-Salm	non-DE
ENSG00000099917	MED15	18 h	Virulent	non-DE
ENSG00000099937	SERPIND1	18 & 48 h	All	All
ENSG00000099940	SNAP29	non-DE	non-DE	non-DE
ENSG00000099942	CRKL	18 & 48 h	All	All
ENSG00000099949	LZTR1	non-DE	non-DE	non-DE
ENSG00000099956	SMARCB1	18 h	All	non-DE
ENSG00000099957	P2RX6	18 h	Virulent	non-DE
ENSG00000099958	DERL3	18 h	All	Yers-Salm
ENSG00000099968	BCL2L13	Yers-Salm	Yers-Salm	All
ENSG00000099974	DDTL	48 h	non-DE	All
ENSG00000099977	DDT	non-DE	non-DE	All
ENSG00000099984	GSTT2	non-DE	non-DE	non-DE
ENSG00000099985	OSM	All	All	All
ENSG00000099991	CABIN1	18 h	All	non-DE
ENSG00000099992	TBC1D10A	18 h	Virulent	non-DE
ENSG00000099995	SF3A1	non-DE	Yers-Salm	non-DE
ENSG00000099998	GGT5	All	All	All
ENSG00000099999	RNF215	Yers-Salm	non-DE	Yers-Salm
ENSG00000100003	SEC14L2	non-DE	non-DE	non-DE
ENSG00000100014	SPECC1L	48 h	non-DE	All
ENSG00000100023	PPIL2	non-DE	non-DE	non-DE
ENSG00000100024	UPB1	All	All	All
ENSG00000100027	YPEL1	48 h	non-DE	All
ENSG00000100028	SNRPD3	18 h	Virulent	non-DE
ENSG00000100029	PES1	18 h	All	non-DE
ENSG00000100030	MAPK1	non-DE	All	non-DE
ENSG00000100031	GGT1	non-DE	non-DE	Yers-Salm
ENSG00000100034	PPM1F	18 h	All	non-DE
ENSG00000100036	SLC35E4	non-DE	Yers-Salm	non-DE
ENSG00000100038	TOP3B	48 h	non-DE	MTB
ENSG00000100055	CYTH4	18 h	All	non-DE
ENSG00000100056	DGCR14	non-DE	non-DE	non-DE
ENSG00000100060	MFNG	All	All	All
ENSG00000100068	LRP5L	non-DE	non-DE	non-DE
ENSG00000100075	SLC25A1	18 h	All	non-DE
ENSG00000100077	ADRBK2	non-DE	non-DE	non-DE
ENSG00000100079	LGALS2	non-DE	non-DE	non-DE
ENSG00000100083	GGA1	Yers-Salm	non-DE	non-DE
ENSG00000100084	HIRA	18 h	All	Yers-Salm
ENSG00000100092	SH3BP1	non-DE	non-DE	non-DE
ENSG00000100097	LGALS1	non-DE	non-DE	non-DE
ENSG00000100099	HPS4	48 h	non-DE	All
ENSG00000100100	PIK3IP1	48 h	non-DE	All
ENSG00000100104	SRRD	18 h	Virulent	non-DE
ENSG00000100105	PATZ1	non-DE	non-DE	Yers-Salm
ENSG00000100106	TRIOBP	18 h	Virulent	non-DE
ENSG00000100109	TFIP11	non-DE	Yers-Salm	non-DE
ENSG00000100116	GCAT	18 h	Virulent	Yers-Salm
ENSG00000100121	GGTLC2	non-DE	non-DE	non-DE
ENSG00000100122	CRYBB1	18 & 48 h	All	All
ENSG00000100124	ANKRD54	18 h	All	non-DE
ENSG00000100129	EIF3L	18 & 48 h	All	All
ENSG00000100138	NHP2L1	18 h	All	non-DE
ENSG00000100139	MICALL1	All	All	All
ENSG00000100142	POLR2F	18 h	Yers-Salm	non-DE
ENSG00000100147	CCDC134	non-DE	Yers-Salm	Yers-Salm
ENSG00000100150	DEPDC5	non-DE	non-DE	non-DE
ENSG00000100151	PICK1	48 h	non-DE	All
ENSG00000100154	TTC28	18 h	Virulent	non-DE
ENSG00000100162	CENPM	18 & 48 h	All	Yers-Salm
ENSG00000100167	SEPT3	non-DE	Yers-Salm	non-DE
ENSG00000100196	KDELR3	non-DE	non-DE	non-DE
ENSG00000100201	DDX17	18 h	Virulent	non-DE
ENSG00000100207	TCF20	non-DE	Yers-Salm	Yers-Salm
ENSG00000100209	HSCB	Yers-Salm	Yers-Salm	non-DE
ENSG00000100211	CBY1	18 & 48 h	All	All
ENSG00000100216	TOMM22	18 h	All	non-DE
ENSG00000100219	XBP1	All	All	All
ENSG00000100220	RTCB	Yers-Salm	non-DE	non-DE
ENSG00000100221	JOSD1	Yers-Salm	non-DE	non-DE
ENSG00000100225	FBXO7	Yers-Salm	non-DE	non-DE
ENSG00000100226	GTPBP1	Yers-Salm	non-DE	non-DE
ENSG00000100227	POLDIP3	18 h	All	Yers-Salm
ENSG00000100228	RAB36	48 h	non-DE	All
ENSG00000100234	TIMP3	non-DE	non-DE	Yers-Salm
ENSG00000100239	PPP6R2	18 h	All	non-DE
ENSG00000100241	SBF1	18 h	All	non-DE
ENSG00000100242	SUN2	non-DE	non-DE	non-DE
ENSG00000100243	CYB5R3	18 h	All	Yers-Salm
ENSG00000100246	DNAL4	non-DE	non-DE	non-DE
ENSG00000100258	LMF2	non-DE	non-DE	non-DE
ENSG00000100263	RHBDD3	Yers-Salm	non-DE	non-DE
ENSG00000100266	PACSIN2	18 & 48 h	Yers-Salm	All
ENSG00000100271	TTLL1	18 & 48 h	Virulent	All
ENSG00000100276	RASL10A	48 h	Yers-Salm	All
ENSG00000100280	AP1B1	18 & 48 h	All	All
ENSG00000100281	HMGXB4	48 h	Yers-Salm	All
ENSG00000100284	TOM1	18 h	Virulent	non-DE
ENSG00000100285	NEFH	18 h	Virulent	non-DE
ENSG00000100288	CHKB	18 h	Virulent	non-DE
ENSG00000100292	HMOX1	18 & 48 h	All	All
ENSG00000100294	MCAT	18 h	All	non-DE
ENSG00000100296	THOC5	non-DE	non-DE	non-DE
ENSG00000100297	MCM5	18 h	All	Yers-Salm
ENSG00000100298	APOBEC3H	non-DE	non-DE	non-DE
ENSG00000100299	ARSA	non-DE	Yers-Salm	non-DE
ENSG00000100300	TSPO	18 h	Yers-Salm	non-DE
ENSG00000100304	TTLL12	18 h	Virulent	non-DE
ENSG00000100307	CBX7	non-DE	Yers-Salm	non-DE
ENSG00000100311	PDGFB	18 & 48 h	All	All
ENSG00000100316	RPL3	18 & 48 h	All	All
ENSG00000100319	ZMAT5	48 h	Yers-Salm	All
ENSG00000100320	RBFOX2	non-DE	non-DE	non-DE
ENSG00000100321	SYNGR1	18 h	All	non-DE
ENSG00000100324	TAB1	18 & 48 h	All	All
ENSG00000100325	ASCC2	48 h	Virulent	All
ENSG00000100330	MTMR3	18 & 48 h	All	All
ENSG00000100335	SMCR7L	Yers-Salm	non-DE	non-DE
ENSG00000100336	APOL4	48 h	non-DE	MTB
ENSG00000100342	APOL1	Yers-Salm	non-DE	non-DE
ENSG00000100344	PNPLA3	18 h	All	non-DE
ENSG00000100345	MYH9	18 h	All	Yers-Salm
ENSG00000100347	SAMM50	18 & 48 h	All	All
ENSG00000100348	TXN2	18 & 48 h	All	All
ENSG00000100350	FOXRED2	All	All	All
ENSG00000100351	GRAP2	non-DE	non-DE	non-DE
ENSG00000100353	EIF3D	48 h	non-DE	All
ENSG00000100354	TNRC6B	18 h	Virulent	non-DE
ENSG00000100359	SGSM3	non-DE	non-DE	non-DE
ENSG00000100360	IFT27	Yers-Salm	non-DE	non-DE
ENSG00000100362	PVALB	48 h	non-DE	All
ENSG00000100364	KIAA0930	18 & 48 h	All	All
ENSG00000100365	NCF4	18 & 48 h	All	All
ENSG00000100368	CSF2RB	18 & 48 h	All	All
ENSG00000100372	SLC25A17	Yers-Salm	Yers-Salm	non-DE
ENSG00000100376	FAM118A	18 & 48 h	All	All
ENSG00000100379	KCTD17	non-DE	non-DE	non-DE
ENSG00000100380	ST13	non-DE	Yers-Salm	non-DE
ENSG00000100387	RBX1	non-DE	non-DE	non-DE
ENSG00000100393	EP300	18 h	All	Yers-Salm
ENSG00000100395	L3MBTL2	18 h	All	non-DE
ENSG00000100399	CHADL	18 & 48 h	All	All
ENSG00000100401	RANGAP1	18 & 48 h	All	Yers-Salm
ENSG00000100403	ZC3H7B	non-DE	non-DE	non-DE
ENSG00000100410	PHF5A	non-DE	non-DE	non-DE
ENSG00000100412	ACO2	non-DE	non-DE	Yers-Salm
ENSG00000100413	POLR3H	18 h	All	non-DE
ENSG00000100416	TRMU	18 h	All	non-DE
ENSG00000100417	PMM1	48 h	non-DE	All
ENSG00000100418	DESI1	48 h	non-DE	All
ENSG00000100422	CERK	Yers-Salm	non-DE	non-DE
ENSG00000100425	BRD1	non-DE	Yers-Salm	non-DE
ENSG00000100426	ZBED4	non-DE	non-DE	non-DE
ENSG00000100429	HDAC10	non-DE	non-DE	non-DE
ENSG00000100439	ABHD4	18 h	All	non-DE
ENSG00000100441	KHNYN	All	All	All
ENSG00000100442	FKBP3	non-DE	non-DE	non-DE
ENSG00000100445	SDR39U1	48 h	non-DE	MTB
ENSG00000100453	GZMB	18 & 48 h	Yers-Salm	All
ENSG00000100461	RBM23	18 h	Yers-Salm	non-DE
ENSG00000100462	PRMT5	18 h	Virulent	non-DE
ENSG00000100473	COCH	non-DE	non-DE	non-DE
ENSG00000100478	AP4S1	18 & 48 h	All	All
ENSG00000100479	POLE2	18 h	All	Yers-Salm
ENSG00000100483	METTL21D	non-DE	Yers-Salm	non-DE
ENSG00000100485	SOS2	18 h	Virulent	non-DE
ENSG00000100490	CDKL1	non-DE	non-DE	Yers-Salm
ENSG00000100503	NIN	non-DE	non-DE	non-DE
ENSG00000100504	PYGL	non-DE	non-DE	non-DE
ENSG00000100505	TRIM9	48 h	non-DE	All
ENSG00000100519	PSMC6	non-DE	non-DE	non-DE
ENSG00000100522	GNPNAT1	18 h	Virulent	non-DE
ENSG00000100523	DDHD1	Yers-Salm	non-DE	non-DE
ENSG00000100526	CDKN3	18 h	All	Yers-Salm
ENSG00000100528	CNIH	non-DE	non-DE	non-DE
ENSG00000100532	CGRRF1	non-DE	non-DE	non-DE
ENSG00000100554	ATP6V1D	non-DE	MTB	Yers-Salm
ENSG00000100558	PLEK2	Yers-Salm	Yers-Salm	non-DE
ENSG00000100564	PIGH	non-DE	non-DE	non-DE
ENSG00000100567	PSMA3	Yers-Salm	non-DE	non-DE
ENSG00000100568	VTI1B	non-DE	Yers-Salm	non-DE
ENSG00000100575	TIMM9	18 & 48 h	Virulent	All
ENSG00000100577	GSTZ1	non-DE	non-DE	non-DE
ENSG00000100578	KIAA0586	non-DE	non-DE	non-DE
ENSG00000100580	TMED8	non-DE	non-DE	non-DE
ENSG00000100591	AHSA1	18 h	Virulent	non-DE
ENSG00000100592	DAAM1	Yers-Salm	non-DE	non-DE
ENSG00000100596	SPTLC2	Yers-Salm	non-DE	non-DE
ENSG00000100599	RIN3	48 h	non-DE	MTB
ENSG00000100600	LGMN	18 & 48 h	All	All
ENSG00000100601	ALKBH1	non-DE	non-DE	non-DE
ENSG00000100603	SNW1	Yers-Salm	Yers-Salm	non-DE
ENSG00000100605	ITPK1	18 & 48 h	All	All
ENSG00000100612	DHRS7	18 h	All	Yers-Salm
ENSG00000100614	PPM1A	18 h	All	non-DE
ENSG00000100629	CEP128	non-DE	non-DE	Yers-Salm
ENSG00000100632	ERH	18 h	All	non-DE
ENSG00000100644	HIF1A	18 h	All	Yers-Salm
ENSG00000100647	KIAA0247	18 & 48 h	All	All
ENSG00000100650	SRSF5	18 h	All	non-DE
ENSG00000100664	EIF5	18 h	All	non-DE
ENSG00000100678	SLC8A3	All	Virulent	Yers-Salm
ENSG00000100697	DICER1	18 h	Virulent	non-DE
ENSG00000100711	ZFYVE21	18 & 48 h	Virulent	All
ENSG00000100714	MTHFD1	18 h	All	non-DE
ENSG00000100722	ZC3H14	non-DE	non-DE	non-DE
ENSG00000100726	TELO2	18 h	All	non-DE
ENSG00000100731	PCNX	All	All	All
ENSG00000100744	GSKIP	non-DE	non-DE	non-DE
ENSG00000100749	VRK1	18 h	All	non-DE
ENSG00000100764	PSMC1	18 & 48 h	All	All
ENSG00000100767	PAPLN	18 h	All	non-DE
ENSG00000100784	RPS6KA5	non-DE	non-DE	non-DE
ENSG00000100796	SMEK1	non-DE	non-DE	non-DE
ENSG00000100802	C14orf93	non-DE	non-DE	Yers-Salm
ENSG00000100804	PSMB5	non-DE	non-DE	non-DE
ENSG00000100811	YY1	non-DE	non-DE	non-DE
ENSG00000100813	ACIN1	non-DE	Virulent	non-DE
ENSG00000100814	CCNB1IP1	18 & 48 h	All	All
ENSG00000100815	TRIP11	18 h	Virulent	non-DE
ENSG00000100823	APEX1	18 h	All	Yers-Salm
ENSG00000100836	PABPN1	48 h	non-DE	non-DE
ENSG00000100852	ARHGAP5	non-DE	non-DE	non-DE
ENSG00000100865	CINP	18 h	Virulent	non-DE
ENSG00000100883	SRP54	Yers-Salm	non-DE	non-DE
ENSG00000100884	CPNE6	non-DE	non-DE	non-DE
ENSG00000100888	CHD8	18 h	All	non-DE
ENSG00000100889	PCK2	48 h	non-DE	MTB
ENSG00000100890	KIAA0391	18 h	All	non-DE
ENSG00000100897	DCAF11	18 h	All	non-DE
ENSG00000100906	NFKBIA	All	All	All
ENSG00000100908	EMC9	18 & 48 h	Yers-Salm	All
ENSG00000100911	PSME2	48 h	non-DE	All
ENSG00000100916	BRMS1L	non-DE	Yers-Salm	non-DE
ENSG00000100918	REC8	18 h	All	non-DE
ENSG00000100926	TM9SF1	non-DE	non-DE	non-DE
ENSG00000100934	SEC23A	non-DE	non-DE	non-DE
ENSG00000100938	GMPR2	18 h	All	non-DE
ENSG00000100941	PNN	48 h	non-DE	All
ENSG00000100949	RABGGTA	non-DE	non-DE	Yers-Salm
ENSG00000100979	PLTP	18 h	All	non-DE
ENSG00000100982	PCIF1	Yers-Salm	Yers-Salm	non-DE
ENSG00000100983	GSS	non-DE	Virulent	non-DE
ENSG00000100985	MMP9	18 & 48 h	All	MTB
ENSG00000100991	TRPC4AP	18 h	All	non-DE
ENSG00000100994	PYGB	18 h	All	non-DE
ENSG00000100997	ABHD12	18 & 48 h	All	All
ENSG00000101000	PROCR	18 & 48 h	All	All
ENSG00000101003	GINS1	18 h	All	Yers-Salm
ENSG00000101004	NINL	48 h	non-DE	All
ENSG00000101017	CD40	All	All	All
ENSG00000101019	UQCC	non-DE	non-DE	non-DE
ENSG00000101040	ZMYND8	18 h	All	non-DE
ENSG00000101052	IFT52	non-DE	non-DE	non-DE
ENSG00000101057	MYBL2	18 h	All	Yers-Salm
ENSG00000101079	NDRG3	non-DE	non-DE	non-DE
ENSG00000101082	SLA2	non-DE	non-DE	non-DE
ENSG00000101084	C20orf24	48 h	non-DE	All
ENSG00000101096	NFATC2	18 & 48 h	All	All
ENSG00000101104	PABPC1L	18 h	All	non-DE
ENSG00000101109	STK4	18 h	Virulent	non-DE
ENSG00000101126	ADNP	non-DE	non-DE	non-DE
ENSG00000101132	PFDN4	18 h	All	non-DE
ENSG00000101138	CSTF1	non-DE	non-DE	non-DE
ENSG00000101146	RAE1	non-DE	Yers-Salm	non-DE
ENSG00000101150	TPD52L2	48 h	Yers-Salm	All
ENSG00000101152	DNAJC5	non-DE	non-DE	non-DE
ENSG00000101158	NELFCD	18 h	Virulent	non-DE
ENSG00000101160	CTSZ	non-DE	non-DE	non-DE
ENSG00000101161	PRPF6	non-DE	non-DE	non-DE
ENSG00000101166	SLMO2	non-DE	non-DE	non-DE
ENSG00000101181	MTG2	non-DE	non-DE	non-DE
ENSG00000101182	PSMA7	non-DE	Yers-Salm	non-DE
ENSG00000101187	SLCO4A1	Yers-Salm	non-DE	non-DE
ENSG00000101188	NTSR1	18 h	All	non-DE
ENSG00000101189	MRGBP	non-DE	Yers-Salm	non-DE
ENSG00000101190	TCFL5	18 h	All	non-DE
ENSG00000101191	DIDO1	18 h	Virulent	non-DE
ENSG00000101193	GID8	non-DE	non-DE	non-DE
ENSG00000101194	SLC17A9	18 h	All	Yers-Salm
ENSG00000101199	ARFGAP1	non-DE	non-DE	non-DE
ENSG00000101213	PTK6	non-DE	non-DE	non-DE
ENSG00000101216	GMEB2	18 h	All	non-DE
ENSG00000101220	C20orf27	18 & 48 h	All	All
ENSG00000101224	CDC25B	18 & 48 h	All	All
ENSG00000101236	RNF24	18 & 48 h	All	All
ENSG00000101246	ARFRP1	non-DE	non-DE	non-DE
ENSG00000101247	NDUFAF5	18 h	All	non-DE
ENSG00000101255	TRIB3	48 h	Yers-Salm	All
ENSG00000101265	RASSF2	Yers-Salm	Yers-Salm	non-DE
ENSG00000101266	CSNK2A1	48 h	non-DE	All
ENSG00000101290	CDS2	18 h	Virulent	non-DE
ENSG00000101294	HM13	non-DE	non-DE	non-DE
ENSG00000101298	SNPH	non-DE	non-DE	non-DE
ENSG00000101306	MYLK2	All	All	All
[truncated: 10,729 more rows]
