# Supplementary material for: Mycobacterial infection induces a specific human innate immune response
Source: Sci Rep. 2015 Nov 20;5:16882. doi: 10.1038/srep16882 (PMC4653619; doi:10.1038/srep16882)
Supplement: Supplementary Table S4 [file srep16882-s3.xls]

## Sheet: Fig2 non-DE
id	name	description
ENSG00000103591	AAGAB	alpha- and gamma-adaptin binding protein [Source:HGNC Symbol;Acc:25662]
ENSG00000115977	AAK1	AP2 associated kinase 1 [Source:HGNC Symbol;Acc:19679]
ENSG00000131043	AAR2	AAR2 splicing factor homolog (S. cerevisiae) [Source:HGNC Symbol;Acc:15886]
ENSG00000157426	AASDH	aminoadipate-semialdehyde dehydrogenase [Source:HGNC Symbol;Acc:23993]
ENSG00000149313	AASDHPPT	aminoadipate-semialdehyde dehydrogenase-phosphopantetheinyl transferase [Source:HGNC Symbol;Acc:14235]
ENSG00000108270	AATF	apoptosis antagonizing transcription factor [Source:HGNC Symbol;Acc:19235]
ENSG00000154263	ABCA10	ATP-binding cassette, sub-family A (ABC1), member 10 [Source:HGNC Symbol;Acc:30]
ENSG00000135776	ABCB10	ATP-binding cassette, sub-family B (MDR/TAP), member 10 [Source:HGNC Symbol;Acc:41]
ENSG00000124574	ABCC10	ATP-binding cassette, sub-family C (CFTR/MRP), member 10 [Source:HGNC Symbol;Acc:52]
ENSG00000101986	ABCD1	ATP-binding cassette, sub-family D (ALD), member 1 [Source:HGNC Symbol;Acc:61]
ENSG00000117528	ABCD3	ATP-binding cassette, sub-family D (ALD), member 3 [Source:HGNC Symbol;Acc:67]
ENSG00000119688	ABCD4	ATP-binding cassette, sub-family D (ALD), member 4 [Source:HGNC Symbol;Acc:68]
ENSG00000204574	ABCF1	ATP-binding cassette, sub-family F (GCN20), member 1 [Source:HGNC Symbol;Acc:70]
ENSG00000161204	ABCF3	ATP-binding cassette, sub-family F (GCN20), member 3 [Source:HGNC Symbol;Acc:72]
ENSG00000118777	ABCG2	ATP-binding cassette, sub-family G (WHITE), member 2 [Source:HGNC Symbol;Acc:74]
ENSG00000204427	ABHD16A	abhydrolase domain containing 16A [Source:HGNC Symbol;Acc:13921]
ENSG00000107362	ABHD17B	abhydrolase domain containing 17B [Source:HGNC Symbol;Acc:24278]
ENSG00000158201	ABHD3	abhydrolase domain containing 3 [Source:HGNC Symbol;Acc:18718]
ENSG00000099204	ABLIM1	actin binding LIM protein 1 [Source:HGNC Symbol;Acc:78]
ENSG00000146386	ABRACL	ABRA C-terminal like [Source:HGNC Symbol;Acc:21230]
ENSG00000146109	ABT1	activator of basal transcription 1 [Source:HGNC Symbol;Acc:17369]
ENSG00000213888	AC005003.1	CDNA FLJ20464 fis, clone KAT06158; HCG1777549; Uncharacterized protein [Source:UniProtKB/TrEMBL;Acc:Q9NX35]
ENSG00000269446	AC006967.1	Protein LOC100996426 [Source:UniProtKB/TrEMBL;Acc:M0R357]
ENSG00000268412	AC013449.1	Uncharacterized protein [Source:UniProtKB/TrEMBL;Acc:M0R242]
ENSG00000186235	AC016757.3	Protein LOC151174 [Source:UniProtKB/TrEMBL;Acc:E7EUL1]
ENSG00000167765	AC018755.11	HCG2008157; Uncharacterized protein; cDNA FLJ30403 fis, clone BRACE2008480 [Source:UniProtKB/TrEMBL;Acc:Q96NP5]
ENSG00000214314	AC073063.1
ENSG00000267889	AC079354.2	Uncharacterized protein [Source:UniProtKB/TrEMBL;Acc:M0QYY5]
ENSG00000269690	AC096677.1	Uncharacterized protein [Source:UniProtKB/TrEMBL;Acc:M0R1G4]
ENSG00000175911	AC127496.1	Uncharacterized protein [Source:UniProtKB/TrEMBL;Acc:Q9HBN7]
ENSG00000183889	AC138969.4	NPIP-like protein 1 [Source:UniProtKB/Swiss-Prot;Acc:Q86VD5]
ENSG00000269396	AC187652.1	Protein LOC100996433 [Source:UniProtKB/TrEMBL;Acc:M0R295]
ENSG00000060971	ACAA1	acetyl-CoA acyltransferase 1 [Source:HGNC Symbol;Acc:82]
ENSG00000076555	ACACB	acetyl-CoA carboxylase beta [Source:HGNC Symbol;Acc:85]
ENSG00000117054	ACADM	acyl-CoA dehydrogenase, C-4 to C-12 straight chain [Source:HGNC Symbol;Acc:89]
ENSG00000196177	ACADSB	acyl-CoA dehydrogenase, short/branched chain [Source:HGNC Symbol;Acc:91]
ENSG00000072778	ACADVL	acyl-CoA dehydrogenase, very long chain [Source:HGNC Symbol;Acc:92]
ENSG00000072818	ACAP1	ArfGAP with coiled-coil, ankyrin repeat and PH domains 1 [Source:HGNC Symbol;Acc:16467]
ENSG00000182827	ACBD3	acyl-CoA binding domain containing 3 [Source:HGNC Symbol;Acc:15453]
ENSG00000102977	ACD	adrenocortical dysplasia homolog (mouse) [Source:HGNC Symbol;Acc:25070]
ENSG00000159640	ACE	angiotensin I converting enzyme [Source:HGNC Symbol;Acc:2707]
ENSG00000100813	ACIN1	apoptotic chromatin condensation inducer 1 [Source:HGNC Symbol;Acc:17066]
ENSG00000144648	ACKR2	atypical chemokine receptor 2 [Source:HGNC Symbol;Acc:1565]
ENSG00000131473	ACLY	ATP citrate lyase [Source:HGNC Symbol;Acc:115]
ENSG00000100412	ACO2	aconitase 2, mitochondrial [Source:HGNC Symbol;Acc:118]
ENSG00000184227	ACOT1	acyl-CoA thioesterase 1 [Source:HGNC Symbol;Acc:33128]
ENSG00000112304	ACOT13	acyl-CoA thioesterase 13 [Source:HGNC Symbol;Acc:20999]
ENSG00000177465	ACOT4	acyl-CoA thioesterase 4 [Source:HGNC Symbol;Acc:19748]
ENSG00000087008	ACOX3	acyl-CoA oxidase 3, pristanoyl [Source:HGNC Symbol;Acc:121]
ENSG00000102575	ACP5	acid phosphatase 5, tartrate resistant [Source:HGNC Symbol;Acc:124]
ENSG00000167107	ACSF2	acyl-CoA synthetase family member 2 [Source:HGNC Symbol;Acc:26101]
ENSG00000123983	ACSL3	acyl-CoA synthetase long-chain family member 3 [Source:HGNC Symbol;Acc:3570]
ENSG00000131069	ACSS2	acyl-CoA synthetase short-chain family member 2 [Source:HGNC Symbol;Acc:15814]
ENSG00000143632	ACTA1	actin, alpha 1, skeletal muscle [Source:HGNC Symbol;Acc:129]
ENSG00000107796	ACTA2	actin, alpha 2, smooth muscle, aorta [Source:HGNC Symbol;Acc:130]
ENSG00000075624	ACTB	actin, beta [Source:HGNC Symbol;Acc:132]
ENSG00000184009	ACTG1	actin, gamma 1 [Source:HGNC Symbol;Acc:144]
ENSG00000163017	ACTG2	actin, gamma 2, smooth muscle, enteric [Source:HGNC Symbol;Acc:145]
ENSG00000077522	ACTN2	actinin, alpha 2 [Source:HGNC Symbol;Acc:164]
ENSG00000130402	ACTN4	actinin, alpha 4 [Source:HGNC Symbol;Acc:166]
ENSG00000138107	ACTR1A	ARP1 actin-related protein 1 homolog A, centractin alpha (yeast) [Source:HGNC Symbol;Acc:167]
ENSG00000138071	ACTR2	ARP2 actin-related protein 2 homolog (yeast) [Source:HGNC Symbol;Acc:169]
ENSG00000075089	ACTR6	ARP6 actin-related protein 6 homolog (yeast) [Source:HGNC Symbol;Acc:24025]
ENSG00000184378	ACTRT3	actin-related protein T3 [Source:HGNC Symbol;Acc:24022]
ENSG00000114739	ACVR2B	activin A receptor, type IIB [Source:HGNC Symbol;Acc:174]
ENSG00000151651	ADAM8	ADAM metallopeptidase domain 8 [Source:HGNC Symbol;Acc:215]
ENSG00000168615	ADAM9	ADAM metallopeptidase domain 9 [Source:HGNC Symbol;Acc:216]
ENSG00000151388	ADAMTS12	ADAM metallopeptidase with thrombospondin type 1 motif, 12 [Source:HGNC Symbol;Acc:14605]
ENSG00000160323	ADAMTS13	ADAM metallopeptidase with thrombospondin type 1 motif, 13 [Source:HGNC Symbol;Acc:1366]
ENSG00000049192	ADAMTS6	ADAM metallopeptidase with thrombospondin type 1 motif, 6 [Source:HGNC Symbol;Acc:222]
ENSG00000136378	ADAMTS7	ADAM metallopeptidase with thrombospondin type 1 motif, 7 [Source:HGNC Symbol;Acc:223]
ENSG00000163050	ADCK3	aarF domain containing kinase 3 [Source:HGNC Symbol;Acc:16812]
ENSG00000123815	ADCK4	aarF domain containing kinase 4 [Source:HGNC Symbol;Acc:19041]
ENSG00000173137	ADCK5	aarF domain containing kinase 5 [Source:HGNC Symbol;Acc:21738]
ENSG00000121281	ADCY7	adenylate cyclase 7 [Source:HGNC Symbol;Acc:238]
ENSG00000162104	ADCY9	adenylate cyclase 9 [Source:HGNC Symbol;Acc:240]
ENSG00000147576	ADHFE1	alcohol dehydrogenase, iron containing, 1 [Source:HGNC Symbol;Acc:16354]
ENSG00000182551	ADI1	acireductone dioxygenase 1 [Source:HGNC Symbol;Acc:30576]
ENSG00000006831	ADIPOR2	adiponectin receptor 2 [Source:HGNC Symbol;Acc:24041]
ENSG00000101126	ADNP	activity-dependent neuroprotector homeobox [Source:HGNC Symbol;Acc:15766]
ENSG00000222040	ADRA2B	adrenoceptor alpha 2B [Source:HGNC Symbol;Acc:282]
ENSG00000100077	ADRBK2	adrenergic, beta, receptor kinase 2 [Source:HGNC Symbol;Acc:290]
ENSG00000130706	ADRM1	adhesion regulating molecule 1 [Source:HGNC Symbol;Acc:15759]
ENSG00000239900	ADSL	adenylosuccinate lyase [Source:HGNC Symbol;Acc:291]
ENSG00000035687	ADSS	adenylosuccinate synthase [Source:HGNC Symbol;Acc:292]
ENSG00000185100	ADSSL1	adenylosuccinate synthase like 1 [Source:HGNC Symbol;Acc:20093]
ENSG00000139154	AEBP2	AE binding protein 2 [Source:HGNC Symbol;Acc:24051]
ENSG00000104964	AES	amino-terminal enhancer of split [Source:HGNC Symbol;Acc:307]
ENSG00000196526	AFAP1	actin filament associated protein 1 [Source:HGNC Symbol;Acc:24017]
ENSG00000157510	AFAP1L1	actin filament associated protein 1-like 1 [Source:HGNC Symbol;Acc:26714]
ENSG00000038002	AGA	aspartylglucosaminidase [Source:HGNC Symbol;Acc:318]
ENSG00000157985	AGAP1	ArfGAP with GTPase domain, ankyrin repeat and PH domain 1 [Source:HGNC Symbol;Acc:16922]
ENSG00000135439	AGAP2	ArfGAP with GTPase domain, ankyrin repeat and PH domain 2 [Source:HGNC Symbol;Acc:16921]
ENSG00000188234	AGAP4	ArfGAP with GTPase domain, ankyrin repeat and PH domain 4 [Source:HGNC Symbol;Acc:23459]
ENSG00000172650	AGAP5	ArfGAP with GTPase domain, ankyrin repeat and PH domain 5 [Source:HGNC Symbol;Acc:23467]
ENSG00000204149	AGAP6	ArfGAP with GTPase domain, ankyrin repeat and PH domain 6 [Source:HGNC Symbol;Acc:23466]
ENSG00000174194	AGAP8	ArfGAP with GTPase domain, ankyrin repeat and PH domain 8 [Source:HGNC Symbol;Acc:23464]
ENSG00000146856	AGBL3	ATP/GTP binding protein-like 3 [Source:HGNC Symbol;Acc:27981]
ENSG00000164252	AGGF1	angiogenic factor with G patch and FHA domains 1 [Source:HGNC Symbol;Acc:24684]
ENSG00000162688	AGL	amylo-alpha-1, 6-glucosidase, 4-alpha-glucanotransferase [Source:HGNC Symbol;Acc:321]
ENSG00000204310	AGPAT1	1-acylglycerol-3-phosphate O-acyltransferase 1 [Source:HGNC Symbol;Acc:324]
ENSG00000169692	AGPAT2	1-acylglycerol-3-phosphate O-acyltransferase 2 [Source:HGNC Symbol;Acc:325]
ENSG00000138678	AGPAT9	1-acylglycerol-3-phosphate O-acyltransferase 9 [Source:HGNC Symbol;Acc:28157]
ENSG00000168710	AHCYL1	adenosylhomocysteinase-like 1 [Source:HGNC Symbol;Acc:344]
ENSG00000158467	AHCYL2	adenosylhomocysteinase-like 2 [Source:HGNC Symbol;Acc:22204]
ENSG00000135541	AHI1	Abelson helper integration site 1 [Source:HGNC Symbol;Acc:21575]
ENSG00000185567	AHNAK2	AHNAK nucleoprotein 2 [Source:HGNC Symbol;Acc:20125]
ENSG00000204472	AIF1	allograft inflammatory factor 1 [Source:HGNC Symbol;Acc:352]
ENSG00000164022	AIMP1	aminoacyl tRNA synthetase complex-interacting multifunctional protein 1 [Source:HGNC Symbol;Acc:10648]
ENSG00000147853	AK3	adenylate kinase 3 [Source:HGNC Symbol;Acc:17376]
ENSG00000154027	AK5	adenylate kinase 5 [Source:HGNC Symbol;Acc:365]
ENSG00000108599	AKAP10	A kinase (PRKA) anchor protein 10 [Source:HGNC Symbol;Acc:368]
ENSG00000023516	AKAP11	A kinase (PRKA) anchor protein 11 [Source:HGNC Symbol;Acc:369]
ENSG00000151320	AKAP6	A kinase (PRKA) anchor protein 6 [Source:HGNC Symbol;Acc:376]
ENSG00000105127	AKAP8	A kinase (PRKA) anchor protein 8 [Source:HGNC Symbol;Acc:378]
ENSG00000127914	AKAP9	A kinase (PRKA) anchor protein (yotiao) 9 [Source:HGNC Symbol;Acc:379]
ENSG00000196139	AKR1C3	aldo-keto reductase family 1, member C3 [Source:HGNC Symbol;Acc:386]
ENSG00000165568	AKR1E2	aldo-keto reductase family 1, member E2 [Source:HGNC Symbol;Acc:23437]
ENSG00000142208	AKT1	v-akt murine thymoma viral oncogene homolog 1 [Source:HGNC Symbol;Acc:391]
ENSG00000166971	AKTIP	AKT interacting protein [Source:HGNC Symbol;Acc:16710]
ENSG00000196979	AL360004.1	Uncharacterized protein [Source:UniProtKB/TrEMBL;Acc:F2Z3C2]
ENSG00000237683	AL627309.1	Uncharacterized protein [Source:UniProtKB/TrEMBL;Acc:R4GN28]
ENSG00000023330	ALAS1	aminolevulinate, delta-, synthase 1 [Source:HGNC Symbol;Acc:396]
ENSG00000165092	ALDH1A1	aldehyde dehydrogenase 1 family, member A1 [Source:HGNC Symbol;Acc:402]
ENSG00000111275	ALDH2	aldehyde dehydrogenase 2 family (mitochondrial) [Source:HGNC Symbol;Acc:404]
ENSG00000149925	ALDOA	aldolase A, fructose-bisphosphate [Source:HGNC Symbol;Acc:414]
ENSG00000109107	ALDOC	aldolase C, fructose-bisphosphate [Source:HGNC Symbol;Acc:418]
ENSG00000139133	ALG10	ALG10, alpha-1,2-glucosyltransferase [Source:HGNC Symbol;Acc:23162]
ENSG00000182858	ALG12	ALG12, alpha-1,6-mannosyltransferase [Source:HGNC Symbol;Acc:19358]
ENSG00000088035	ALG6	ALG6, alpha-1,3-glucosyltransferase [Source:HGNC Symbol;Acc:23157]
ENSG00000086848	ALG9	ALG9, alpha-1,2-mannosyltransferase [Source:HGNC Symbol;Acc:15672]
ENSG00000100601	ALKBH1	alkB, alkylation repair homolog 1 (E. coli) [Source:HGNC Symbol;Acc:17911]
ENSG00000239382	ALKBH6	alkB, alkylation repair homolog 6 (E. coli) [Source:HGNC Symbol;Acc:28243]
ENSG00000179593	ALOX15B	arachidonate 15-lipoxygenase, type B [Source:HGNC Symbol;Acc:434]
ENSG00000136383	ALPK3	alpha-kinase 3 [Source:HGNC Symbol;Acc:17574]
ENSG00000003393	ALS2	amyotrophic lateral sclerosis 2 (juvenile) [Source:HGNC Symbol;Acc:443]
ENSG00000178038	ALS2CL	ALS2 C-terminal like [Source:HGNC Symbol;Acc:20605]
ENSG00000156150	ALX3	ALX homeobox 3 [Source:HGNC Symbol;Acc:449]
ENSG00000242110	AMACR	alpha-methylacyl-CoA racemase [Source:HGNC Symbol;Acc:451]
ENSG00000123505	AMD1	adenosylmethionine decarboxylase 1 [Source:HGNC Symbol;Acc:457]
ENSG00000184675	AMER1	APC membrane recruitment protein 1 [Source:HGNC Symbol;Acc:26837]
ENSG00000145020	AMT	aminomethyltransferase [Source:HGNC Symbol;Acc:473]
ENSG00000164162	ANAPC10	anaphase promoting complex subunit 10 [Source:HGNC Symbol;Acc:24077]
ENSG00000166295	ANAPC16	anaphase promoting complex subunit 16 [Source:HGNC Symbol;Acc:26976]
ENSG00000176248	ANAPC2	anaphase promoting complex subunit 2 [Source:HGNC Symbol;Acc:19989]
ENSG00000053900	ANAPC4	anaphase promoting complex subunit 4 [Source:HGNC Symbol;Acc:19990]
ENSG00000214274	ANG	angiogenin, ribonuclease, RNase A family, 5 [Source:HGNC Symbol;Acc:483]
ENSG00000136859	ANGPTL2	angiopoietin-like 2 [Source:HGNC Symbol;Acc:490]
ENSG00000130812	ANGPTL6	angiopoietin-like 6 [Source:HGNC Symbol;Acc:23140]
ENSG00000029534	ANK1	ankyrin 1, erythrocytic [Source:HGNC Symbol;Acc:492]
ENSG00000145362	ANK2	ankyrin 2, neuronal [Source:HGNC Symbol;Acc:493]
ENSG00000131503	ANKHD1	ankyrin repeat and KH domain containing 1 [Source:HGNC Symbol;Acc:24714]
ENSG00000076513	ANKRD13A	ankyrin repeat domain 13A [Source:HGNC Symbol;Acc:21268]
ENSG00000118454	ANKRD13C	ankyrin repeat domain 13C [Source:HGNC Symbol;Acc:25374]
ENSG00000132466	ANKRD17	ankyrin repeat domain 17 [Source:HGNC Symbol;Acc:23575]
ENSG00000089847	ANKRD24	ankyrin repeat domain 24 [Source:HGNC Symbol;Acc:29424]
ENSG00000107890	ANKRD26	ankyrin repeat domain 26 [Source:HGNC Symbol;Acc:29186]
ENSG00000206560	ANKRD28	ankyrin repeat domain 28 [Source:HGNC Symbol;Acc:29024]
ENSG00000163046	ANKRD30BL	ankyrin repeat domain 30B-like [Source:HGNC Symbol;Acc:35167]
ENSG00000135976	ANKRD36	ankyrin repeat domain 36 [Source:HGNC Symbol;Acc:24079]
ENSG00000174501	ANKRD36C	ankyrin repeat domain 36C [Source:HGNC Symbol;Acc:32946]
ENSG00000186106	ANKRD46	ankyrin repeat domain 46 [Source:HGNC Symbol;Acc:27229]
ENSG00000151458	ANKRD50	ankyrin repeat domain 50 [Source:HGNC Symbol;Acc:29223]
ENSG00000139645	ANKRD52	ankyrin repeat domain 52 [Source:HGNC Symbol;Acc:26614]
ENSG00000135299	ANKRD6	ankyrin repeat domain 6 [Source:HGNC Symbol;Acc:17280]
ENSG00000185046	ANKS1B	ankyrin repeat and sterile alpha motif domain containing 1B [Source:HGNC Symbol;Acc:24600]
ENSG00000146205	ANO7	anoctamin 7 [Source:HGNC Symbol;Acc:31677]
ENSG00000074855	ANO8	anoctamin 8 [Source:HGNC Symbol;Acc:29329]
ENSG00000139223	ANP32D	acidic (leucine-rich) nuclear phosphoprotein 32 family, member D [Source:HGNC Symbol;Acc:16676]
ENSG00000143401	ANP32E	acidic (leucine-rich) nuclear phosphoprotein 32 family, member E [Source:HGNC Symbol;Acc:16673]
ENSG00000169604	ANTXR1	anthrax toxin receptor 1 [Source:HGNC Symbol;Acc:21014]
ENSG00000122359	ANXA11	annexin A11 [Source:HGNC Symbol;Acc:535]
ENSG00000182718	ANXA2	annexin A2 [Source:HGNC Symbol;Acc:537]
ENSG00000150165	ANXA8L1	annexin A8-like 1 [Source:HGNC Symbol;Acc:23334]
ENSG00000131480	AOC2	amine oxidase, copper containing 2 (retina-specific) [Source:HGNC Symbol;Acc:549]
ENSG00000267976	AP000695.1
ENSG00000138660	AP1AR	adaptor-related protein complex 1 associated regulatory protein [Source:HGNC Symbol;Acc:28808]
ENSG00000072958	AP1M1	adaptor-related protein complex 1, mu 1 subunit [Source:HGNC Symbol;Acc:13667]
ENSG00000129354	AP1M2	adaptor-related protein complex 1, mu 2 subunit [Source:HGNC Symbol;Acc:558]
ENSG00000106367	AP1S1	adaptor-related protein complex 1, sigma 1 subunit [Source:HGNC Symbol;Acc:559]
ENSG00000152056	AP1S3	adaptor-related protein complex 1, sigma 3 subunit [Source:HGNC Symbol;Acc:18971]
ENSG00000006125	AP2B1	adaptor-related protein complex 2, beta 1 subunit [Source:HGNC Symbol;Acc:563]
ENSG00000161203	AP2M1	adaptor-related protein complex 2, mu 1 subunit [Source:HGNC Symbol;Acc:564]
ENSG00000132842	AP3B1	adaptor-related protein complex 3, beta 1 subunit [Source:HGNC Symbol;Acc:566]
ENSG00000103723	AP3B2	adaptor-related protein complex 3, beta 2 subunit [Source:HGNC Symbol;Acc:567]
ENSG00000065000	AP3D1	adaptor-related protein complex 3, delta 1 subunit [Source:HGNC Symbol;Acc:568]
ENSG00000185009	AP3M1	adaptor-related protein complex 3, mu 1 subunit [Source:HGNC Symbol;Acc:569]
ENSG00000177879	AP3S1	adaptor-related protein complex 3, sigma 1 subunit [Source:HGNC Symbol;Acc:2013]
ENSG00000157823	AP3S2	adaptor-related protein complex 3, sigma 2 subunit [Source:HGNC Symbol;Acc:571]
ENSG00000053770	AP5M1	adaptor-related protein complex 5, mu 1 subunit [Source:HGNC Symbol;Acc:20192]
ENSG00000242802	AP5Z1	adaptor-related protein complex 5, zeta 1 subunit [Source:HGNC Symbol;Acc:22197]
ENSG00000120868	APAF1	apoptotic peptidase activating factor 1 [Source:HGNC Symbol;Acc:576]
ENSG00000166313	APBB1	amyloid beta (A4) precursor protein-binding, family B, member 1 (Fe65) [Source:HGNC Symbol;Acc:581]
ENSG00000163697	APBB2	amyloid beta (A4) precursor protein-binding, family B, member 2 [Source:HGNC Symbol;Acc:582]
ENSG00000134982	APC	adenomatous polyposis coli [Source:HGNC Symbol;Acc:583]
ENSG00000115266	APC2	adenomatosis polyposis coli 2 [Source:HGNC Symbol;Acc:24036]
ENSG00000154856	APCDD1	adenomatosis polyposis coli down-regulated 1 [Source:HGNC Symbol;Acc:15718]
ENSG00000166181	API5	apoptosis inhibitor 5 [Source:HGNC Symbol;Acc:594]
ENSG00000169621	APLF	aprataxin and PNKP like factor [Source:HGNC Symbol;Acc:28724]
ENSG00000105290	APLP1	amyloid beta (A4) precursor-like protein 1 [Source:HGNC Symbol;Acc:597]
ENSG00000084234	APLP2	amyloid beta (A4) precursor-like protein 2 [Source:HGNC Symbol;Acc:598]
ENSG00000100298	APOBEC3H	apolipoprotein B mRNA editing enzyme, catalytic polypeptide-like 3H [Source:HGNC Symbol;Acc:24100]
ENSG00000184730	APOBR	apolipoprotein B receptor [Source:HGNC Symbol;Acc:24087]
ENSG00000224916	APOC4-APOC2	APOC4-APOC2 readthrough [Source:HGNC Symbol;Acc:44426]
ENSG00000130203	APOE	apolipoprotein E [Source:HGNC Symbol;Acc:613]
ENSG00000178878	APOLD1	apolipoprotein L domain containing 1 [Source:HGNC Symbol;Acc:25268]
ENSG00000204444	APOM	apolipoprotein M [Source:HGNC Symbol;Acc:13916]
ENSG00000184831	APOO	apolipoprotein O [Source:HGNC Symbol;Acc:28727]
ENSG00000137074	APTX	aprataxin [Source:HGNC Symbol;Acc:15984]
ENSG00000021776	AQR	aquarius homolog (mouse) [Source:HGNC Symbol;Acc:29513]
ENSG00000078061	ARAF	v-raf murine sarcoma 3611 viral oncogene homolog [Source:HGNC Symbol;Acc:646]
ENSG00000198576	ARC	activity-regulated cytoskeleton-associated protein [Source:HGNC Symbol;Acc:648]
ENSG00000004059	ARF5	ADP-ribosylation factor 5 [Source:HGNC Symbol;Acc:658]
ENSG00000165527	ARF6	ADP-ribosylation factor 6 [Source:HGNC Symbol;Acc:659]
ENSG00000101199	ARFGAP1	ADP-ribosylation factor GTPase activating protein 1 [Source:HGNC Symbol;Acc:15852]
ENSG00000149182	ARFGAP2	ADP-ribosylation factor GTPase activating protein 2 [Source:HGNC Symbol;Acc:13504]
ENSG00000066777	ARFGEF1	ADP-ribosylation factor guanine nucleotide-exchange factor 1 (brefeldin A-inhibited) [Source:HGNC Symbol;Acc:15772]
ENSG00000124198	ARFGEF2	ADP-ribosylation factor guanine nucleotide-exchange factor 2 (brefeldin A-inhibited) [Source:HGNC Symbol;Acc:15853]
ENSG00000164144	ARFIP1	ADP-ribosylation factor interacting protein 1 [Source:HGNC Symbol;Acc:21496]
ENSG00000132254	ARFIP2	ADP-ribosylation factor interacting protein 2 [Source:HGNC Symbol;Acc:17160]
ENSG00000101246	ARFRP1	ADP-ribosylation factor related protein 1 [Source:HGNC Symbol;Acc:662]
ENSG00000081181	ARG2	arginase 2 [Source:HGNC Symbol;Acc:664]
ENSG00000134884	ARGLU1	arginine and glutamate rich 1 [Source:HGNC Symbol;Acc:25482]
ENSG00000071205	ARHGAP10	Rho GTPase activating protein 10 [Source:HGNC Symbol;Acc:26099]
ENSG00000107863	ARHGAP21	Rho GTPase activating protein 21 [Source:HGNC Symbol;Acc:23725]
ENSG00000225485	ARHGAP23	Rho GTPase activating protein 23 [Source:HGNC Symbol;Acc:29293]
ENSG00000145819	ARHGAP26	Rho GTPase activating protein 26 [Source:HGNC Symbol;Acc:17073]
ENSG00000100852	ARHGAP5	Rho GTPase activating protein 5 [Source:HGNC Symbol;Acc:675]
ENSG00000047648	ARHGAP6	Rho GTPase activating protein 6 [Source:HGNC Symbol;Acc:676]
ENSG00000104728	ARHGEF10	Rho guanine nucleotide exchange factor (GEF) 10 [Source:HGNC Symbol;Acc:14103]
ENSG00000130762	ARHGEF16	Rho guanine nucleotide exchange factor (GEF) 16 [Source:HGNC Symbol;Acc:15515]
ENSG00000104880	ARHGEF18	Rho/Rac guanine nucleotide exchange factor (GEF) 18 [Source:HGNC Symbol;Acc:17090]
ENSG00000163947	ARHGEF3	Rho guanine nucleotide exchange factor (GEF) 3 [Source:HGNC Symbol;Acc:683]
ENSG00000236699	ARHGEF38	Rho guanine nucleotide exchange factor (GEF) 38 [Source:HGNC Symbol;Acc:25968]
ENSG00000049618	ARID1B	AT rich interactive domain 1B (SWI1-like) [Source:HGNC Symbol;Acc:18040]
ENSG00000177479	ARIH2	ariadne homolog 2 (Drosophila) [Source:HGNC Symbol;Acc:690]
ENSG00000120805	ARL1	ADP-ribosylation factor-like 1 [Source:HGNC Symbol;Acc:692]
ENSG00000152219	ARL14EP	ADP-ribosylation factor-like 14 effector protein [Source:HGNC Symbol;Acc:26798]
ENSG00000185305	ARL15	ADP-ribosylation factor-like 15 [Source:HGNC Symbol;Acc:25945]
ENSG00000185829	ARL17A	ADP-ribosylation factor-like 17A [Source:HGNC Symbol;Acc:24096]
ENSG00000228696	ARL17B	ADP-ribosylation factor-like 17B [Source:HGNC Symbol;Acc:32387]
ENSG00000102931	ARL2BP	ADP-ribosylation factor-like 2 binding protein [Source:HGNC Symbol;Acc:17146]
ENSG00000138175	ARL3	ADP-ribosylation factor-like 3 [Source:HGNC Symbol;Acc:694]
ENSG00000122644	ARL4A	ADP-ribosylation factor-like 4A [Source:HGNC Symbol;Acc:695]
ENSG00000170540	ARL6IP1	ADP-ribosylation factor-like 6 interacting protein 1 [Source:HGNC Symbol;Acc:697]
ENSG00000140691	ARMC5	armadillo repeat containing 5 [Source:HGNC Symbol;Acc:25781]
ENSG00000114098	ARMC8	armadillo repeat containing 8 [Source:HGNC Symbol;Acc:24999]
ENSG00000184867	ARMCX2	armadillo repeat containing, X-linked 2 [Source:HGNC Symbol;Acc:16869]
ENSG00000102401	ARMCX3	armadillo repeat containing, X-linked 3 [Source:HGNC Symbol;Acc:24065]
ENSG00000196440	ARMCX4	armadillo repeat containing, X-linked 4 [Source:HGNC Symbol;Acc:28615]
ENSG00000125962	ARMCX5	armadillo repeat containing, X-linked 5 [Source:HGNC Symbol;Acc:25772]
ENSG00000198960	ARMCX6	armadillo repeat containing, X-linked 6 [Source:HGNC Symbol;Acc:26094]
ENSG00000130429	ARPC1B	actin related protein 2/3 complex, subunit 1B, 41kDa [Source:HGNC Symbol;Acc:704]
ENSG00000111229	ARPC3	actin related protein 2/3 complex, subunit 3, 21kDa [Source:HGNC Symbol;Acc:706]
ENSG00000241553	ARPC4	actin related protein 2/3 complex, subunit 4, 20kDa [Source:HGNC Symbol;Acc:707]
ENSG00000136950	ARPC5L	actin related protein 2/3 complex, subunit 5-like [Source:HGNC Symbol;Acc:23366]
ENSG00000205784	ARRDC5	arrestin domain containing 5 [Source:HGNC Symbol;Acc:31407]
ENSG00000100299	ARSA	arylsulfatase A [Source:HGNC Symbol;Acc:713]
ENSG00000113273	ARSB	arylsulfatase B [Source:HGNC Symbol;Acc:714]
ENSG00000006756	ARSD	arylsulfatase D [Source:HGNC Symbol;Acc:717]
ENSG00000141337	ARSG	arylsulfatase G [Source:HGNC Symbol;Acc:24102]
ENSG00000164291	ARSK	arylsulfatase family, member K [Source:HGNC Symbol;Acc:25239]
ENSG00000214435	AS3MT	arsenic (+3 oxidation state) methyltransferase [Source:HGNC Symbol;Acc:17452]
ENSG00000161664	ASB16	ankyrin repeat and SOCS box containing 16 [Source:HGNC Symbol;Acc:19768]
ENSG00000177981	ASB8	ankyrin repeat and SOCS box containing 8 [Source:HGNC Symbol;Acc:17183]
ENSG00000138303	ASCC1	activating signal cointegrator 1 complex subunit 1 [Source:HGNC Symbol;Acc:24268]
ENSG00000112249	ASCC3	activating signal cointegrator 1 complex subunit 3 [Source:HGNC Symbol;Acc:18697]
ENSG00000183734	ASCL2	achaete-scute complex homolog 2 (Drosophila) [Source:HGNC Symbol;Acc:739]
ENSG00000111875	ASF1A	anti-silencing function 1A histone chaperone [Source:HGNC Symbol;Acc:20995]
ENSG00000161944	ASGR2	asialoglycoprotein receptor 2 [Source:HGNC Symbol;Acc:743]
ENSG00000129691	ASH2L	ash2 (absent, small, or homeotic)-like (Drosophila) [Source:HGNC Symbol;Acc:744]
ENSG00000169093	ASMTL	acetylserotonin O-methyltransferase-like [Source:HGNC Symbol;Acc:751]
ENSG00000070669	ASNS	asparagine synthetase (glutamine-hydrolyzing) [Source:HGNC Symbol;Acc:753]
ENSG00000138381	ASNSD1	asparagine synthetase domain containing 1 [Source:HGNC Symbol;Acc:24910]
ENSG00000204653	ASPDH	aspartate dehydrogenase domain containing [Source:HGNC Symbol;Acc:33856]
ENSG00000198363	ASPH	aspartate beta-hydroxylase [Source:HGNC Symbol;Acc:757]
ENSG00000174939	ASPHD1	aspartate beta-hydroxylase domain containing 1 [Source:HGNC Symbol;Acc:27380]
ENSG00000064102	ASUN	asunder spermatogenesis regulator [Source:HGNC Symbol;Acc:20174]
ENSG00000171456	ASXL1	additional sex combs like 1 (Drosophila) [Source:HGNC Symbol;Acc:18318]
ENSG00000143970	ASXL2	additional sex combs like 2 (Drosophila) [Source:HGNC Symbol;Acc:23805]
ENSG00000138138	ATAD1	ATPase family, AAA domain containing 1 [Source:HGNC Symbol;Acc:25903]
ENSG00000107669	ATE1	arginyltransferase 1 [Source:HGNC Symbol;Acc:782]
ENSG00000123268	ATF1	activating transcription factor 1 [Source:HGNC Symbol;Acc:783]
ENSG00000128272	ATF4	activating transcription factor 4 [Source:HGNC Symbol;Acc:786]
ENSG00000213676	ATF6B	activating transcription factor 6 beta [Source:HGNC Symbol;Acc:2349]
ENSG00000152348	ATG10	autophagy related 10 [Source:HGNC Symbol;Acc:20315]
ENSG00000145782	ATG12	autophagy related 12 [Source:HGNC Symbol;Acc:588]
ENSG00000085978	ATG16L1	autophagy related 16-like 1 (S. cerevisiae) [Source:HGNC Symbol;Acc:21498]
ENSG00000066739	ATG2B	autophagy related 2B [Source:HGNC Symbol;Acc:20187]
ENSG00000101844	ATG4A	autophagy related 4A, cysteine peptidase [Source:HGNC Symbol;Acc:16489]
ENSG00000168397	ATG4B	autophagy related 4B, cysteine peptidase [Source:HGNC Symbol;Acc:20790]
ENSG00000057663	ATG5	autophagy related 5 [Source:HGNC Symbol;Acc:589]
ENSG00000197548	ATG7	autophagy related 7 [Source:HGNC Symbol;Acc:16935]
ENSG00000198925	ATG9A	autophagy related 9A [Source:HGNC Symbol;Acc:22408]
ENSG00000181652	ATG9B	autophagy related 9B [Source:HGNC Symbol;Acc:21899]
ENSG00000119787	ATL2	atlastin GTPase 2 [Source:HGNC Symbol;Acc:24047]
ENSG00000149311	ATM	ataxia telangiectasia mutated [Source:HGNC Symbol;Acc:795]
ENSG00000177556	ATOX1	antioxidant 1 copper chaperone [Source:HGNC Symbol;Acc:798]
ENSG00000145246	ATP10D	ATPase, class V, type 10D [Source:HGNC Symbol;Acc:13549]
ENSG00000101974	ATP11C	ATPase, class VI, type 11C [Source:HGNC Symbol;Acc:13554]
ENSG00000159363	ATP13A2	ATPase type 13A2 [Source:HGNC Symbol;Acc:30213]
ENSG00000163399	ATP1A1	ATPase, Na+/K+ transporting, alpha 1 polypeptide [Source:HGNC Symbol;Acc:799]
ENSG00000069849	ATP1B3	ATPase, Na+/K+ transporting, beta 3 polypeptide [Source:HGNC Symbol;Acc:806]
ENSG00000101892	ATP1B4	ATPase, Na+/K+ transporting, beta 4 polypeptide [Source:HGNC Symbol;Acc:808]
ENSG00000196296	ATP2A1	ATPase, Ca++ transporting, cardiac muscle, fast twitch 1 [Source:HGNC Symbol;Acc:811]
ENSG00000157087	ATP2B2	ATPase, Ca++ transporting, plasma membrane 2 [Source:HGNC Symbol;Acc:815]
ENSG00000058668	ATP2B4	ATPase, Ca++ transporting, plasma membrane 4 [Source:HGNC Symbol;Acc:817]
ENSG00000180389	ATP5EP2	ATP synthase, H+ transporting, mitochondrial F1 complex, epsilon subunit pseudogene 2 [Source:HGNC Symbol;Acc:34026]
ENSG00000167863	ATP5H	ATP synthase, H+ transporting, mitochondrial Fo complex, subunit d [Source:HGNC Symbol;Acc:845]
ENSG00000167283	ATP5L	ATP synthase, H+ transporting, mitochondrial Fo complex, subunit G [Source:HGNC Symbol;Acc:14247]
ENSG00000125375	ATP5S	ATP synthase, H+ transporting, mitochondrial Fo complex, subunit s (factor B) [Source:HGNC Symbol;Acc:18799]
ENSG00000071553	ATP6AP1	ATPase, H+ transporting, lysosomal accessory protein 1 [Source:HGNC Symbol;Acc:868]
ENSG00000205464	ATP6AP1L	ATPase, H+ transporting, lysosomal accessory protein 1-like [Source:HGNC Symbol;Acc:28091]
ENSG00000182220	ATP6AP2	ATPase, H+ transporting, lysosomal accessory protein 2 [Source:HGNC Symbol;Acc:18305]
ENSG00000117410	ATP6V0B	ATPase, H+ transporting, lysosomal 21kDa, V0 subunit b [Source:HGNC Symbol;Acc:861]
ENSG00000185883	ATP6V0C	ATPase, H+ transporting, lysosomal 16kDa, V0 subunit c [Source:HGNC Symbol;Acc:855]
ENSG00000113732	ATP6V0E1	ATPase, H+ transporting, lysosomal 9kDa, V0 subunit e1 [Source:HGNC Symbol;Acc:863]
ENSG00000147416	ATP6V1B2	ATPase, H+ transporting, lysosomal 56/58kDa, V1 subunit B2 [Source:HGNC Symbol;Acc:854]
ENSG00000143882	ATP6V1C2	ATPase, H+ transporting, lysosomal 42kDa, V1 subunit C2 [Source:HGNC Symbol;Acc:18264]
ENSG00000100554	ATP6V1D	ATPase, H+ transporting, lysosomal 34kDa, V1 subunit D [Source:HGNC Symbol;Acc:13527]
ENSG00000131100	ATP6V1E1	ATPase, H+ transporting, lysosomal 31kDa, V1 subunit E1 [Source:HGNC Symbol;Acc:857]
ENSG00000250565	ATP6V1E2	ATPase, H+ transporting, lysosomal 31kDa, V1 subunit E2 [Source:HGNC Symbol;Acc:18125]
ENSG00000128524	ATP6V1F	ATPase, H+ transporting, lysosomal 14kDa, V1 subunit F [Source:HGNC Symbol;Acc:16832]
ENSG00000136888	ATP6V1G1	ATPase, H+ transporting, lysosomal 13kDa, V1 subunit G1 [Source:HGNC Symbol;Acc:864]
ENSG00000165240	ATP7A	ATPase, Cu++ transporting, alpha polypeptide [Source:HGNC Symbol;Acc:869]
ENSG00000104043	ATP8B4	ATPase, class I, type 8B, member 4 [Source:HGNC Symbol;Acc:13536]
ENSG00000054793	ATP9A	ATPase, class II, type 9A [Source:HGNC Symbol;Acc:13540]
ENSG00000085224	ATRX	alpha thalassemia/mental retardation syndrome X-linked [Source:HGNC Symbol;Acc:886]
ENSG00000224470	ATXN1L	ataxin 1-like [Source:HGNC Symbol;Acc:33279]
ENSG00000204842	ATXN2	ataxin 2 [Source:HGNC Symbol;Acc:10555]
ENSG00000066427	ATXN3	ataxin 3 [Source:HGNC Symbol;Acc:7106]
ENSG00000162650	ATXN7L2	ataxin 7-like 2 [Source:HGNC Symbol;Acc:28713]
ENSG00000253719	ATXN7L3B	ataxin 7-like 3B [Source:HGNC Symbol;Acc:37931]
ENSG00000148090	AUH	AU RNA binding protein/enoyl-CoA hydratase [Source:HGNC Symbol;Acc:890]
ENSG00000105146	AURKC	aurora kinase C [Source:HGNC Symbol;Acc:11391]
ENSG00000169255	B3GALNT1	beta-1,3-N-acetylgalactosaminyltransferase 1 (globoside blood group) [Source:HGNC Symbol;Acc:918]
ENSG00000162885	B3GALNT2	beta-1,3-N-acetylgalactosaminyltransferase 2 [Source:HGNC Symbol;Acc:28596]
ENSG00000187676	B3GALTL	beta 1,3-galactosyltransferase-like [Source:HGNC Symbol;Acc:20207]
ENSG00000112309	B3GAT2	beta-1,3-glucuronyltransferase 2 (glucuronosyltransferase S) [Source:HGNC Symbol;Acc:922]
ENSG00000170340	B3GNT2	UDP-GlcNAc:betaGal beta-1,3-N-acetylglucosaminyltransferase 2 [Source:HGNC Symbol;Acc:15629]
ENSG00000179913	B3GNT3	UDP-GlcNAc:betaGal beta-1,3-N-acetylglucosaminyltransferase 3 [Source:HGNC Symbol;Acc:13528]
ENSG00000176597	B3GNT5	UDP-GlcNAc:betaGal beta-1,3-N-acetylglucosaminyltransferase 5 [Source:HGNC Symbol;Acc:15684]
ENSG00000156966	B3GNT7	UDP-GlcNAc:betaGal beta-1,3-N-acetylglucosaminyltransferase 7 [Source:HGNC Symbol;Acc:18811]
ENSG00000177191	B3GNT8	UDP-GlcNAc:betaGal beta-1,3-N-acetylglucosaminyltransferase 8 [Source:HGNC Symbol;Acc:24139]
ENSG00000139044	B4GALNT3	beta-1,4-N-acetyl-galactosaminyl transferase 3 [Source:HGNC Symbol;Acc:24137]
ENSG00000118276	B4GALT6	UDP-Gal:betaGlcNAc beta 1,4- galactosyltransferase, polypeptide 6 [Source:HGNC Symbol;Acc:929]
ENSG00000123810	B9D2	B9 protein domain 2 [Source:HGNC Symbol;Acc:28636]
ENSG00000105393	BABAM1	BRISC and BRCA1 A complex member 1 [Source:HGNC Symbol;Acc:25008]
ENSG00000182240	BACE2	beta-site APP-cleaving enzyme 2 [Source:HGNC Symbol;Acc:934]
ENSG00000002330	BAD	BCL2-associated agonist of cell death [Source:HGNC Symbol;Acc:936]
ENSG00000151929	BAG3	BCL2-associated athanogene 3 [Source:HGNC Symbol;Acc:939]
ENSG00000156735	BAG4	BCL2-associated athanogene 4 [Source:HGNC Symbol;Acc:940]
ENSG00000166170	BAG5	BCL2-associated athanogene 5 [Source:HGNC Symbol;Acc:941]
ENSG00000204463	BAG6	BCL2-associated athanogene 6 [Source:HGNC Symbol;Acc:13919]
ENSG00000181790	BAI1	brain-specific angiogenesis inhibitor 1 [Source:HGNC Symbol;Acc:943]
ENSG00000095739	BAMBI	BMP and activin membrane-bound inhibitor homolog (Xenopus laevis) [Source:HGNC Symbol;Acc:30251]
ENSG00000163930	BAP1	BRCA1 associated protein-1 (ubiquitin carboxy-terminal hydrolase) [Source:HGNC Symbol;Acc:950]
ENSG00000009954	BAZ1B	bromodomain adjacent to zinc finger domain, 1B [Source:HGNC Symbol;Acc:961]
ENSG00000174483	BBS1	Bardet-Biedl syndrome 1 [Source:HGNC Symbol;Acc:966]
ENSG00000179941	BBS10	Bardet-Biedl syndrome 10 [Source:HGNC Symbol;Acc:26291]
ENSG00000125124	BBS2	Bardet-Biedl syndrome 2 [Source:HGNC Symbol;Acc:967]
ENSG00000138686	BBS7	Bardet-Biedl syndrome 7 [Source:HGNC Symbol;Acc:18758]
ENSG00000122507	BBS9	Bardet-Biedl syndrome 9 [Source:HGNC Symbol;Acc:30000]
ENSG00000187244	BCAM	basal cell adhesion molecule (Lutheran blood group) [Source:HGNC Symbol;Acc:6722]
ENSG00000075790	BCAP29	B-cell receptor-associated protein 29 [Source:HGNC Symbol;Acc:24131]
ENSG00000185825	BCAP31	B-cell receptor-associated protein 31 [Source:HGNC Symbol;Acc:16695]
ENSG00000050820	BCAR1	breast cancer anti-estrogen resistance 1 [Source:HGNC Symbol;Acc:971]
ENSG00000137936	BCAR3	breast cancer anti-estrogen resistance 3 [Source:HGNC Symbol;Acc:973]
ENSG00000064787	BCAS1	breast carcinoma amplified sequence 1 [Source:HGNC Symbol;Acc:974]
ENSG00000116752	BCAS2	breast carcinoma amplified sequence 2 [Source:HGNC Symbol;Acc:975]
ENSG00000141376	BCAS3	breast carcinoma amplified sequence 3 [Source:HGNC Symbol;Acc:14347]
ENSG00000060982	BCAT1	branched chain amino-acid transaminase 1, cytosolic [Source:HGNC Symbol;Acc:976]
ENSG00000186666	BCDIN3D	BCDIN3 domain containing [Source:HGNC Symbol;Acc:27050]
ENSG00000171791	BCL2	B-cell CLL/lymphoma 2 [Source:HGNC Symbol;Acc:990]
ENSG00000171552	BCL2L1	BCL2-like 1 [Source:HGNC Symbol;Acc:992]
ENSG00000126453	BCL2L12	BCL2-like 12 (proline rich) [Source:HGNC Symbol;Acc:13787]
ENSG00000029363	BCLAF1	BCL2-associated transcription factor 1 [Source:HGNC Symbol;Acc:16863]
ENSG00000183337	BCOR	BCL6 corepressor [Source:HGNC Symbol;Acc:20893]
ENSG00000164039	BDH2	3-hydroxybutyrate dehydrogenase, type 2 [Source:HGNC Symbol;Acc:32389]
ENSG00000145734	BDP1	B double prime 1, subunit of RNA polymerase III transcription initiation factor IIIB [Source:HGNC Symbol;Acc:13652]
ENSG00000126581	BECN1	beclin 1, autophagy related [Source:HGNC Symbol;Acc:1034]
ENSG00000177951	BET1L	Bet1 golgi vesicular membrane trafficking protein-like [Source:HGNC Symbol;Acc:19348]
ENSG00000102409	BEX4	brain expressed, X-linked 4 [Source:HGNC Symbol;Acc:25475]
ENSG00000103429	BFAR	bifunctional apoptosis regulator [Source:HGNC Symbol;Acc:17613]
ENSG00000110934	BIN2	bridging integrator 2 [Source:HGNC Symbol;Acc:1053]
ENSG00000115760	BIRC6	baculoviral IAP repeat containing 6 [Source:HGNC Symbol;Acc:13516]
ENSG00000135441	BLOC1S1	biogenesis of lysosomal organelles complex-1, subunit 1 [Source:HGNC Symbol;Acc:4200]
ENSG00000196072	BLOC1S2	biogenesis of lysosomal organelles complex-1, subunit 2 [Source:HGNC Symbol;Acc:20984]
ENSG00000104164	BLOC1S6	biogenesis of lysosomal organelles complex-1, subunit 6, pallidin [Source:HGNC Symbol;Acc:8549]
ENSG00000168283	BMI1	BMI1 polycomb ring finger oncogene [Source:HGNC Symbol;Acc:1066]
ENSG00000168487	BMP1	bone morphogenetic protein 1 [Source:HGNC Symbol;Acc:1067]
ENSG00000138756	BMP2K	BMP2 inducible kinase [Source:HGNC Symbol;Acc:18041]
ENSG00000107779	BMPR1A	bone morphogenetic protein receptor, type IA [Source:HGNC Symbol;Acc:1076]
ENSG00000140299	BNIP2	BCL2/adenovirus E1B 19kDa interacting protein 2 [Source:HGNC Symbol;Acc:1083]
ENSG00000136122	BORA	bora, aurora kinase A activator [Source:HGNC Symbol;Acc:24724]
ENSG00000101425	BPI	bactericidal/permeability-increasing protein [Source:HGNC Symbol;Acc:1095]
ENSG00000171634	BPTF	bromodomain PHD finger transcription factor [Source:HGNC Symbol;Acc:3581]
ENSG00000185515	BRCC3	BRCA1/BRCA2-containing complex, subunit 3 [Source:HGNC Symbol;Acc:24185]
ENSG00000100425	BRD1	bromodomain containing 1 [Source:HGNC Symbol;Acc:1102]
ENSG00000166164	BRD7	bromodomain containing 7 [Source:HGNC Symbol;Acc:14310]
ENSG00000158019	BRE	brain and reproductive organ-expressed (TNFRSF1A modulator) [Source:HGNC Symbol;Acc:1106]
ENSG00000104221	BRF2	BRF2, RNA polymerase III transcription initiation factor 50 kDa subunit [Source:HGNC Symbol;Acc:17298]
ENSG00000254999	BRK1	BRICK1, SCAR/WAVE actin-nucleating complex subunit [Source:HGNC Symbol;Acc:23057]
ENSG00000174744	BRMS1	breast cancer metastasis suppressor 1 [Source:HGNC Symbol;Acc:17262]
ENSG00000100916	BRMS1L	breast cancer metastasis-suppressor 1-like [Source:HGNC Symbol;Acc:20512]
ENSG00000162819	BROX	BRO1 domain and CAAX motif containing [Source:HGNC Symbol;Acc:26512]
ENSG00000156983	BRPF1	bromodomain and PHD finger containing, 1 [Source:HGNC Symbol;Acc:14255]
ENSG00000185658	BRWD1	bromodomain and WD repeat domain containing 1 [Source:HGNC Symbol;Acc:12760]
ENSG00000172270	BSG	basigin (Ok blood group) [Source:HGNC Symbol;Acc:1116]
ENSG00000164061	BSN	bassoon presynaptic cytomatrix protein [Source:HGNC Symbol;Acc:1117]
ENSG00000064726	BTBD1	BTB (POZ) domain containing 1 [Source:HGNC Symbol;Acc:1120]
ENSG00000132640	BTBD3	BTB (POZ) domain containing 3 [Source:HGNC Symbol;Acc:15854]
ENSG00000011114	BTBD7	BTB (POZ) domain containing 7 [Source:HGNC Symbol;Acc:18269]
ENSG00000169814	BTD	biotinidase [Source:HGNC Symbol;Acc:1122]
ENSG00000010671	BTK	Bruton agammaglobulinemia tyrosine kinase [Source:HGNC Symbol;Acc:1133]
ENSG00000137656	BUD13	BUD13 homolog (S. cerevisiae) [Source:HGNC Symbol;Acc:28199]
ENSG00000106245	BUD31	BUD31 homolog (S. cerevisiae) [Source:HGNC Symbol;Acc:29629]
ENSG00000005379	BZRAP1	benzodiazapine receptor (peripheral) associated protein 1 [Source:HGNC Symbol;Acc:16831]
ENSG00000148655	C10orf11	chromosome 10 open reading frame 11 [Source:HGNC Symbol;Acc:23405]
ENSG00000165813	C10orf118	chromosome 10 open reading frame 118 [Source:HGNC Symbol;Acc:24349]
ENSG00000107938	C10orf137	chromosome 10 open reading frame 137 [Source:HGNC Symbol;Acc:24640]
ENSG00000166275	C10orf32	chromosome 10 open reading frame 32 [Source:HGNC Symbol;Acc:23516]
ENSG00000107738	C10orf54	chromosome 10 open reading frame 54 [Source:HGNC Symbol;Acc:30085]
ENSG00000120029	C10orf76	chromosome 10 open reading frame 76 [Source:HGNC Symbol;Acc:25788]
ENSG00000119965	C10orf88	chromosome 10 open reading frame 88 [Source:HGNC Symbol;Acc:25822]
ENSG00000110665	C11orf21	chromosome 11 open reading frame 21 [Source:HGNC Symbol;Acc:13231]
ENSG00000211450	C11orf31	chromosome 11 open reading frame 31 [Source:HGNC Symbol;Acc:18251]
ENSG00000185522	C11orf35	chromosome 11 open reading frame 35 [Source:HGNC Symbol;Acc:28561]
ENSG00000162194	C11orf48	chromosome 11 open reading frame 48 [Source:HGNC Symbol;Acc:28351]
ENSG00000149179	C11orf49	chromosome 11 open reading frame 49 [Source:HGNC Symbol;Acc:28720]
ENSG00000150776	C11orf57	chromosome 11 open reading frame 57 [Source:HGNC Symbol;Acc:25569]
ENSG00000110696	C11orf58	chromosome 11 open reading frame 58 [Source:HGNC Symbol;Acc:16990]
ENSG00000109944	C11orf63	chromosome 11 open reading frame 63 [Source:HGNC Symbol;Acc:26288]
ENSG00000175573	C11orf68	chromosome 11 open reading frame 68 [Source:HGNC Symbol;Acc:28801]
ENSG00000149196	C11orf73	chromosome 11 open reading frame 73 [Source:HGNC Symbol;Acc:26938]
ENSG00000168005	C11orf84	chromosome 11 open reading frame 84 [Source:HGNC Symbol;Acc:25115]
ENSG00000123395	C12orf44	chromosome 12 open reading frame 44 [Source:HGNC Symbol;Acc:25679]
ENSG00000151131	C12orf45	chromosome 12 open reading frame 45 [Source:HGNC Symbol;Acc:28628]
ENSG00000078237	C12orf5	chromosome 12 open reading frame 5 [Source:HGNC Symbol;Acc:1185]
ENSG00000111678	C12orf57	chromosome 12 open reading frame 57 [Source:HGNC Symbol;Acc:29521]
ENSG00000182993	C12orf60	chromosome 12 open reading frame 60 [Source:HGNC Symbol;Acc:28726]
ENSG00000130921	C12orf65	chromosome 12 open reading frame 65 [Source:HGNC Symbol;Acc:26784]
ENSG00000235162	C12orf75	chromosome 12 open reading frame 75 [Source:HGNC Symbol;Acc:35164]
ENSG00000179933	C14orf119	chromosome 14 open reading frame 119 [Source:HGNC Symbol;Acc:20270]
ENSG00000179008	C14orf39	chromosome 14 open reading frame 39 [Source:HGNC Symbol;Acc:19849]
ENSG00000100802	C14orf93	chromosome 14 open reading frame 93 [Source:HGNC Symbol;Acc:20162]
ENSG00000169758	C15orf27	chromosome 15 open reading frame 27 [Source:HGNC Symbol;Acc:26763]
ENSG00000242498	C15orf38	chromosome 15 open reading frame 38 [Source:HGNC Symbol;Acc:28782]
ENSG00000167173	C15orf39	chromosome 15 open reading frame 39 [Source:HGNC Symbol;Acc:24497]
ENSG00000169609	C15orf40	chromosome 15 open reading frame 40 [Source:HGNC Symbol;Acc:28443]
ENSG00000140688	C16orf58	chromosome 16 open reading frame 58 [Source:HGNC Symbol;Acc:25848]
ENSG00000103544	C16orf62	chromosome 16 open reading frame 62 [Source:HGNC Symbol;Acc:24641]
ENSG00000125149	C16orf70	chromosome 16 open reading frame 70 [Source:HGNC Symbol;Acc:29564]
ENSG00000070761	C16orf80	chromosome 16 open reading frame 80 [Source:HGNC Symbol;Acc:29523]
ENSG00000159761	C16orf86	chromosome 16 open reading frame 86 [Source:HGNC Symbol;Acc:33755]
ENSG00000155330	C16orf87	chromosome 16 open reading frame 87 [Source:HGNC Symbol;Acc:33754]
ENSG00000196118	C16orf93	chromosome 16 open reading frame 93 [Source:HGNC Symbol;Acc:28078]
ENSG00000108666	C17orf75	chromosome 17 open reading frame 75 [Source:HGNC Symbol;Acc:30173]
ENSG00000141219	C17orf80	chromosome 17 open reading frame 80 [Source:HGNC Symbol;Acc:29601]
ENSG00000187624	C17orf97	chromosome 17 open reading frame 97 [Source:HGNC Symbol;Acc:33800]
ENSG00000074842	C19orf10	chromosome 19 open reading frame 10 [Source:HGNC Symbol;Acc:16948]
ENSG00000131943	C19orf12	chromosome 19 open reading frame 12 [Source:HGNC Symbol;Acc:25443]
ENSG00000119559	C19orf25	chromosome 19 open reading frame 25 [Source:HGNC Symbol;Acc:26711]
ENSG00000188305	C19orf35	chromosome 19 open reading frame 35 [Source:HGNC Symbol;Acc:24793]
ENSG00000123144	C19orf43	chromosome 19 open reading frame 43 [Source:HGNC Symbol;Acc:28424]
ENSG00000160392	C19orf47	chromosome 19 open reading frame 47 [Source:HGNC Symbol;Acc:26723]
ENSG00000142444	C19orf52	chromosome 19 open reading frame 52 [Source:HGNC Symbol;Acc:25152]
ENSG00000167595	C19orf55	chromosome 19 open reading frame 55 [Source:HGNC Symbol;Acc:25204]
ENSG00000197223	C1D	C1D nuclear receptor corepressor [Source:HGNC Symbol;Acc:29911]
ENSG00000179397	C1orf101	chromosome 1 open reading frame 101 [Source:HGNC Symbol;Acc:28491]
ENSG00000143633	C1orf131	chromosome 1 open reading frame 131 [Source:HGNC Symbol;Acc:25332]
ENSG00000143110	C1orf162	chromosome 1 open reading frame 162 [Source:HGNC Symbol;Acc:28344]
ENSG00000188931	C1orf192	chromosome 1 open reading frame 192 [Source:HGNC Symbol;Acc:32325]
ENSG00000119280	C1orf198	chromosome 1 open reading frame 198 [Source:HGNC Symbol;Acc:25900]
ENSG00000116667	C1orf21	chromosome 1 open reading frame 21 [Source:HGNC Symbol;Acc:15494]
ENSG00000239887	C1orf226	chromosome 1 open reading frame 226 [Source:HGNC Symbol;Acc:34351]
ENSG00000157181	C1orf27	chromosome 1 open reading frame 27 [Source:HGNC Symbol;Acc:24299]
ENSG00000143612	C1orf43	chromosome 1 open reading frame 43 [Source:HGNC Symbol;Acc:29876]
ENSG00000164008	C1orf50	chromosome 1 open reading frame 50 [Source:HGNC Symbol;Acc:28795]
ENSG00000159208	C1orf51	chromosome 1 open reading frame 51 [Source:HGNC Symbol;Acc:25200]
ENSG00000162642	C1orf52	chromosome 1 open reading frame 52 [Source:HGNC Symbol;Acc:24871]
ENSG00000118292	C1orf54	chromosome 1 open reading frame 54 [Source:HGNC Symbol;Acc:26258]
ENSG00000143443	C1orf56	chromosome 1 open reading frame 56 [Source:HGNC Symbol;Acc:26045]
ENSG00000162585	C1orf86	chromosome 1 open reading frame 86 [Source:HGNC Symbol;Acc:26428]
ENSG00000203685	C1orf95	chromosome 1 open reading frame 95 [Source:HGNC Symbol;Acc:30491]
ENSG00000173372	C1QA	complement component 1, q subcomponent, A chain [Source:HGNC Symbol;Acc:1241]
ENSG00000173369	C1QB	complement component 1, q subcomponent, B chain [Source:HGNC Symbol;Acc:1242]
ENSG00000159189	C1QC	complement component 1, q subcomponent, C chain [Source:HGNC Symbol;Acc:1245]
ENSG00000144119	C1QL2	complement component 1, q subcomponent-like 2 [Source:HGNC Symbol;Acc:24181]
ENSG00000133466	C1QTNF6	C1q and tumor necrosis factor related protein 6 [Source:HGNC Symbol;Acc:14343]
ENSG00000205863	C1QTNF9B	C1q and tumor necrosis factor related protein 9B [Source:HGNC Symbol;Acc:34072]
ENSG00000166278	C2	complement component 2 [Source:HGNC Symbol;Acc:1248]
ENSG00000256073	C21orf119	chromosome 21 open reading frame 119 [Source:HGNC Symbol;Acc:23128]
ENSG00000159079	C21orf59	chromosome 21 open reading frame 59 [Source:HGNC Symbol;Acc:1301]
ENSG00000188511	C22orf34	chromosome 22 open reading frame 34 [Source:HGNC Symbol;Acc:28010]
ENSG00000168014	C2CD3	C2 calcium-dependent domain containing 3 [Source:HGNC Symbol;Acc:24564]
ENSG00000111731	C2CD5	C2 calcium-dependent domain containing 5 [Source:HGNC Symbol;Acc:29062]
ENSG00000221843	C2orf16	chromosome 2 open reading frame 16 [Source:HGNC Symbol;Acc:25275]
ENSG00000197927	C2orf27A	chromosome 2 open reading frame 27A [Source:HGNC Symbol;Acc:25077]
ENSG00000168887	C2orf68	chromosome 2 open reading frame 68 [Source:HGNC Symbol;Acc:34353]
ENSG00000178074	C2orf69	chromosome 2 open reading frame 69 [Source:HGNC Symbol;Acc:26799]
ENSG00000125730	C3	complement component 3 [Source:HGNC Symbol;Acc:1318]
ENSG00000114405	C3orf14	chromosome 3 open reading frame 14 [Source:HGNC Symbol;Acc:25024]
ENSG00000138658	C4orf21	chromosome 4 open reading frame 21 [Source:HGNC Symbol;Acc:25654]
ENSG00000056050	C4orf27	chromosome 4 open reading frame 27 [Source:HGNC Symbol;Acc:26051]
ENSG00000181904	C5orf24	chromosome 5 open reading frame 24 [Source:HGNC Symbol;Acc:26746]
ENSG00000151881	C5orf28	chromosome 5 open reading frame 28 [Source:HGNC Symbol;Acc:26139]
ENSG00000197603	C5orf42	chromosome 5 open reading frame 42 [Source:HGNC Symbol;Acc:25801]
ENSG00000161010	C5orf45	chromosome 5 open reading frame 45 [Source:HGNC Symbol;Acc:30817]
ENSG00000221886	C5orf54	chromosome 5 open reading frame 54 [Source:HGNC Symbol;Acc:30804]
ENSG00000185127	C6orf120	chromosome 6 open reading frame 120 [Source:HGNC Symbol;Acc:21247]
ENSG00000188112	C6orf132	chromosome 6 open reading frame 132 [Source:HGNC Symbol;Acc:21288]
ENSG00000204564	C6orf136	chromosome 6 open reading frame 136 [Source:HGNC Symbol;Acc:21301]
ENSG00000204439	C6orf47	chromosome 6 open reading frame 47 [Source:HGNC Symbol;Acc:19076]
ENSG00000154079	C6orf57	chromosome 6 open reading frame 57 [Source:HGNC Symbol;Acc:20957]
ENSG00000130023	C6orf70	chromosome 6 open reading frame 70 [Source:HGNC Symbol;Acc:21056]
ENSG00000198663	C6orf89	chromosome 6 open reading frame 89 [Source:HGNC Symbol;Acc:21114]
ENSG00000146826	C7orf43	chromosome 7 open reading frame 43 [Source:HGNC Symbol;Acc:25604]
ENSG00000122783	C7orf49	chromosome 7 open reading frame 49 [Source:HGNC Symbol;Acc:22432]
ENSG00000146963	C7orf55-LUC7L2	C7orf55-LUC7L2 readthrough [Source:HGNC Symbol;Acc:44671]
ENSG00000243317	C7orf73	chromosome 7 open reading frame 73 [Source:HGNC Symbol;Acc:41909]
ENSG00000176731	C8orf59	chromosome 8 open reading frame 59 [Source:HGNC Symbol;Acc:32235]
ENSG00000204352	C9orf129	chromosome 9 open reading frame 129 [Source:HGNC Symbol;Acc:31116]
ENSG00000136932	C9orf156	chromosome 9 open reading frame 156 [Source:HGNC Symbol;Acc:30967]
ENSG00000197191	C9orf169	chromosome 9 open reading frame 169 [Source:HGNC Symbol;Acc:30529]
ENSG00000148120	C9orf3	chromosome 9 open reading frame 3 [Source:HGNC Symbol;Acc:1361]
ENSG00000165118	C9orf64	chromosome 9 open reading frame 64 [Source:HGNC Symbol;Acc:28144]
ENSG00000183784	C9orf66	chromosome 9 open reading frame 66 [Source:HGNC Symbol;Acc:26436]
ENSG00000063180	CA11	carbonic anhydrase XI [Source:HGNC Symbol;Acc:1370]
ENSG00000104267	CA2	carbonic anhydrase II [Source:HGNC Symbol;Acc:1373]
ENSG00000169239	CA5B	carbonic anhydrase VB, mitochondrial [Source:HGNC Symbol;Acc:1378]
ENSG00000120159	CAAP1	caspase activity and apoptosis inhibitor 1 [Source:HGNC Symbol;Acc:25834]
ENSG00000135932	CAB39	calcium binding protein 39 [Source:HGNC Symbol;Acc:20292]
ENSG00000102547	CAB39L	calcium binding protein 39-like [Source:HGNC Symbol;Acc:20290]
ENSG00000149679	CABLES2	Cdk5 and Abl enzyme substrate 2 [Source:HGNC Symbol;Acc:16143]
ENSG00000167535	CACNB3	calcium channel, voltage-dependent, beta 3 subunit [Source:HGNC Symbol;Acc:1403]
ENSG00000105298	CACTIN	cactin, spliceosome C complex subunit [Source:HGNC Symbol;Acc:29938]
ENSG00000105767	CADM4	cell adhesion molecule 4 [Source:HGNC Symbol;Acc:30825]
ENSG00000172137	CALB2	calbindin 2 [Source:HGNC Symbol;Acc:1435]
ENSG00000064989	CALCRL	calcitonin receptor-like [Source:HGNC Symbol;Acc:16709]
ENSG00000129007	CALML4	calmodulin-like 4 [Source:HGNC Symbol;Acc:18445]
ENSG00000128595	CALU	calumenin [Source:HGNC Symbol;Acc:1458]
ENSG00000130559	CAMSAP1	calmodulin regulated spectrin-associated protein 1 [Source:HGNC Symbol;Acc:19946]
ENSG00000171735	CAMTA1	calmodulin binding transcription activator 1 [Source:HGNC Symbol;Acc:18806]
ENSG00000111530	CAND1	cullin-associated and neddylation-dissociated 1 [Source:HGNC Symbol;Acc:30688]
ENSG00000131236	CAP1	CAP, adenylate cyclase-associated protein 1 (yeast) [Source:HGNC Symbol;Acc:20040]
ENSG00000042493	CAPG	capping protein (actin filament), gelsolin-like [Source:HGNC Symbol;Acc:1474]
ENSG00000014216	CAPN1	calpain 1, (mu/I) large subunit [Source:HGNC Symbol;Acc:1476]
ENSG00000162909	CAPN2	calpain 2, (m/II) large subunit [Source:HGNC Symbol;Acc:1479]
ENSG00000149260	CAPN5	calpain 5 [Source:HGNC Symbol;Acc:1482]
ENSG00000131375	CAPN7	calpain 7 [Source:HGNC Symbol;Acc:1484]
ENSG00000126247	CAPNS1	calpain, small subunit 1 [Source:HGNC Symbol;Acc:1481]
ENSG00000135387	CAPRIN1	cell cycle associated protein 1 [Source:HGNC Symbol;Acc:6743]
ENSG00000180881	CAPS2	calcyphosine 2 [Source:HGNC Symbol;Acc:16471]
ENSG00000198898	CAPZA2	capping protein (actin filament) muscle Z-line, alpha 2 [Source:HGNC Symbol;Acc:1490]
ENSG00000105483	CARD8	caspase recruitment domain family, member 8 [Source:HGNC Symbol;Acc:17057]
ENSG00000138380	CARF	calcium responsive transcription factor [Source:HGNC Symbol;Acc:14435]
ENSG00000213995	CARKD	carbohydrate kinase domain containing [Source:HGNC Symbol;Acc:25576]
ENSG00000110619	CARS	cysteinyl-tRNA synthetase [Source:HGNC Symbol;Acc:1493]
ENSG00000166734	CASC4	cancer susceptibility candidate 4 [Source:HGNC Symbol;Acc:24892]
ENSG00000127995	CASD1	CAS1 domain containing 1 [Source:HGNC Symbol;Acc:16014]
ENSG00000147044	CASK	calcium/calmodulin-dependent serine protein kinase (MAGUK family) [Source:HGNC Symbol;Acc:1497]
ENSG00000166762	CATSPER2	cation channel, sperm associated 2 [Source:HGNC Symbol;Acc:18810]
ENSG00000105974	CAV1	caveolin 1, caveolae protein, 22kDa [Source:HGNC Symbol;Acc:1527]
ENSG00000129993	CBFA2T3	core-binding factor, runt domain, alpha subunit 2; translocated to, 3 [Source:HGNC Symbol;Acc:1537]
ENSG00000067955	CBFB	core-binding factor, beta subunit [Source:HGNC Symbol;Acc:1539]
ENSG00000114423	CBLB	Cbl proto-oncogene B, E3 ubiquitin protein ligase [Source:HGNC Symbol;Acc:1542]
ENSG00000145439	CBR4	carbonyl reductase 4 [Source:HGNC Symbol;Acc:25891]
ENSG00000160200	CBS	cystathionine-beta-synthase [Source:HGNC Symbol;Acc:1550]
ENSG00000172785	CBWD1	COBW domain containing 1 [Source:HGNC Symbol;Acc:17134]
ENSG00000147996	CBWD5	COBW domain containing 5 [Source:HGNC Symbol;Acc:24584]
ENSG00000215126	CBWD7	COBW domain containing 7 [Source:HGNC Symbol;Acc:31977]
ENSG00000122565	CBX3	chromobox homolog 3 [Source:HGNC Symbol;Acc:1553]
ENSG00000100307	CBX7	chromobox homolog 7 [Source:HGNC Symbol;Acc:1557]
ENSG00000060339	CCAR1	cell division cycle and apoptosis regulator 1 [Source:HGNC Symbol;Acc:24236]
ENSG00000164306	CCDC111	coiled-coil domain containing 111 [Source:HGNC Symbol;Acc:26575]
ENSG00000151773	CCDC122	coiled-coil domain containing 122 [Source:HGNC Symbol;Acc:26478]
ENSG00000164366	CCDC127	coiled-coil domain containing 127 [Source:HGNC Symbol;Acc:30520]
ENSG00000244607	CCDC13	coiled-coil domain containing 13 [Source:HGNC Symbol;Acc:26358]
ENSG00000104957	CCDC130	coiled-coil domain containing 130 [Source:HGNC Symbol;Acc:28118]
ENSG00000004766	CCDC132	coiled-coil domain containing 132 [Source:HGNC Symbol;Acc:25956]
ENSG00000100147	CCDC134	coiled-coil domain containing 134 [Source:HGNC Symbol;Acc:26185]
ENSG00000128596	CCDC136	coiled-coil domain containing 136 [Source:HGNC Symbol;Acc:22225]
ENSG00000175455	CCDC14	coiled-coil domain containing 14 [Source:HGNC Symbol;Acc:25766]
ENSG00000135637	CCDC142	coiled-coil domain containing 142 [Source:HGNC Symbol;Acc:25889]
ENSG00000170160	CCDC144A	coiled-coil domain containing 144A [Source:HGNC Symbol;Acc:29072]
ENSG00000135205	CCDC146	coiled-coil domain containing 146 [Source:HGNC Symbol;Acc:29296]
ENSG00000198003	CCDC151	coiled-coil domain containing 151 [Source:HGNC Symbol;Acc:28303]
ENSG00000187860	CCDC157	coiled-coil domain containing 157 [Source:HGNC Symbol;Acc:33854]
ENSG00000183401	CCDC159	coiled-coil domain containing 159 [Source:HGNC Symbol;Acc:26996]
ENSG00000164989	CCDC171	coiled-coil domain containing 171 [Source:HGNC Symbol;Acc:29828]
ENSG00000119636	CCDC176	coiled-coil domain containing 176 [Source:HGNC Symbol;Acc:19855]
ENSG00000177868	CCDC23	coiled-coil domain containing 23 [Source:HGNC Symbol;Acc:29204]
ENSG00000159214	CCDC24	coiled-coil domain containing 24 [Source:HGNC Symbol;Acc:28688]
ENSG00000147419	CCDC25	coiled-coil domain containing 25 [Source:HGNC Symbol;Acc:25591]
ENSG00000024862	CCDC28A	coiled-coil domain containing 28A [Source:HGNC Symbol;Acc:21098]
ENSG00000151468	CCDC3	coiled-coil domain containing 3 [Source:HGNC Symbol;Acc:23813]
ENSG00000186409	CCDC30	coiled-coil domain containing 30 [Source:HGNC Symbol;Acc:26103]
ENSG00000145075	CCDC39	coiled-coil domain containing 39 [Source:HGNC Symbol;Acc:25244]
ENSG00000108588	CCDC47	coiled-coil domain containing 47 [Source:HGNC Symbol;Acc:24856]
ENSG00000139537	CCDC65	coiled-coil domain containing 65 [Source:HGNC Symbol;Acc:29937]
ENSG00000180376	CCDC66	coiled-coil domain containing 66 [Source:HGNC Symbol;Acc:27709]
ENSG00000177352	CCDC71	coiled-coil domain containing 71 [Source:HGNC Symbol;Acc:25760]
ENSG00000120647	CCDC77	coiled-coil domain containing 77 [Source:HGNC Symbol;Acc:28203]
ENSG00000091986	CCDC80	coiled-coil domain containing 80 [Source:HGNC Symbol;Acc:30649]
ENSG00000055813	CCDC85A	coiled-coil domain containing 85A [Source:HGNC Symbol;Acc:29400]
ENSG00000137500	CCDC90B	coiled-coil domain containing 90B [Source:HGNC Symbol;Acc:28108]
ENSG00000123106	CCDC91	coiled-coil domain containing 91 [Source:HGNC Symbol;Acc:24855]
ENSG00000119242	CCDC92	coiled-coil domain containing 92 [Source:HGNC Symbol;Acc:29563]
ENSG00000204536	CCHCR1	coiled-coil alpha-helical rod protein 1 [Source:HGNC Symbol;Acc:13930]
ENSG00000102962	CCL22	chemokine (C-C motif) ligand 22 [Source:HGNC Symbol;Acc:10621]
ENSG00000205021	CCL3L1	chemokine (C-C motif) ligand 3-like 1 [Source:HGNC Symbol;Acc:10628]
ENSG00000118971	CCND2	cyclin D2 [Source:HGNC Symbol;Acc:1583]
ENSG00000134480	CCNH	cyclin H [Source:HGNC Symbol;Acc:1594]
ENSG00000118816	CCNI	cyclin I [Source:HGNC Symbol;Acc:1595]
ENSG00000221978	CCNL2	cyclin L2 [Source:HGNC Symbol;Acc:20570]
ENSG00000129315	CCNT1	cyclin T1 [Source:HGNC Symbol;Acc:1599]
ENSG00000163823	CCR1	chemokine (C-C motif) receptor 1 [Source:HGNC Symbol;Acc:1602]
ENSG00000173992	CCS	copper chaperone for superoxide dismutase [Source:HGNC Symbol;Acc:1613]
ENSG00000132141	CCT6B	chaperonin containing TCP1, subunit 6B (zeta 2) [Source:HGNC Symbol;Acc:1621]
ENSG00000156261	CCT8	chaperonin containing TCP1, subunit 8 (theta) [Source:HGNC Symbol;Acc:1623]
ENSG00000134256	CD101	CD101 molecule [Source:HGNC Symbol;Acc:5949]
ENSG00000156535	CD109	CD109 molecule [Source:HGNC Symbol;Acc:21685]
ENSG00000177697	CD151	CD151 molecule (Raph blood group) [Source:HGNC Symbol;Acc:1630]
ENSG00000177455	CD19	CD19 molecule [Source:HGNC Symbol;Acc:1633]
ENSG00000158477	CD1A	CD1a molecule [Source:HGNC Symbol;Acc:1634]
ENSG00000158485	CD1B	CD1b molecule [Source:HGNC Symbol;Acc:1635]
ENSG00000158481	CD1C	CD1c molecule [Source:HGNC Symbol;Acc:1636]
ENSG00000158473	CD1D	CD1d molecule [Source:HGNC Symbol;Acc:1637]
ENSG00000158488	CD1E	CD1e molecule [Source:HGNC Symbol;Acc:1638]
ENSG00000103855	CD276	CD276 molecule [Source:HGNC Symbol;Acc:19137]
ENSG00000198087	CD2AP	CD2-associated protein [Source:HGNC Symbol;Acc:14258]
ENSG00000169217	CD2BP2	CD2 (cytoplasmic tail) binding protein 2 [Source:HGNC Symbol;Acc:1656]
ENSG00000117335	CD46	CD46 molecule, complement regulatory protein [Source:HGNC Symbol;Acc:6953]
ENSG00000169442	CD52	CD52 molecule [Source:HGNC Symbol;Acc:1804]
ENSG00000085063	CD59	CD59 molecule, complement regulatory protein [Source:HGNC Symbol;Acc:1689]
ENSG00000129226	CD68	CD68 molecule [Source:HGNC Symbol;Acc:1693]
ENSG00000137101	CD72	CD72 molecule [Source:HGNC Symbol;Acc:1696]
ENSG00000007312	CD79B	CD79b molecule, immunoglobulin-associated beta [Source:HGNC Symbol;Acc:1699]
ENSG00000110651	CD81	CD81 molecule [Source:HGNC Symbol;Acc:1701]
ENSG00000066294	CD84	CD84 molecule [Source:HGNC Symbol;Acc:1704]
ENSG00000125810	CD93	CD93 molecule [Source:HGNC Symbol;Acc:15855]
ENSG00000123146	CD97	CD97 molecule [Source:HGNC Symbol;Acc:1711]
ENSG00000102181	CD99L2	CD99 molecule-like 2 [Source:HGNC Symbol;Acc:18237]
ENSG00000102543	CDADC1	cytidine and dCMP deaminase domain containing 1 [Source:HGNC Symbol;Acc:20299]
ENSG00000130177	CDC16	cell division cycle 16 [Source:HGNC Symbol;Acc:1720]
ENSG00000094880	CDC23	cell division cycle 23 [Source:HGNC Symbol;Acc:1724]
ENSG00000106993	CDC37L1	cell division cycle 37-like 1 [Source:HGNC Symbol;Acc:17179]
ENSG00000143776	CDC42BPA	CDC42 binding protein kinase alpha (DMPK-like) [Source:HGNC Symbol;Acc:1737]
ENSG00000128283	CDC42EP1	CDC42 effector protein (Rho GTPase binding) 1 [Source:HGNC Symbol;Acc:17014]
ENSG00000107736	CDH23	cadherin-related 23 [Source:HGNC Symbol;Acc:13733]
ENSG00000124215	CDH26	cadherin 26 [Source:HGNC Symbol;Acc:15902]
ENSG00000179776	CDH5	cadherin 5, type 2 (vascular endothelium) [Source:HGNC Symbol;Acc:1764]
ENSG00000103502	CDIPT	CDP-diacylglycerol--inositol 3-phosphatidyltransferase [Source:HGNC Symbol;Acc:1769]
ENSG00000008128	CDK11A	cyclin-dependent kinase 11A [Source:HGNC Symbol;Acc:1730]
ENSG00000248333	CDK11B	cyclin-dependent kinase 11B [Source:HGNC Symbol;Acc:1729]
ENSG00000117266	CDK18	cyclin-dependent kinase 18 [Source:HGNC Symbol;Acc:8751]
ENSG00000155111	CDK19	cyclin-dependent kinase 19 [Source:HGNC Symbol;Acc:19338]
ENSG00000123374	CDK2	cyclin-dependent kinase 2 [Source:HGNC Symbol;Acc:1771]
ENSG00000176749	CDK5R1	cyclin-dependent kinase 5, regulatory subunit 1 (p35) [Source:HGNC Symbol;Acc:1775]
ENSG00000108465	CDK5RAP3	CDK5 regulatory subunit associated protein 3 [Source:HGNC Symbol;Acc:18673]
ENSG00000132964	CDK8	cyclin-dependent kinase 8 [Source:HGNC Symbol;Acc:1779]
ENSG00000145996	CDKAL1	CDK5 regulatory subunit associated protein 1-like 1 [Source:HGNC Symbol;Acc:21050]
ENSG00000100490	CDKL1	cyclin-dependent kinase-like 1 (CDC2-related kinase) [Source:HGNC Symbol;Acc:1781]
ENSG00000147889	CDKN2A	cyclin-dependent kinase inhibitor 2A [Source:HGNC Symbol;Acc:1787]
ENSG00000091527	CDV3	CDV3 homolog (mouse) [Source:HGNC Symbol;Acc:26928]
ENSG00000007129	CEACAM21	carcinoembryonic antigen-related cell adhesion molecule 21 [Source:HGNC Symbol;Acc:28834]
ENSG00000153879	CEBPG	CCAAT/enhancer binding protein (C/EBP), gamma [Source:HGNC Symbol;Acc:1837]
ENSG00000115816	CEBPZ	CCAAT/enhancer binding protein (C/EBP), zeta [Source:HGNC Symbol;Acc:24218]
ENSG00000139610	CELA1	chymotrypsin-like elastase family, member 1 [Source:HGNC Symbol;Acc:3308]
ENSG00000145241	CENPC	centromere protein C [Source:HGNC Symbol;Acc:1854]
ENSG00000031691	CENPQ	centromere protein Q [Source:HGNC Symbol;Acc:21347]
ENSG00000166582	CENPV	centromere protein V [Source:HGNC Symbol;Acc:29920]
ENSG00000116198	CEP104	centrosomal protein 104kDa [Source:HGNC Symbol;Acc:24866]
ENSG00000168944	CEP120	centrosomal protein 120kDa [Source:HGNC Symbol;Acc:26690]
ENSG00000100629	CEP128	centrosomal protein 128kDa [Source:HGNC Symbol;Acc:20359]
ENSG00000103995	CEP152	centrosomal protein 152kDa [Source:HGNC Symbol;Acc:29298]
ENSG00000110274	CEP164	centrosomal protein 164kDa [Source:HGNC Symbol;Acc:29182]
ENSG00000101639	CEP192	centrosomal protein 192kDa [Source:HGNC Symbol;Acc:25515]
ENSG00000198707	CEP290	centrosomal protein 290kDa [Source:HGNC Symbol;Acc:29021]
ENSG00000164118	CEP44	centrosomal protein 44kDa [Source:HGNC Symbol;Acc:29356]
ENSG00000166037	CEP57	centrosomal protein 57kDa [Source:HGNC Symbol;Acc:30794]
ENSG00000011523	CEP68	centrosomal protein 68kDa [Source:HGNC Symbol;Acc:29076]
ENSG00000114107	CEP70	centrosomal protein 70kDa [Source:HGNC Symbol;Acc:29972]
ENSG00000101624	CEP76	centrosomal protein 76kDa [Source:HGNC Symbol;Acc:25727]
ENSG00000111860	CEP85L	centrosomal protein 85kDa-like [Source:HGNC Symbol;Acc:21638]
ENSG00000121289	CEP89	centrosomal protein 89kDa [Source:HGNC Symbol;Acc:25907]
ENSG00000258890	CEP95	centrosomal protein 95kDa [Source:HGNC Symbol;Acc:25141]
ENSG00000182504	CEP97	centrosomal protein 97kDa [Source:HGNC Symbol;Acc:26244]
ENSG00000167123	CERCAM	cerebral endothelial cell adhesion molecule [Source:HGNC Symbol;Acc:23723]
ENSG00000090661	CERS4	ceramide synthase 4 [Source:HGNC Symbol;Acc:23747]
ENSG00000147400	CETN2	centrin, EF-hand protein, 2 [Source:HGNC Symbol;Acc:1867]
ENSG00000153140	CETN3	centrin, EF-hand protein, 3 [Source:HGNC Symbol;Acc:1868]
ENSG00000205403	CFI	complement factor I [Source:HGNC Symbol;Acc:5394]
ENSG00000172757	CFL1	cofilin 1 (non-muscle) [Source:HGNC Symbol;Acc:1874]
ENSG00000165410	CFL2	cofilin 2 (muscle) [Source:HGNC Symbol;Acc:1875]
ENSG00000100532	CGRRF1	cell growth regulator with ring finger domain 1 [Source:HGNC Symbol;Acc:15528]
ENSG00000136457	CHAD	chondroadherin [Source:HGNC Symbol;Acc:1909]
ENSG00000198824	CHAMP1	chromosome alignment maintaining phosphoprotein 1 [Source:HGNC Symbol;Acc:20311]
ENSG00000125611	CHCHD5	coiled-coil-helix-coiled-coil-helix domain containing 5 [Source:HGNC Symbol;Acc:17840]
ENSG00000171316	CHD7	chromodomain helicase DNA binding protein 7 [Source:HGNC Symbol;Acc:20626]
ENSG00000016391	CHDH	choline dehydrogenase [Source:HGNC Symbol;Acc:24288]
ENSG00000085872	CHERP	calcium homeostasis endoplasmic reticulum protein [Source:HGNC Symbol;Acc:16930]
ENSG00000072609	CHFR	checkpoint with forkhead and ring finger domains, E3 ubiquitin protein ligase [Source:HGNC Symbol;Acc:20455]
ENSG00000133048	CHI3L1	chitinase 3-like 1 (cartilage glycoprotein-39) [Source:HGNC Symbol;Acc:1932]
ENSG00000204116	CHIC1	cysteine-rich hydrophobic domain 1 [Source:HGNC Symbol;Acc:1934]
ENSG00000133063	CHIT1	chitinase 1 (chitotriosidase) [Source:HGNC Symbol;Acc:1936]
ENSG00000203668	CHML	choroideremia-like (Rab escort protein 2) [Source:HGNC Symbol;Acc:1941]
ENSG00000131165	CHMP1A	charged multivesicular body protein 1A [Source:HGNC Symbol;Acc:8740]
ENSG00000254505	CHMP4A	charged multivesicular body protein 4A [Source:HGNC Symbol;Acc:20274]
ENSG00000176108	CHMP6	charged multivesicular body protein 6 [Source:HGNC Symbol;Acc:25675]
ENSG00000147457	CHMP7	charged multivesicular body protein 7 [Source:HGNC Symbol;Acc:28439]
ENSG00000110172	CHORDC1	cysteine and histidine-rich domain (CHORD) containing 1 [Source:HGNC Symbol;Acc:14525]
ENSG00000187446	CHP1	calcineurin-like EF-hand protein 1 [Source:HGNC Symbol;Acc:17433]
ENSG00000104472	CHRAC1	chromatin accessibility complex 1 [Source:HGNC Symbol;Acc:13544]
ENSG00000166664	CHRFAM7A	CHRNA7 (cholinergic receptor, nicotinic, alpha 7, exons 5-10) and FAM7A (family with sequence similarity 7A, exons A-E) fusion [Source:HGNC Symbol;Acc:15781]
ENSG00000175344	CHRNA7	cholinergic receptor, nicotinic, alpha 7 (neuronal) [Source:HGNC Symbol;Acc:1960]
ENSG00000168802	CHTF8	CTF8, chromosome transmission fidelity factor 8 homolog (S. cerevisiae) [Source:HGNC Symbol;Acc:24353]
ENSG00000213341	CHUK	conserved helix-loop-helix ubiquitous kinase [Source:HGNC Symbol;Acc:1974]
ENSG00000258289	CHURC1	churchill domain containing 1 [Source:HGNC Symbol;Acc:20099]
ENSG00000185043	CIB1	calcium and integrin binding 1 (calmyrin) [Source:HGNC Symbol;Acc:16920]
ENSG00000099622	CIRBP	cold inducible RNA binding protein [Source:HGNC Symbol;Acc:1982]
ENSG00000145354	CISD2	CDGSH iron sulfur domain 2 [Source:HGNC Symbol;Acc:24212]
ENSG00000179862	CITED4	Cbp/p300-interacting transactivator, with Glu/Asp-rich carboxy-terminal domain, 4 [Source:HGNC Symbol;Acc:18696]
ENSG00000169607	CKAP2L	cytoskeleton associated protein 2-like [Source:HGNC Symbol;Acc:26877]
ENSG00000175216	CKAP5	cytoskeleton associated protein 5 [Source:HGNC Symbol;Acc:28959]
ENSG00000163539	CLASP2	cytoplasmic linker associated protein 2 [Source:HGNC Symbol;Acc:17078]
ENSG00000114859	CLCN2	chloride channel, voltage-sensitive 2 [Source:HGNC Symbol;Acc:2020]
ENSG00000109572	CLCN3	chloride channel, voltage-sensitive 3 [Source:HGNC Symbol;Acc:2021]
ENSG00000171365	CLCN5	chloride channel, voltage-sensitive 5 [Source:HGNC Symbol;Acc:2023]
ENSG00000103249	CLCN7	chloride channel, voltage-sensitive 7 [Source:HGNC Symbol;Acc:2025]
ENSG00000186510	CLCNKA	chloride channel, voltage-sensitive Ka [Source:HGNC Symbol;Acc:2026]
ENSG00000160318	CLDND2	claudin domain containing 2 [Source:HGNC Symbol;Acc:28511]
ENSG00000038532	CLEC16A	C-type lectin domain family 16, member A [Source:HGNC Symbol;Acc:29013]
ENSG00000184293	CLECL1	C-type lectin-like 1 [Source:HGNC Symbol;Acc:24462]
ENSG00000162994	CLHC1	clathrin heavy chain linker domain containing 1 [Source:HGNC Symbol;Acc:26453]
ENSG00000159212	CLIC6	chloride intracellular channel 6 [Source:HGNC Symbol;Acc:2065]
ENSG00000113282	CLINT1	clathrin interactor 1 [Source:HGNC Symbol;Acc:23186]
ENSG00000113240	CLK4	CDC-like kinase 4 [Source:HGNC Symbol;Acc:13659]
ENSG00000134852	CLOCK	clock circadian regulator [Source:HGNC Symbol;Acc:2082]
ENSG00000172409	CLP1	cleavage and polyadenylation factor I subunit 1 [Source:HGNC Symbol;Acc:16999]
ENSG00000104853	CLPTM1	cleft lip and palate associated transmembrane protein 1 [Source:HGNC Symbol;Acc:2087]
ENSG00000049656	CLPTM1L	CLPTM1-like [Source:HGNC Symbol;Acc:24308]
ENSG00000171603	CLSTN1	calsyntenin 1 [Source:HGNC Symbol;Acc:17447]
ENSG00000141367	CLTC	clathrin, heavy chain (Hc) [Source:HGNC Symbol;Acc:2092]
ENSG00000070371	CLTCL1	clathrin, heavy chain-like 1 [Source:HGNC Symbol;Acc:2093]
ENSG00000187118	CMC1	COX assembly mitochondrial protein 1 homolog (S. cerevisiae) [Source:HGNC Symbol;Acc:28783]
ENSG00000174600	CMKLR1	chemokine-like receptor 1 [Source:HGNC Symbol;Acc:2121]
ENSG00000162368	CMPK1	cytidine monophosphate (UMP-CMP) kinase 1, cytosolic [Source:HGNC Symbol;Acc:18170]
ENSG00000169714	CNBP	CCHC-type zinc finger, nucleic acid binding protein [Source:HGNC Symbol;Acc:13164]
ENSG00000205423	CNEP1R1	CTD nuclear envelope phosphatase 1 regulatory subunit 1 [Source:HGNC Symbol;Acc:26759]
ENSG00000100528	CNIH	cornichon homolog (Drosophila) [Source:HGNC Symbol;Acc:19431]
ENSG00000153721	CNKSR3	CNKSR family member 3 [Source:HGNC Symbol;Acc:23034]
ENSG00000148842	CNNM2	cyclin M2 [Source:HGNC Symbol;Acc:103]
ENSG00000125107	CNOT1	CCR4-NOT transcription complex, subunit 1 [Source:HGNC Symbol;Acc:7877]
ENSG00000182973	CNOT10	CCR4-NOT transcription complex, subunit 10 [Source:HGNC Symbol;Acc:23817]
ENSG00000158435	CNOT11	CCR4-NOT transcription complex, subunit 11 [Source:HGNC Symbol;Acc:25217]
ENSG00000111596	CNOT2	CCR4-NOT transcription complex, subunit 2 [Source:HGNC Symbol;Acc:7878]
ENSG00000138767	CNOT6L	CCR4-NOT transcription complex, subunit 6-like [Source:HGNC Symbol;Acc:18042]
ENSG00000198791	CNOT7	CCR4-NOT transcription complex, subunit 7 [Source:HGNC Symbol;Acc:14101]
ENSG00000155508	CNOT8	CCR4-NOT transcription complex, subunit 8 [Source:HGNC Symbol;Acc:9207]
ENSG00000257727	CNPY2	canopy 2 homolog (zebrafish) [Source:HGNC Symbol;Acc:13529]
ENSG00000137161	CNPY3	canopy 3 homolog (zebrafish) [Source:HGNC Symbol;Acc:11968]
ENSG00000162852	CNST	consortin, connexin sorting protein [Source:HGNC Symbol;Acc:26486]
ENSG00000242689	CNTF	ciliary neurotrophic factor [Source:HGNC Symbol;Acc:2169]
ENSG00000108797	CNTNAP1	contactin associated protein 1 [Source:HGNC Symbol;Acc:8011]
ENSG00000119397	CNTRL	centriolin [Source:HGNC Symbol;Acc:1858]
ENSG00000106078	COBL	cordon-bleu WH2 repeat protein [Source:HGNC Symbol;Acc:22199]
ENSG00000100473	COCH	cochlin [Source:HGNC Symbol;Acc:2180]
ENSG00000166685	COG1	component of oligomeric golgi complex 1 [Source:HGNC Symbol;Acc:6545]
ENSG00000164597	COG5	component of oligomeric golgi complex 5 [Source:HGNC Symbol;Acc:14857]
ENSG00000133103	COG6	component of oligomeric golgi complex 6 [Source:HGNC Symbol;Acc:18621]
ENSG00000168434	COG7	component of oligomeric golgi complex 7 [Source:HGNC Symbol;Acc:18622]
ENSG00000121058	COIL	coilin [Source:HGNC Symbol;Acc:2184]
ENSG00000182871	COL18A1	collagen, type XVIII, alpha 1 [Source:HGNC Symbol;Acc:2195]
ENSG00000108821	COL1A1	collagen, type I, alpha 1 [Source:HGNC Symbol;Acc:2197]
ENSG00000164692	COL1A2	collagen, type I, alpha 2 [Source:HGNC Symbol;Acc:2198]
ENSG00000169436	COL22A1	collagen, type XXII, alpha 1 [Source:HGNC Symbol;Acc:22989]
ENSG00000196739	COL27A1	collagen, type XXVII, alpha 1 [Source:HGNC Symbol;Acc:22986]
ENSG00000113163	COL4A3BP	collagen, type IV, alpha 3 (Goodpasture antigen) binding protein [Source:HGNC Symbol;Acc:2205]
ENSG00000130635	COL5A1	collagen, type V, alpha 1 [Source:HGNC Symbol;Acc:2209]
ENSG00000142156	COL6A1	collagen, type VI, alpha 1 [Source:HGNC Symbol;Acc:2211]
ENSG00000142173	COL6A2	collagen, type VI, alpha 2 [Source:HGNC Symbol;Acc:2212]
ENSG00000163359	COL6A3	collagen, type VI, alpha 3 [Source:HGNC Symbol;Acc:2213]
ENSG00000171812	COL8A2	collagen, type VIII, alpha 2 [Source:HGNC Symbol;Acc:2216]
ENSG00000184374	COLEC10	collectin sub-family member 10 (C-type lectin) [Source:HGNC Symbol;Acc:2220]
ENSG00000114744	COMMD2	COMM domain containing 2 [Source:HGNC Symbol;Acc:24993]
ENSG00000148444	COMMD3	COMM domain containing 3 [Source:HGNC Symbol;Acc:23332]
ENSG00000170619	COMMD5	COMM domain containing 5 [Source:HGNC Symbol;Acc:17902]
ENSG00000149600	COMMD7	COMM domain containing 7 [Source:HGNC Symbol;Acc:16223]
ENSG00000169019	COMMD8	COMM domain containing 8 [Source:HGNC Symbol;Acc:26036]
ENSG00000184432	COPB2	coatomer protein complex, subunit beta 2 (beta prime) [Source:HGNC Symbol;Acc:2232]
ENSG00000105669	COPE	coatomer protein complex, subunit epsilon [Source:HGNC Symbol;Acc:2234]
ENSG00000158623	COPG2	coatomer protein complex, subunit gamma 2 [Source:HGNC Symbol;Acc:2237]
ENSG00000166200	COPS2	COP9 signalosome subunit 2 [Source:HGNC Symbol;Acc:30747]
ENSG00000138663	COPS4	COP9 signalosome subunit 4 [Source:HGNC Symbol;Acc:16702]
ENSG00000121022	COPS5	COP9 signalosome subunit 5 [Source:HGNC Symbol;Acc:2240]
ENSG00000111652	COPS7A	COP9 signalosome subunit 7A [Source:HGNC Symbol;Acc:16758]
ENSG00000198612	COPS8	COP9 signalosome subunit 8 [Source:HGNC Symbol;Acc:24335]
ENSG00000111481	COPZ1	coatomer protein complex, subunit zeta 1 [Source:HGNC Symbol;Acc:2243]
ENSG00000173085	COQ2	coenzyme Q2 4-hydroxybenzoate polyprenyltransferase [Source:HGNC Symbol;Acc:25223]
ENSG00000110871	COQ5	coenzyme Q5 homolog, methyltransferase (S. cerevisiae) [Source:HGNC Symbol;Acc:28722]
ENSG00000119723	COQ6	coenzyme Q6 monooxygenase [Source:HGNC Symbol;Acc:20233]
ENSG00000106789	CORO2A	coronin, actin binding protein, 2A [Source:HGNC Symbol;Acc:2255]
ENSG00000167549	CORO6	coronin 6 [Source:HGNC Symbol;Acc:21356]
ENSG00000006695	COX10	cytochrome c oxidase assembly homolog 10 (yeast) [Source:HGNC Symbol;Acc:2260]
ENSG00000014919	COX15	cytochrome c oxidase assembly homolog 15 (yeast) [Source:HGNC Symbol;Acc:2263]
ENSG00000203667	COX20	COX20 cytochrome C oxidase assembly factor [Source:HGNC Symbol;Acc:26970]
ENSG00000111775	COX6A1	cytochrome c oxidase subunit VIa polypeptide 1 [Source:HGNC Symbol;Acc:2277]
ENSG00000112695	COX7A2	cytochrome c oxidase subunit VIIa polypeptide 2 (liver) [Source:HGNC Symbol;Acc:2288]
ENSG00000115944	COX7A2L	cytochrome c oxidase subunit VIIa polypeptide 2 like [Source:HGNC Symbol;Acc:2289]
ENSG00000047457	CP	ceruloplasmin (ferroxidase) [Source:HGNC Symbol;Acc:2295]
ENSG00000160111	CPAMD8	C3 and PZP-like, alpha-2-macroglobulin domain containing 8 [Source:HGNC Symbol;Acc:23228]
ENSG00000109472	CPE	carboxypeptidase E [Source:HGNC Symbol;Acc:2303]
ENSG00000106034	CPED1	cadherin-like and PC-esterase domain containing 1 [Source:HGNC Symbol;Acc:26159]
ENSG00000140848	CPNE2	copine II [Source:HGNC Symbol;Acc:2315]
ENSG00000085719	CPNE3	copine III [Source:HGNC Symbol;Acc:2316]
ENSG00000100884	CPNE6	copine VI (neuronal) [Source:HGNC Symbol;Acc:2319]
ENSG00000103381	CPPED1	calcineurin-like phosphoesterase domain containing 1 [Source:HGNC Symbol;Acc:25632]
ENSG00000104324	CPQ	carboxypeptidase Q [Source:HGNC Symbol;Acc:16910]
ENSG00000165934	CPSF2	cleavage and polyadenylation specific factor 2, 100kDa [Source:HGNC Symbol;Acc:2325]
ENSG00000119203	CPSF3	cleavage and polyadenylation specific factor 3, 73kDa [Source:HGNC Symbol;Acc:2326]
ENSG00000127054	CPSF3L	cleavage and polyadenylation specific factor 3-like [Source:HGNC Symbol;Acc:26052]
ENSG00000111605	CPSF6	cleavage and polyadenylation specific factor 6, 68kDa [Source:HGNC Symbol;Acc:13871]
ENSG00000157184	CPT2	carnitine palmitoyltransferase 2 [Source:HGNC Symbol;Acc:2330]
ENSG00000143320	CRABP2	cellular retinoic acid binding protein 2 [Source:HGNC Symbol;Acc:2339]
ENSG00000169372	CRADD	CASP2 and RIPK1 domain containing adaptor with death domain [Source:HGNC Symbol;Acc:2340]
ENSG00000095321	CRAT	carnitine O-acetyltransferase [Source:HGNC Symbol;Acc:2342]
ENSG00000113851	CRBN	cereblon [Source:HGNC Symbol;Acc:30185]
ENSG00000182158	CREB3L2	cAMP responsive element binding protein 3-like 2 [Source:HGNC Symbol;Acc:23720]
ENSG00000137504	CREBZF	CREB/ATF bZIP transcription factor [Source:HGNC Symbol;Acc:24905]
ENSG00000175874	CREG2	cellular repressor of E1A-stimulated genes 2 [Source:HGNC Symbol;Acc:14272]
ENSG00000163703	CRELD1	cysteine-rich with EGF-like domains 1 [Source:HGNC Symbol;Acc:14630]
ENSG00000184164	CRELD2	cysteine-rich with EGF-like domains 2 [Source:HGNC Symbol;Acc:28150]
ENSG00000119878	CRIPT	cysteine-rich PDZ-binding protein [Source:HGNC Symbol;Acc:14312]
ENSG00000167193	CRK	v-crk avian sarcoma virus CT10 oncogene homolog [Source:HGNC Symbol;Acc:2362]
ENSG00000006016	CRLF1	cytokine receptor-like factor 1 [Source:HGNC Symbol;Acc:2364]
ENSG00000176390	CRLF3	cytokine receptor-like factor 3 [Source:HGNC Symbol;Acc:17177]
ENSG00000072832	CRMP1	collapsin response mediator protein 1 [Source:HGNC Symbol;Acc:2365]
ENSG00000109943	CRTAM	cytotoxic and regulatory T cell molecule [Source:HGNC Symbol;Acc:24313]
ENSG00000165475	CRYL1	crystallin, lambda 1 [Source:HGNC Symbol;Acc:18246]
ENSG00000116791	CRYZ	crystallin, zeta (quinone reductase) [Source:HGNC Symbol;Acc:2419]
ENSG00000205758	CRYZL1	crystallin, zeta (quinone reductase)-like 1 [Source:HGNC Symbol;Acc:2420]
ENSG00000139631	CSAD	cysteine sulfinic acid decarboxylase [Source:HGNC Symbol;Acc:18966]
ENSG00000182578	CSF1R	colony stimulating factor 1 receptor [Source:HGNC Symbol;Acc:2433]
ENSG00000119535	CSF3R	colony stimulating factor 3 receptor (granulocyte) [Source:HGNC Symbol;Acc:2439]
ENSG00000133275	CSNK1G2	casein kinase 1, gamma 2 [Source:HGNC Symbol;Acc:2455]
ENSG00000070770	CSNK2A2	casein kinase 2, alpha prime polypeptide [Source:HGNC Symbol;Acc:2459]
ENSG00000204435	CSNK2B	casein kinase 2, beta polypeptide [Source:HGNC Symbol;Acc:2460]
ENSG00000077984	CST7	cystatin F (leukocystatin) [Source:HGNC Symbol;Acc:2479]
ENSG00000173335	CST9	cystatin 9 (testatin) [Source:HGNC Symbol;Acc:13261]
ENSG00000160213	CSTB	cystatin B (stefin B) [Source:HGNC Symbol;Acc:2482]
ENSG00000101138	CSTF1	cleavage stimulation factor, 3' pre-RNA, subunit 1, 50kDa [Source:HGNC Symbol;Acc:2483]
ENSG00000177613	CSTF2T	cleavage stimulation factor, 3' pre-RNA, subunit 2, 64kDa, tau variant [Source:HGNC Symbol;Acc:17086]
ENSG00000212710	CTAGE1	cutaneous T-cell lymphoma-associated antigen 1 [Source:HGNC Symbol;Acc:24346]
ENSG00000175029	CTBP2	C-terminal binding protein 2 [Source:HGNC Symbol;Acc:2495]
ENSG00000178971	CTC1	CTS telomere maintenance complex component 1 [Source:HGNC Symbol;Acc:26169]
ENSG00000224186	CTC-203F4.1	Homo sapiens uncharacterized LOC100996485 (LOC100996485), mRNA. [Source:RefSeq mRNA;Acc:NM_001277348]
ENSG00000102974	CTCF	CCCTC-binding factor (zinc finger protein) [Source:HGNC Symbol;Acc:13723]
ENSG00000176593	CTD-2368P22.1	HCG1811579; Uncharacterized protein [Source:UniProtKB/TrEMBL;Acc:G5E958]
ENSG00000137770	CTDSPL2	CTD (carboxy-terminal domain, RNA polymerase II, polypeptide A) small phosphatase like 2 [Source:HGNC Symbol;Acc:26936]
ENSG00000116761	CTH	cystathionase (cystathionine gamma-lyase) [Source:HGNC Symbol;Acc:2501]
ENSG00000134030	CTIF	CBP80/20-dependent translation initiation factor [Source:HGNC Symbol;Acc:23925]
ENSG00000066032	CTNNA2	catenin (cadherin-associated protein), alpha 2 [Source:HGNC Symbol;Acc:2510]
ENSG00000169862	CTNND2	catenin (cadherin-associated protein), delta 2 [Source:HGNC Symbol;Acc:2516]
ENSG00000040531	CTNS	cystinosin, lysosomal cystine transporter [Source:HGNC Symbol;Acc:2518]
ENSG00000047230	CTPS2	CTP synthase 2 [Source:HGNC Symbol;Acc:2520]
ENSG00000198730	CTR9	CTR9, Paf1/RNA polymerase II complex component [Source:HGNC Symbol;Acc:16850]
ENSG00000064601	CTSA	cathepsin A [Source:HGNC Symbol;Acc:9251]
ENSG00000164733	CTSB	cathepsin B [Source:HGNC Symbol;Acc:2527]
ENSG00000117984	CTSD	cathepsin D [Source:HGNC Symbol;Acc:2529]
ENSG00000143387	CTSK	cathepsin K [Source:HGNC Symbol;Acc:2536]
ENSG00000172543	CTSW	cathepsin W [Source:HGNC Symbol;Acc:2546]
ENSG00000101160	CTSZ	cathepsin Z [Source:HGNC Symbol;Acc:2547]
ENSG00000085733	CTTN	cortactin [Source:HGNC Symbol;Acc:3338]
ENSG00000180891	CUEDC1	CUE domain containing 1 [Source:HGNC Symbol;Acc:31350]
ENSG00000107874	CUEDC2	CUE domain containing 2 [Source:HGNC Symbol;Acc:28352]
ENSG00000036257	CUL3	cullin 3 [Source:HGNC Symbol;Acc:2553]
ENSG00000139842	CUL4A	cullin 4A [Source:HGNC Symbol;Acc:2554]
ENSG00000166266	CUL5	cullin 5 [Source:HGNC Symbol;Acc:2556]
ENSG00000112659	CUL9	cullin 9 [Source:HGNC Symbol;Acc:15982]
ENSG00000257923	CUX1	cut-like homeobox 1 [Source:HGNC Symbol;Acc:2557]
ENSG00000150316	CWC15	CWC15 spliceosome-associated protein homolog (S. cerevisiae) [Source:HGNC Symbol;Acc:26939]
ENSG00000153015	CWC27	CWC27 spliceosome-associated protein homolog (S. cerevisiae) [Source:HGNC Symbol;Acc:10664]
ENSG00000095485	CWF19L1	CWF19-like 1, cell cycle control (S. pombe) [Source:HGNC Symbol;Acc:25613]
ENSG00000152404	CWF19L2	CWF19-like 2, cell cycle control (S. pombe) [Source:HGNC Symbol;Acc:26508]
ENSG00000154639	CXADR	coxsackie virus and adenovirus receptor [Source:HGNC Symbol;Acc:2559]
ENSG00000145824	CXCL14	chemokine (C-X-C motif) ligand 14 [Source:HGNC Symbol;Acc:10640]
ENSG00000186810	CXCR3	chemokine (C-X-C motif) receptor 3 [Source:HGNC Symbol;Acc:4540]
ENSG00000121966	CXCR4	chemokine (C-X-C motif) receptor 4 [Source:HGNC Symbol;Acc:2561]
ENSG00000196741	CXorf24	chromosome X open reading frame 24 [Source:HGNC Symbol;Acc:27333]
ENSG00000197620	CXorf40A	chromosome X open reading frame 40A [Source:HGNC Symbol;Acc:28089]
ENSG00000197021	CXorf40B	chromosome X open reading frame 40B [Source:HGNC Symbol;Acc:17402]
ENSG00000018610	CXorf56	chromosome X open reading frame 56 [Source:HGNC Symbol;Acc:26239]
ENSG00000162144	CYB561A3	cytochrome b561 family, member A3 [Source:HGNC Symbol;Acc:23014]
ENSG00000103018	CYB5B	cytochrome b5 type B (outer mitochondrial membrane) [Source:HGNC Symbol;Acc:24374]
ENSG00000182224	CYB5D1	cytochrome b5 domain containing 1 [Source:HGNC Symbol;Acc:26516]
ENSG00000167740	CYB5D2	cytochrome b5 domain containing 2 [Source:HGNC Symbol;Acc:28471]
ENSG00000065615	CYB5R4	cytochrome b5 reductase 4 [Source:HGNC Symbol;Acc:20147]
ENSG00000051523	CYBA	cytochrome b-245, alpha polypeptide [Source:HGNC Symbol;Acc:2577]
ENSG00000055163	CYFIP2	cytoplasmic FMR1 interacting protein 2 [Source:HGNC Symbol;Acc:13760]
ENSG00000161544	CYGB	cytoglobin [Source:HGNC Symbol;Acc:16505]
ENSG00000137869	CYP19A1	cytochrome P450, family 19, subfamily A, polypeptide 1 [Source:HGNC Symbol;Acc:2594]
ENSG00000119004	CYP20A1	cytochrome P450, family 20, subfamily A, polypeptide 1 [Source:HGNC Symbol;Acc:20576]
ENSG00000135929	CYP27A1	cytochrome P450, family 27, subfamily A, polypeptide 1 [Source:HGNC Symbol;Acc:2605]
ENSG00000145476	CYP4V2	cytochrome P450, family 4, subfamily V, polypeptide 2 [Source:HGNC Symbol;Acc:23198]
ENSG00000001630	CYP51A1	cytochrome P450, family 51, subfamily A, polypeptide 1 [Source:HGNC Symbol;Acc:2649]
ENSG00000152207	CYSLTR2	cysteinyl leukotriene receptor 2 [Source:HGNC Symbol;Acc:18274]
ENSG00000165617	DACT1	dishevelled-binding antagonist of beta-catenin 1 [Source:HGNC Symbol;Acc:17748]
ENSG00000129562	DAD1	defender against cell death 1 [Source:HGNC Symbol;Acc:2664]
ENSG00000178149	DALRD3	DALR anticodon binding domain containing 3 [Source:HGNC Symbol;Acc:25536]
ENSG00000132676	DAP3	death associated protein 3 [Source:HGNC Symbol;Acc:2673]
ENSG00000196730	DAPK1	death-associated protein kinase 1 [Source:HGNC Symbol;Acc:2674]
ENSG00000167657	DAPK3	death-associated protein kinase 3 [Source:HGNC Symbol;Acc:2676]
ENSG00000115866	DARS	aspartyl-tRNA synthetase [Source:HGNC Symbol;Acc:2678]
ENSG00000155368	DBI	diazepam binding inhibitor (GABA receptor modulator, acyl-CoA binding protein) [Source:HGNC Symbol;Acc:2690]
ENSG00000136279	DBNL	drebrin-like [Source:HGNC Symbol;Acc:2696]
ENSG00000138231	DBR1	debranching RNA lariats 1 [Source:HGNC Symbol;Acc:15594]
ENSG00000137992	DBT	dihydrolipoamide branched chain transacylase E2 [Source:HGNC Symbol;Acc:2698]
ENSG00000122741	DCAF10	DDB1 and CUL4 associated factor 10 [Source:HGNC Symbol;Acc:23686]
ENSG00000198876	DCAF12	DDB1 and CUL4 associated factor 12 [Source:HGNC Symbol;Acc:19911]
ENSG00000132017	DCAF15	DDB1 and CUL4 associated factor 15 [Source:HGNC Symbol;Acc:25095]
ENSG00000163257	DCAF16	DDB1 and CUL4 associated factor 16 [Source:HGNC Symbol;Acc:25987]
ENSG00000115827	DCAF17	DDB1 and CUL4 associated factor 17 [Source:HGNC Symbol;Acc:25784]
ENSG00000182308	DCAF4L1	DDB1 and CUL4 associated factor 4-like 1 [Source:HGNC Symbol;Acc:27723]
ENSG00000136485	DCAF7	DDB1 and CUL4 associated factor 7 [Source:HGNC Symbol;Acc:30915]
ENSG00000132716	DCAF8	DDB1 and CUL4 associated factor 8 [Source:HGNC Symbol;Acc:24891]
ENSG00000226372	DCAF8L1	DDB1 and CUL4 associated factor 8-like 1 [Source:HGNC Symbol;Acc:31810]
ENSG00000152457	DCLRE1C	DNA cross-link repair 1C [Source:HGNC Symbol;Acc:17642]
ENSG00000164935	DCSTAMP	dendrocyte expressed seven transmembrane protein [Source:HGNC Symbol;Acc:18549]
ENSG00000204843	DCTN1	dynactin 1 [Source:HGNC Symbol;Acc:2711]
ENSG00000166847	DCTN5	dynactin 5 (p25) [Source:HGNC Symbol;Acc:24594]
ENSG00000043093	DCUN1D1	DCN1, defective in cullin neddylation 1, domain containing 1 [Source:HGNC Symbol;Acc:18184]
ENSG00000150401	DCUN1D2	DCN1, defective in cullin neddylation 1, domain containing 2 [Source:HGNC Symbol;Acc:20328]
ENSG00000153904	DDAH1	dimethylarginine dimethylaminohydrolase 1 [Source:HGNC Symbol;Acc:2715]
ENSG00000213722	DDAH2	dimethylarginine dimethylaminohydrolase 2 [Source:HGNC Symbol;Acc:2716]
ENSG00000085788	DDHD2	DDHD domain containing 2 [Source:HGNC Symbol;Acc:29106]
ENSG00000175197	DDIT3	DNA-damage-inducible transcript 3 [Source:HGNC Symbol;Acc:2726]
ENSG00000244038	DDOST	dolichyl-diphosphooligosaccharide--protein glycosyltransferase subunit (non-catalytic) [Source:HGNC Symbol;Acc:2728]
ENSG00000198171	DDRGK1	DDRGK domain containing 1 [Source:HGNC Symbol;Acc:16110]
ENSG00000099977	DDT	D-dopachrome tautomerase [Source:HGNC Symbol;Acc:2732]
ENSG00000013573	DDX11	DEAD/H (Asp-Glu-Ala-Asp/His) box helicase 11 [Source:HGNC Symbol;Acc:2736]
ENSG00000088205	DDX18	DEAD (Asp-Glu-Ala-Asp) box polypeptide 18 [Source:HGNC Symbol;Acc:2741]
ENSG00000157349	DDX19B	DEAD (Asp-Glu-Ala-Asp) box polypeptide 19B [Source:HGNC Symbol;Acc:2742]
ENSG00000064703	DDX20	DEAD (Asp-Glu-Ala-Asp) box polypeptide 20 [Source:HGNC Symbol;Acc:2743]
ENSG00000165732	DDX21	DEAD (Asp-Glu-Ala-Asp) box helicase 21 [Source:HGNC Symbol;Acc:2744]
ENSG00000174243	DDX23	DEAD (Asp-Glu-Ala-Asp) box polypeptide 23 [Source:HGNC Symbol;Acc:17347]
ENSG00000089737	DDX24	DEAD (Asp-Glu-Ala-Asp) box helicase 24 [Source:HGNC Symbol;Acc:13266]
ENSG00000198563	DDX39B	DEAD (Asp-Glu-Ala-Asp) box polypeptide 39B [Source:HGNC Symbol;Acc:13917]
ENSG00000067048	DDX3Y	DEAD (Asp-Glu-Ala-Asp) box helicase 3, Y-linked [Source:HGNC Symbol;Acc:2699]
ENSG00000198231	DDX42	DEAD (Asp-Glu-Ala-Asp) box helicase 42 [Source:HGNC Symbol;Acc:18676]
ENSG00000080007	DDX43	DEAD (Asp-Glu-Ala-Asp) box polypeptide 43 [Source:HGNC Symbol;Acc:18677]
ENSG00000145833	DDX46	DEAD (Asp-Glu-Ala-Asp) box polypeptide 46 [Source:HGNC Symbol;Acc:18681]
ENSG00000213782	DDX47	DEAD (Asp-Glu-Ala-Asp) box polypeptide 47 [Source:HGNC Symbol;Acc:18682]
ENSG00000107625	DDX50	DEAD (Asp-Glu-Ala-Asp) box polypeptide 50 [Source:HGNC Symbol;Acc:17906]
ENSG00000158796	DEDD	death effector domain containing [Source:HGNC Symbol;Acc:2755]
ENSG00000143753	DEGS1	delta(4)-desaturase, sphingolipid 1 [Source:HGNC Symbol;Acc:13709]
ENSG00000175984	DENND2C	DENN/MADD domain containing 2C [Source:HGNC Symbol;Acc:24748]
ENSG00000137145	DENND4C	DENN/MADD domain containing 4C [Source:HGNC Symbol;Acc:26079]
ENSG00000170456	DENND5B	DENN/MADD domain containing 5B [Source:HGNC Symbol;Acc:28338]
ENSG00000174839	DENND6A	DENN/MADD domain containing 6A [Source:HGNC Symbol;Acc:26635]
ENSG00000139726	DENR	density-regulated protein [Source:HGNC Symbol;Acc:2769]
ENSG00000024526	DEPDC1	DEP domain containing 1 [Source:HGNC Symbol;Acc:22949]
ENSG00000100150	DEPDC5	DEP domain containing 5 [Source:HGNC Symbol;Acc:18423]
ENSG00000175084	DES	desmin [Source:HGNC Symbol;Acc:2770]
ENSG00000121644	DESI2	desumoylating isopeptidase 2 [Source:HGNC Symbol;Acc:24264]
ENSG00000140543	DET1	de-etiolated homolog 1 (Arabidopsis) [Source:HGNC Symbol;Acc:25477]
ENSG00000169598	DFFB	DNA fragmentation factor, 40kDa, beta polypeptide (caspase-activated DNase) [Source:HGNC Symbol;Acc:2773]
ENSG00000105928	DFNA5	deafness, autosomal dominant 5 [Source:HGNC Symbol;Acc:2810]
ENSG00000095397	DFNB31	deafness, autosomal recessive 31 [Source:HGNC Symbol;Acc:16361]
ENSG00000204311	DFNB59	deafness, autosomal recessive 59 [Source:HGNC Symbol;Acc:29502]
ENSG00000185000	DGAT1	diacylglycerol O-acyltransferase 1 [Source:HGNC Symbol;Acc:2843]
ENSG00000100056	DGCR14	DiGeorge syndrome critical region gene 14 [Source:HGNC Symbol;Acc:16817]
ENSG00000070413	DGCR2	DiGeorge syndrome critical region gene 2 [Source:HGNC Symbol;Acc:2845]
ENSG00000128191	DGCR8	DGCR8 microprocessor complex subunit [Source:HGNC Symbol;Acc:2847]
ENSG00000157680	DGKI	diacylglycerol kinase, iota [Source:HGNC Symbol;Acc:2855]
ENSG00000145214	DGKQ	diacylglycerol kinase, theta 110kDa [Source:HGNC Symbol;Acc:2856]
ENSG00000114956	DGUOK	deoxyguanosine kinase [Source:HGNC Symbol;Acc:2858]
ENSG00000116133	DHCR24	24-dehydrocholesterol reductase [Source:HGNC Symbol;Acc:2859]
ENSG00000095059	DHPS	deoxyhypusine synthase [Source:HGNC Symbol;Acc:2869]
ENSG00000167536	DHRS13	dehydrogenase/reductase (SDR family) member 13 [Source:HGNC Symbol;Acc:28326]
ENSG00000197775	DHRS4-AS1
ENSG00000109016	DHRS7B	dehydrogenase/reductase (SDR family) member 7B [Source:HGNC Symbol;Acc:24547]
ENSG00000169084	DHRSX	dehydrogenase/reductase (SDR family) X-linked [Source:HGNC Symbol;Acc:18399]
ENSG00000109606	DHX15	DEAH (Asp-Glu-Ala-His) box helicase 15 [Source:HGNC Symbol;Acc:2738]
ENSG00000067248	DHX29	DEAH (Asp-Glu-Ala-His) box polypeptide 29 [Source:HGNC Symbol;Acc:15815]
ENSG00000089876	DHX32	DEAH (Asp-Glu-Ala-His) box polypeptide 32 [Source:HGNC Symbol;Acc:16717]
ENSG00000174953	DHX36	DEAH (Asp-Glu-Ala-His) box polypeptide 36 [Source:HGNC Symbol;Acc:14410]
ENSG00000140829	DHX38	DEAH (Asp-Glu-Ala-His) box polypeptide 38 [Source:HGNC Symbol;Acc:17211]
ENSG00000117597	DIEXF	digestive organ expansion factor homolog (zebrafish) [Source:HGNC Symbol;Acc:28440]
ENSG00000151240	DIP2C	DIP2 disco-interacting protein 2 homolog C (Drosophila) [Source:HGNC Symbol;Acc:29150]
ENSG00000083520	DIS3	DIS3 mitotic control homolog (S. cerevisiae) [Source:HGNC Symbol;Acc:20604]
ENSG00000140323	DISP2	dispatched homolog 2 (Drosophila) [Source:HGNC Symbol;Acc:19712]
ENSG00000150764	DIXDC1	DIX domain containing 1 [Source:HGNC Symbol;Acc:23695]
ENSG00000268635	DKFZP434E1119
ENSG00000155011	DKK2	dickkopf WNT signaling pathway inhibitor 2 [Source:HGNC Symbol;Acc:2892]
ENSG00000150768	DLAT	dihydrolipoamide S-acetyltransferase [Source:HGNC Symbol;Acc:2896]
ENSG00000091140	DLD	dihydrolipoamide dehydrogenase [Source:HGNC Symbol;Acc:2898]
ENSG00000008226	DLEC1	deleted in lung and esophageal cancer 1 [Source:HGNC Symbol;Acc:2899]
ENSG00000075711	DLG1	discs, large homolog 1 (Drosophila) [Source:HGNC Symbol;Acc:2900]
ENSG00000116544	DLGAP3	discs, large (Drosophila) homolog-associated protein 3 [Source:HGNC Symbol;Acc:30368]
ENSG00000198719	DLL1	delta-like 1 (Drosophila) [Source:HGNC Symbol;Acc:2908]
ENSG00000119689	DLST	dihydrolipoamide S-succinyltransferase (E2 component of 2-oxo-glutarate complex) [Source:HGNC Symbol;Acc:2911]
ENSG00000178028	DMAP1	DNA methyltransferase 1 associated protein 1 [Source:HGNC Symbol;Acc:18291]
ENSG00000104936	DMPK	dystrophia myotonica-protein kinase [Source:HGNC Symbol;Acc:2933]
ENSG00000185800	DMWD	dystrophia myotonica, WD repeat containing [Source:HGNC Symbol;Acc:2936]
ENSG00000172869	DMXL1	Dmx-like 1 [Source:HGNC Symbol;Acc:2937]
ENSG00000197653	DNAH10	dynein, axonemal, heavy chain 10 [Source:HGNC Symbol;Acc:2941]
ENSG00000069345	DNAJA2	DnaJ (Hsp40) homolog, subfamily A, member 2 [Source:HGNC Symbol;Acc:14884]
ENSG00000132002	DNAJB1	DnaJ (Hsp40) homolog, subfamily B, member 1 [Source:HGNC Symbol;Acc:5270]
ENSG00000164031	DNAJB14	DnaJ (Hsp40) homolog, subfamily B, member 14 [Source:HGNC Symbol;Acc:25881]
ENSG00000007923	DNAJC11	DnaJ (Hsp40) homolog, subfamily C, member 11 [Source:HGNC Symbol;Acc:25570]
ENSG00000108176	DNAJC12	DnaJ (Hsp40) homolog, subfamily C, member 12 [Source:HGNC Symbol;Acc:28908]
ENSG00000120675	DNAJC15	DnaJ (Hsp40) homolog, subfamily C, member 15 [Source:HGNC Symbol;Acc:20325]
ENSG00000104129	DNAJC17	DnaJ (Hsp40) homolog, subfamily C, member 17 [Source:HGNC Symbol;Acc:25556]
ENSG00000105821	DNAJC2	DnaJ (Hsp40) homolog, subfamily C, member 2 [Source:HGNC Symbol;Acc:13192]
ENSG00000168724	DNAJC21	DnaJ (Hsp40) homolog, subfamily C, member 21 [Source:HGNC Symbol;Acc:27030]
ENSG00000170946	DNAJC24	DnaJ (Hsp40) homolog, subfamily C, member 24 [Source:HGNC Symbol;Acc:26979]
ENSG00000115137	DNAJC27	DnaJ (Hsp40) homolog, subfamily C, member 27 [Source:HGNC Symbol;Acc:30290]
ENSG00000177692	DNAJC28	DnaJ (Hsp40) homolog, subfamily C, member 28 [Source:HGNC Symbol;Acc:1297]
ENSG00000110011	DNAJC4	DnaJ (Hsp40) homolog, subfamily C, member 4 [Source:HGNC Symbol;Acc:5271]
ENSG00000101152	DNAJC5	DnaJ (Hsp40) homolog, subfamily C, member 5 [Source:HGNC Symbol;Acc:16235]
ENSG00000147570	DNAJC5B	DnaJ (Hsp40) homolog, subfamily C, member 5 beta [Source:HGNC Symbol;Acc:24138]
ENSG00000116675	DNAJC6	DnaJ (Hsp40) homolog, subfamily C, member 6 [Source:HGNC Symbol;Acc:15469]
ENSG00000126698	DNAJC8	DnaJ (Hsp40) homolog, subfamily C, member 8 [Source:HGNC Symbol;Acc:15470]
ENSG00000100246	DNAL4	dynein, axonemal, light chain 4 [Source:HGNC Symbol;Acc:2955]
ENSG00000167968	DNASE1L2	deoxyribonuclease I-like 2 [Source:HGNC Symbol;Acc:2958]
ENSG00000179532	DNHD1	dynein heavy chain domain 1 [Source:HGNC Symbol;Acc:26532]
ENSG00000106976	DNM1	dynamin 1 [Source:HGNC Symbol;Acc:2972]
ENSG00000087470	DNM1L	dynamin 1-like [Source:HGNC Symbol;Acc:2973]
ENSG00000101457	DNTTIP1	deoxynucleotidyltransferase, terminal, interacting protein 1 [Source:HGNC Symbol;Acc:16160]
ENSG00000150760	DOCK1	dedicator of cytokinesis 1 [Source:HGNC Symbol;Acc:2987]
ENSG00000135905	DOCK10	dedicator of cytokinesis 10 [Source:HGNC Symbol;Acc:23479]
ENSG00000134516	DOCK2	dedicator of cytokinesis 2 [Source:HGNC Symbol;Acc:2988]
ENSG00000088538	DOCK3	dedicator of cytokinesis 3 [Source:HGNC Symbol;Acc:2989]
ENSG00000130158	DOCK6	dedicator of cytokinesis 6 [Source:HGNC Symbol;Acc:19189]
ENSG00000116641	DOCK7	dedicator of cytokinesis 7 [Source:HGNC Symbol;Acc:19190]
ENSG00000088387	DOCK9	dedicator of cytokinesis 9 [Source:HGNC Symbol;Acc:14132]
ENSG00000204348	DOM3Z	dom-3 homolog Z (C. elegans) [Source:HGNC Symbol;Acc:2992]
ENSG00000205683	DPF3	D4, zinc and double PHD fingers, family 3 [Source:HGNC Symbol;Acc:17427]
ENSG00000000419	DPM1	dolichyl-phosphate mannosyltransferase polypeptide 1, catalytic subunit [Source:HGNC Symbol;Acc:3005]
ENSG00000254986	DPP3	dipeptidyl-peptidase 3 [Source:HGNC Symbol;Acc:3008]
ENSG00000197635	DPP4	dipeptidyl-peptidase 4 [Source:HGNC Symbol;Acc:3009]
ENSG00000074603	DPP8	dipeptidyl-peptidase 8 [Source:HGNC Symbol;Acc:16490]
ENSG00000142002	DPP9	dipeptidyl-peptidase 9 [Source:HGNC Symbol;Acc:18648]
ENSG00000173852	DPY19L1	dpy-19-like 1 (C. elegans) [Source:HGNC Symbol;Acc:22205]
ENSG00000156162	DPY19L4	dpy-19-like 4 (C. elegans) [Source:HGNC Symbol;Acc:27829]
ENSG00000151640	DPYSL4	dihydropyrimidinase-like 4 [Source:HGNC Symbol;Acc:3016]
ENSG00000117505	DR1	down-regulator of transcription 1, TBP-binding (negative cofactor 2) [Source:HGNC Symbol;Acc:3017]
ENSG00000156171	DRAM2	DNA-damage regulated autophagy modulator 2 [Source:HGNC Symbol;Acc:28769]
ENSG00000157538	DSCR3	Down syndrome critical region gene 3 [Source:HGNC Symbol;Acc:3044]
ENSG00000134769	DTNA	dystrobrevin, alpha [Source:HGNC Symbol;Acc:3057]
ENSG00000169570	DTWD2	DTW domain containing 2 [Source:HGNC Symbol;Acc:19334]
ENSG00000144048	DUSP11	dual specificity phosphatase 11 (RNA/RNP complex 1-interacting) [Source:HGNC Symbol;Acc:3066]
ENSG00000162999	DUSP19	dual specificity phosphatase 19 [Source:HGNC Symbol;Acc:18894]
ENSG00000141627	DYM	dymeclin [Source:HGNC Symbol;Acc:21317]
ENSG00000077380	DYNC1I2	dynein, cytoplasmic 1, intermediate chain 2 [Source:HGNC Symbol;Acc:2964]
ENSG00000187240	DYNC2H1	dynein, cytoplasmic 2, heavy chain 1 [Source:HGNC Symbol;Acc:2962]
ENSG00000138036	DYNC2LI1	dynein, cytoplasmic 2, light intermediate chain 1 [Source:HGNC Symbol;Acc:24595]
ENSG00000088986	DYNLL1	dynein, light chain, LC8-type 1 [Source:HGNC Symbol;Acc:15476]
ENSG00000135636	DYSF	dysferlin, limb girdle muscular dystrophy 2B (autosomal recessive) [Source:HGNC Symbol;Acc:3097]
ENSG00000198919	DZIP3	DAZ interacting zinc finger protein 3 [Source:HGNC Symbol;Acc:30938]
ENSG00000205250	E2F4	E2F transcription factor 4, p107/p130-binding [Source:HGNC Symbol;Acc:3118]
ENSG00000133740	E2F5	E2F transcription factor 5, p130-binding [Source:HGNC Symbol;Acc:3119]
ENSG00000167967	E4F1	E4F transcription factor 1 [Source:HGNC Symbol;Acc:3121]
ENSG00000129518	EAPP	E2F-associated phosphoprotein [Source:HGNC Symbol;Acc:19312]
ENSG00000122882	ECD	ecdysoneless homolog (Drosophila) [Source:HGNC Symbol;Acc:17029]
ENSG00000143369	ECM1	extracellular matrix protein 1 [Source:HGNC Symbol;Acc:3153]
ENSG00000114346	ECT2	epithelial cell transforming sequence 2 oncogene [Source:HGNC Symbol;Acc:3155]
ENSG00000186197	EDARADD	EDAR-associated death domain [Source:HGNC Symbol;Acc:14341]
ENSG00000179151	EDC3	enhancer of mRNA decapping 3 [Source:HGNC Symbol;Acc:26114]
ENSG00000038358	EDC4	enhancer of mRNA decapping 4 [Source:HGNC Symbol;Acc:17157]
ENSG00000116406	EDEM3	ER degradation enhancer, mannosidase alpha-like 3 [Source:HGNC Symbol;Acc:16787]
ENSG00000107223	EDF1	endothelial differentiation-related factor 1 [Source:HGNC Symbol;Acc:3164]
ENSG00000164176	EDIL3	EGF-like repeats and discoidin I-like domains 3 [Source:HGNC Symbol;Acc:3173]
ENSG00000102189	EEA1	early endosome antigen 1 [Source:HGNC Symbol;Acc:3185]
ENSG00000074266	EED	embryonic ectoderm development [Source:HGNC Symbol;Acc:3188]
ENSG00000140025	EFCAB11	EF-hand calcium binding domain 11 [Source:HGNC Symbol;Acc:20357]
ENSG00000172771	EFCAB12	EF-hand calcium binding domain 12 [Source:HGNC Symbol;Acc:28061]
ENSG00000159658	EFCAB14	EF-hand calcium binding domain 14 [Source:HGNC Symbol;Acc:29051]
ENSG00000203666	EFCAB2	EF-hand calcium binding domain 2 [Source:HGNC Symbol;Acc:28166]
ENSG00000203965	EFCAB7	EF-hand calcium binding domain 7 [Source:HGNC Symbol;Acc:29379]
ENSG00000163576	EFHB	EF-hand domain family, member B [Source:HGNC Symbol;Acc:26330]
ENSG00000132294	EFR3A	EFR3 homolog A (S. cerevisiae) [Source:HGNC Symbol;Acc:28970]
ENSG00000135766	EGLN1	egl nine homolog 1 (C. elegans) [Source:HGNC Symbol;Acc:1232]
ENSG00000024422	EHD2	EH-domain containing 2 [Source:HGNC Symbol;Acc:3243]
ENSG00000013016	EHD3	EH-domain containing 3 [Source:HGNC Symbol;Acc:3244]
ENSG00000181090	EHMT1	euchromatic histone-lysine N-methyltransferase 1 [Source:HGNC Symbol;Acc:24650]
ENSG00000176396	EID2	EP300 interacting inhibitor of differentiation 2 [Source:HGNC Symbol;Acc:28292]
ENSG00000198692	EIF1AY	eukaryotic translation initiation factor 1A, Y-linked [Source:HGNC Symbol;Acc:3252]
ENSG00000144895	EIF2A	eukaryotic translation initiation factor 2A, 65kDa [Source:HGNC Symbol;Acc:3254]
ENSG00000172071	EIF2AK3	eukaryotic translation initiation factor 2-alpha kinase 3 [Source:HGNC Symbol;Acc:3255]
ENSG00000128829	EIF2AK4	eukaryotic translation initiation factor 2 alpha kinase 4 [Source:HGNC Symbol;Acc:19687]
ENSG00000119718	EIF2B2	eukaryotic translation initiation factor 2B, subunit 2 beta, 39kDa [Source:HGNC Symbol;Acc:3258]
ENSG00000125977	EIF2S2	eukaryotic translation initiation factor 2, subunit 2 beta, 38kDa [Source:HGNC Symbol;Acc:3266]
ENSG00000180574	EIF2S3L	Putative eukaryotic translation initiation factor 2 subunit 3-like protein [Source:UniProtKB/Swiss-Prot;Acc:Q2VIR3]
ENSG00000107581	EIF3A	eukaryotic translation initiation factor 3, subunit A [Source:HGNC Symbol;Acc:3271]
ENSG00000130811	EIF3G	eukaryotic translation initiation factor 3, subunit G [Source:HGNC Symbol;Acc:3274]
ENSG00000084623	EIF3I	eukaryotic translation initiation factor 3, subunit I [Source:HGNC Symbol;Acc:3272]
ENSG00000161960	EIF4A1	eukaryotic translation initiation factor 4A1 [Source:HGNC Symbol;Acc:3282]
ENSG00000156976	EIF4A2	eukaryotic translation initiation factor 4A2 [Source:HGNC Symbol;Acc:3284]
ENSG00000151247	EIF4E	eukaryotic translation initiation factor 4E [Source:HGNC Symbol;Acc:3287]
ENSG00000135930	EIF4E2	eukaryotic translation initiation factor 4E family member 2 [Source:HGNC Symbol;Acc:3293]
ENSG00000163412	EIF4E3	eukaryotic translation initiation factor 4E family member 3 [Source:HGNC Symbol;Acc:31837]
ENSG00000148730	EIF4EBP2	eukaryotic translation initiation factor 4E binding protein 2 [Source:HGNC Symbol;Acc:3289]
ENSG00000184708	EIF4ENIF1	eukaryotic translation initiation factor 4E nuclear import factor 1 [Source:HGNC Symbol;Acc:16687]
ENSG00000114867	EIF4G1	eukaryotic translation initiation factor 4 gamma, 1 [Source:HGNC Symbol;Acc:3296]
ENSG00000106682	EIF4H	eukaryotic translation initiation factor 4H [Source:HGNC Symbol;Acc:12741]
ENSG00000163577	EIF5A2	eukaryotic translation initiation factor 5A2 [Source:HGNC Symbol;Acc:3301]
ENSG00000242372	EIF6	eukaryotic translation initiation factor 6 [Source:HGNC Symbol;Acc:6159]
ENSG00000141642	ELAC1	elaC ribonuclease Z 1 [Source:HGNC Symbol;Acc:14197]
ENSG00000111145	ELK3	ELK3, ETS-domain protein (SRF accessory protein 2) [Source:HGNC Symbol;Acc:3325]
ENSG00000158711	ELK4	ELK4, ETS-domain protein (SRF accessory protein 1) [Source:HGNC Symbol;Acc:3326]
ENSG00000102890	ELMO3	engulfment and cell motility 3 [Source:HGNC Symbol;Acc:17289]
ENSG00000179387	ELMOD2	ELMO/CED-12 domain containing 2 [Source:HGNC Symbol;Acc:28111]
ENSG00000130165	ELOF1	elongation factor 1 homolog (S. cerevisiae) [Source:HGNC Symbol;Acc:28691]
ENSG00000066322	ELOVL1	ELOVL fatty acid elongase 1 [Source:HGNC Symbol;Acc:14418]
ENSG00000012660	ELOVL5	ELOVL fatty acid elongase 5 [Source:HGNC Symbol;Acc:21308]
ENSG00000109911	ELP4	elongator acetyltransferase complex subunit 4 [Source:HGNC Symbol;Acc:1171]
ENSG00000161671	EMC10	ER membrane protein complex subunit 10 [Source:HGNC Symbol;Acc:27609]
ENSG00000104412	EMC2	ER membrane protein complex subunit 2 [Source:HGNC Symbol;Acc:28963]
ENSG00000125037	EMC3	ER membrane protein complex subunit 3 [Source:HGNC Symbol;Acc:23999]
ENSG00000128463	EMC4	ER membrane protein complex subunit 4 [Source:HGNC Symbol;Acc:28032]
ENSG00000127774	EMC6	ER membrane protein complex subunit 6 [Source:HGNC Symbol;Acc:28430]
ENSG00000134153	EMC7	ER membrane protein complex subunit 7 [Source:HGNC Symbol;Acc:24301]
ENSG00000102119	EMD	emerin [Source:HGNC Symbol;Acc:3331]
ENSG00000142227	EMP3	epithelial membrane protein 3 [Source:HGNC Symbol;Acc:3335]
ENSG00000173818	ENDOV	endonuclease V [Source:HGNC Symbol;Acc:26640]
ENSG00000167280	ENGASE	endo-beta-N-acetylglucosaminidase [Source:HGNC Symbol;Acc:24622]
ENSG00000074800	ENO1	enolase 1, (alpha) [Source:HGNC Symbol;Acc:3350]
ENSG00000108515	ENO3	enolase 3 (beta, muscle) [Source:HGNC Symbol;Acc:3354]
ENSG00000132199	ENOSF1	enolase superfamily member 1 [Source:HGNC Symbol;Acc:30365]
ENSG00000165675	ENOX2	ecto-NOX disulfide-thiol exchanger 2 [Source:HGNC Symbol;Acc:2259]
ENSG00000001561	ENPP4	ectonucleotide pyrophosphatase/phosphodiesterase 4 (putative) [Source:HGNC Symbol;Acc:3359]
ENSG00000143420	ENSA	endosulfine alpha [Source:HGNC Symbol;Acc:3360]
ENSG00000163378	EOGT	EGF domain-specific O-linked N-acetylglucosamine (GlcNAc) transferase [Source:HGNC Symbol;Acc:28526]
ENSG00000183495	EP400	E1A binding protein p400 [Source:HGNC Symbol;Acc:11958]
ENSG00000079819	EPB41L2	erythrocyte membrane protein band 4.1-like 2 [Source:HGNC Symbol;Acc:3379]
ENSG00000086289	EPDR1	ependymin related protein 1 (zebrafish) [Source:HGNC Symbol;Acc:17572]
ENSG00000146904	EPHA1	EPH receptor A1 [Source:HGNC Symbol;Acc:3385]
ENSG00000142627	EPHA2	EPH receptor A2 [Source:HGNC Symbol;Acc:3386]
ENSG00000105131	EPHX3	epoxide hydrolase 3 [Source:HGNC Symbol;Acc:23760]
ENSG00000072134	EPN2	epsin 2 [Source:HGNC Symbol;Acc:18639]
ENSG00000131037	EPS8L1	EPS8-like 1 [Source:HGNC Symbol;Acc:21295]
ENSG00000177106	EPS8L2	EPS8-like 2 [Source:HGNC Symbol;Acc:21296]
ENSG00000164307	ERAP1	endoplasmic reticulum aminopeptidase 1 [Source:HGNC Symbol;Acc:18173]
ENSG00000164308	ERAP2	endoplasmic reticulum aminopeptidase 2 [Source:HGNC Symbol;Acc:29499]
ENSG00000175595	ERCC4	excision repair cross-complementing rodent repair deficiency, complementation group 4 [Source:HGNC Symbol;Acc:3436]
ENSG00000225830	ERCC6	excision repair cross-complementing rodent repair deficiency, complementation group 6 [Source:HGNC Symbol;Acc:3438]
ENSG00000113719	ERGIC1	endoplasmic reticulum-golgi intermediate compartment (ERGIC) 1 [Source:HGNC Symbol;Acc:29205]
ENSG00000087502	ERGIC2	ERGIC and golgi 2 [Source:HGNC Symbol;Acc:30208]
ENSG00000125991	ERGIC3	ERGIC and golgi 3 [Source:HGNC Symbol;Acc:15927]
ENSG00000196678	ERI2	ERI1 exoribonuclease family member 2 [Source:HGNC Symbol;Acc:30541]
ENSG00000147475	ERLIN2	ER lipid raft associated 2 [Source:HGNC Symbol;Acc:1356]
ENSG00000164010	ERMAP	erythroblast membrane-associated protein (Scianna blood group) [Source:HGNC Symbol;Acc:15743]
ENSG00000213462	ERV3-1	endogenous retrovirus group 3, member 1 [Source:HGNC Symbol;Acc:3454]
ENSG00000141446	ESCO1	establishment of sister chromatid cohesion N-acetyltransferase 1 [Source:HGNC Symbol;Acc:24645]
ENSG00000139684	ESD	esterase D [Source:HGNC Symbol;Acc:3465]
ENSG00000089048	ESF1	ESF1, nucleolar pre-rRNA processing protein, homolog (S. cerevisiae) [Source:HGNC Symbol;Acc:15898]
ENSG00000117868	ESYT2	extended synaptotagmin-like protein 2 [Source:HGNC Symbol;Acc:22211]
ENSG00000158220	ESYT3	extended synaptotagmin-like protein 3 [Source:HGNC Symbol;Acc:24295]
ENSG00000143971	ETAA1	Ewing tumor-associated antigen 1 [Source:HGNC Symbol;Acc:24648]
ENSG00000105379	ETFB	electron-transfer-flavoprotein, beta polypeptide [Source:HGNC Symbol;Acc:3482]
ENSG00000171503	ETFDH	electron-transferring-flavoprotein dehydrogenase [Source:HGNC Symbol;Acc:3483]
ENSG00000105755	ETHE1	ethylmalonic encephalopathy 1 [Source:HGNC Symbol;Acc:23287]
ENSG00000139163	ETNK1	ethanolamine kinase 1 [Source:HGNC Symbol;Acc:24649]
ENSG00000143845	ETNK2	ethanolamine kinase 2 [Source:HGNC Symbol;Acc:25575]
ENSG00000006468	ETV1	ets variant 1 [Source:HGNC Symbol;Acc:3490]
ENSG00000142694	EVA1B	eva-1 homolog B (C. elegans) [Source:HGNC Symbol;Acc:25558]
ENSG00000072840	EVC	Ellis van Creveld syndrome [Source:HGNC Symbol;Acc:3497]
ENSG00000173040	EVC2	Ellis van Creveld syndrome 2 [Source:HGNC Symbol;Acc:19747]
ENSG00000067208	EVI5	ecotropic viral integration site 5 [Source:HGNC Symbol;Acc:3501]
ENSG00000142459	EVI5L	ecotropic viral integration site 5-like [Source:HGNC Symbol;Acc:30464]
ENSG00000196405	EVL	Enah/Vasp-like [Source:HGNC Symbol;Acc:20234]
ENSG00000081177	EXD2	exonuclease 3'-5' domain containing 2 [Source:HGNC Symbol;Acc:20217]
ENSG00000164002	EXO5	exonuclease 5 [Source:HGNC Symbol;Acc:26115]
ENSG00000131558	EXOC4	exocyst complex component 4 [Source:HGNC Symbol;Acc:30389]
ENSG00000144036	EXOC6B	exocyst complex component 6B [Source:HGNC Symbol;Acc:17085]
ENSG00000157036	EXOG	endo/exonuclease (5'-3'), endonuclease G-like [Source:HGNC Symbol;Acc:3347]
ENSG00000171311	EXOSC1	exosome component 1 [Source:HGNC Symbol;Acc:17286]
ENSG00000171824	EXOSC10	exosome component 10 [Source:HGNC Symbol;Acc:9138]
ENSG00000107371	EXOSC3	exosome component 3 [Source:HGNC Symbol;Acc:17944]
ENSG00000182197	EXT1	exostosin glycosyltransferase 1 [Source:HGNC Symbol;Acc:3512]
ENSG00000131187	F12	coagulation factor XII (Hageman factor) [Source:HGNC Symbol;Acc:3530]
ENSG00000180210	F2	coagulation factor II (thrombin) [Source:HGNC Symbol;Acc:3535]
ENSG00000181104	F2R	coagulation factor II (thrombin) receptor [Source:HGNC Symbol;Acc:3537]
ENSG00000198734	F5	coagulation factor V (proaccelerin, labile factor) [Source:HGNC Symbol;Acc:3542]
ENSG00000185010	F8	coagulation factor VIII, procoagulant component [Source:HGNC Symbol;Acc:3546]
ENSG00000197932	F8A1	coagulation factor VIII-associated 1 [Source:HGNC Symbol;Acc:3547]
ENSG00000117480	FAAH	fatty acid amide hydrolase [Source:HGNC Symbol;Acc:3553]
ENSG00000170323	FABP4	fatty acid binding protein 4, adipocyte [Source:HGNC Symbol;Acc:3559]
ENSG00000158234	FAIM	Fas apoptotic inhibitory molecule [Source:HGNC Symbol;Acc:18703]
ENSG00000135472	FAIM2	Fas apoptotic inhibitory molecule 2 [Source:HGNC Symbol;Acc:17067]
ENSG00000162894	FAIM3	Fas apoptotic inhibitory molecule 3 [Source:HGNC Symbol;Acc:14315]
ENSG00000167106	FAM102A	family with sequence similarity 102, member A [Source:HGNC Symbol;Acc:31419]
ENSG00000162636	FAM102B	family with sequence similarity 102, member B [Source:HGNC Symbol;Acc:27637]
ENSG00000169612	FAM103A1	family with sequence similarity 103, member A1 [Source:HGNC Symbol;Acc:31022]
ENSG00000197712	FAM114A1	family with sequence similarity 114, member A1 [Source:HGNC Symbol;Acc:25087]
ENSG00000055147	FAM114A2	family with sequence similarity 114, member A2 [Source:HGNC Symbol;Acc:1333]
ENSG00000197798	FAM118B	family with sequence similarity 118, member B [Source:HGNC Symbol;Acc:26110]
ENSG00000048828	FAM120A	family with sequence similarity 120A [Source:HGNC Symbol;Acc:13247]
ENSG00000188938	FAM120AOS	family with sequence similarity 120A opposite strand [Source:HGNC Symbol;Acc:23389]
ENSG00000187866	FAM122A	family with sequence similarity 122A [Source:HGNC Symbol;Acc:23490]
ENSG00000156504	FAM122B	family with sequence similarity 122B [Source:HGNC Symbol;Acc:30490]
ENSG00000122591	FAM126A	family with sequence similarity 126, member A [Source:HGNC Symbol;Acc:24587]
ENSG00000134590	FAM127A	family with sequence similarity 127, member A [Source:HGNC Symbol;Acc:2569]
ENSG00000203950	FAM127B	family with sequence similarity 127, member B [Source:HGNC Symbol;Acc:24514]
ENSG00000159784	FAM131B	family with sequence similarity 131, member B [Source:HGNC Symbol;Acc:22202]
ENSG00000234545	FAM133B	family with sequence similarity 133, member B [Source:HGNC Symbol;Acc:28629]
ENSG00000141699	FAM134C	family with sequence similarity 134, member C [Source:HGNC Symbol;Acc:27258]
ENSG00000082269	FAM135A	family with sequence similarity 135, member A [Source:HGNC Symbol;Acc:21084]
ENSG00000031003	FAM13B	family with sequence similarity 13, member B [Source:HGNC Symbol;Acc:1335]
ENSG00000138286	FAM149B1	family with sequence similarity 149, member B1 [Source:HGNC Symbol;Acc:29162]
ENSG00000158863	FAM160B2	family with sequence similarity 160, member B2 [Source:HGNC Symbol;Acc:16492]
ENSG00000170264	FAM161A	family with sequence similarity 161, member A [Source:HGNC Symbol;Acc:25808]
ENSG00000114023	FAM162A	family with sequence similarity 162, member A [Source:HGNC Symbol;Acc:17865]
ENSG00000148468	FAM171A1	family with sequence similarity 171, member A1 [Source:HGNC Symbol;Acc:23522]
ENSG00000144369	FAM171B	family with sequence similarity 171, member B [Source:HGNC Symbol;Acc:29412]
ENSG00000113391	FAM172A	family with sequence similarity 172, member A [Source:HGNC Symbol;Acc:25365]
ENSG00000185442	FAM174B	family with sequence similarity 174, member B [Source:HGNC Symbol;Acc:34339]
ENSG00000189350	FAM179A	family with sequence similarity 179, member A [Source:HGNC Symbol;Acc:33715]
ENSG00000135063	FAM189A2	family with sequence similarity 189, member A2 [Source:HGNC Symbol;Acc:24820]
ENSG00000172775	FAM192A	family with sequence similarity 192, member A [Source:HGNC Symbol;Acc:29856]
ENSG00000123575	FAM199X	family with sequence similarity 199, X-linked [Source:HGNC Symbol;Acc:25195]
ENSG00000163377	FAM19A4	family with sequence similarity 19 (chemokine (C-C motif)-like), member A4 [Source:HGNC Symbol;Acc:21591]
ENSG00000221909	FAM200A	family with sequence similarity 200, member A [Source:HGNC Symbol;Acc:25401]
ENSG00000235173	FAM203A	family with sequence similarity 203, member A [Source:HGNC Symbol;Acc:24161]
ENSG00000165669	FAM204A	family with sequence similarity 204, member A [Source:HGNC Symbol;Acc:25794]
ENSG00000163946	FAM208A	family with sequence similarity 208, member A [Source:HGNC Symbol;Acc:30314]
ENSG00000108021	FAM208B	family with sequence similarity 208, member B [Source:HGNC Symbol;Acc:23484]
ENSG00000213714	FAM209B	family with sequence similarity 209, member B [Source:HGNC Symbol;Acc:16101]
ENSG00000124098	FAM210B	family with sequence similarity 210, member B [Source:HGNC Symbol;Acc:16102]
ENSG00000122378	FAM213A	family with sequence similarity 213, member A [Source:HGNC Symbol;Acc:28651]
ENSG00000152726	FAM21B	family with sequence similarity 21, member B [Source:HGNC Symbol;Acc:23417]
ENSG00000172661	FAM21C	family with sequence similarity 21, member C [Source:HGNC Symbol;Acc:23414]
ENSG00000188732	FAM221A	family with sequence similarity 221, member A [Source:HGNC Symbol;Acc:27977]
ENSG00000166262	FAM227B	family with sequence similarity 227, member B [Source:HGNC Symbol;Acc:26543]
ENSG00000203778	FAM229B	family with sequence similarity 229, member B [Source:HGNC Symbol;Acc:33858]
ENSG00000105058	FAM32A	family with sequence similarity 32, member A [Source:HGNC Symbol;Acc:24563]
ENSG00000196937	FAM3C	family with sequence similarity 3, member C [Source:HGNC Symbol;Acc:18664]
ENSG00000153310	FAM49B	family with sequence similarity 49, member B [Source:HGNC Symbol;Acc:25216]
ENSG00000143409	FAM63A	family with sequence similarity 63, member A [Source:HGNC Symbol;Acc:25648]
ENSG00000154511	FAM69A	family with sequence similarity 69, member A [Source:HGNC Symbol;Acc:32213]
ENSG00000172717	FAM71D	family with sequence similarity 71, member D [Source:HGNC Symbol;Acc:20101]
ENSG00000148343	FAM73B	family with sequence similarity 73, member B [Source:HGNC Symbol;Acc:23621]
ENSG00000009780	FAM76A	family with sequence similarity 76, member A [Source:HGNC Symbol;Acc:28530]
ENSG00000180921	FAM83H	family with sequence similarity 83, member H [Source:HGNC Symbol;Acc:24797]
ENSG00000182118	FAM89A	family with sequence similarity 89, member A [Source:HGNC Symbol;Acc:25057]
ENSG00000171847	FAM90A1	family with sequence similarity 90, member A1 [Source:HGNC Symbol;Acc:25526]
ENSG00000176853	FAM91A1	family with sequence similarity 91, member A1 [Source:HGNC Symbol;Acc:26306]
ENSG00000166595	FAM96B	family with sequence similarity 96, member B [Source:HGNC Symbol;Acc:24261]
ENSG00000198690	FAN1	FANCD2/FANCI-associated nuclease 1 [Source:HGNC Symbol;Acc:29170]
ENSG00000144554	FANCD2	Fanconi anemia, complementation group D2 [Source:HGNC Symbol;Acc:3585]
ENSG00000115392	FANCL	Fanconi anemia, complementation group L [Source:HGNC Symbol;Acc:20748]
ENSG00000187790	FANCM	Fanconi anemia, complementation group M [Source:HGNC Symbol;Acc:23168]
ENSG00000197601	FAR1	fatty acyl CoA reductase 1 [Source:HGNC Symbol;Acc:26222]
ENSG00000006607	FARP2	FERM, RhoGEF and pleckstrin domain protein 2 [Source:HGNC Symbol;Acc:16460]
ENSG00000138399	FASTKD1	FAST kinase domains 1 [Source:HGNC Symbol;Acc:26150]
ENSG00000118246	FASTKD2	FAST kinase domains 2 [Source:HGNC Symbol;Acc:29160]
ENSG00000124279	FASTKD3	FAST kinase domains 3 [Source:HGNC Symbol;Acc:28758]
ENSG00000215251	FASTKD5	FAST kinase domains 5 [Source:HGNC Symbol;Acc:25790]
ENSG00000188878	FBF1	Fas (TNFRSF6) binding factor 1 [Source:HGNC Symbol;Acc:24674]
ENSG00000162458	FBLIM1	filamin binding LIM protein 1 [Source:HGNC Symbol;Acc:24686]
ENSG00000166147	FBN1	fibrillin 1 [Source:HGNC Symbol;Acc:3603]
ENSG00000112787	FBRSL1	fibrosin-like 1 [Source:HGNC Symbol;Acc:29308]
ENSG00000127452	FBXL12	F-box and leucine-rich repeat protein 12 [Source:HGNC Symbol;Acc:13611]
ENSG00000171823	FBXL14	F-box and leucine-rich repeat protein 14 [Source:HGNC Symbol;Acc:28624]
ENSG00000107872	FBXL15	F-box and leucine-rich repeat protein 15 [Source:HGNC Symbol;Acc:28155]
ENSG00000145743	FBXL17	F-box and leucine-rich repeat protein 17 [Source:HGNC Symbol;Acc:13615]
ENSG00000134452	FBXO18	F-box protein, helicase, 18 [Source:HGNC Symbol;Acc:13620]
ENSG00000106336	FBXO24	F-box protein 24 [Source:HGNC Symbol;Acc:13595]
ENSG00000147364	FBXO25	F-box protein 25 [Source:HGNC Symbol;Acc:13596]
ENSG00000143756	FBXO28	F-box protein 28 [Source:HGNC Symbol;Acc:29046]
ENSG00000110429	FBXO3	F-box protein 3 [Source:HGNC Symbol;Acc:13582]
ENSG00000118496	FBXO30	F-box protein 30 [Source:HGNC Symbol;Acc:15600]
ENSG00000165355	FBXO33	F-box protein 33 [Source:HGNC Symbol;Acc:19833]
ENSG00000153832	FBXO36	F-box protein 36 [Source:HGNC Symbol;Acc:27020]
ENSG00000132879	FBXO44	F-box protein 44 [Source:HGNC Symbol;Acc:24847]
ENSG00000204923	FBXO48	F-box protein 48 [Source:HGNC Symbol;Acc:33857]
ENSG00000107829	FBXW4	F-box and WD repeat domain containing 4 [Source:HGNC Symbol;Acc:10847]
ENSG00000119616	FCF1	FCF1 rRNA-processing protein [Source:HGNC Symbol;Acc:20220]
ENSG00000203747	FCGR3A	Fc fragment of IgG, low affinity IIIa, receptor (CD16a) [Source:HGNC Symbol;Acc:3619]
ENSG00000162747	FCGR3B	Fc fragment of IgG, low affinity IIIb, receptor (CD16b) [Source:HGNC Symbol;Acc:3620]
ENSG00000157107	FCHO2	FCH domain only 2 [Source:HGNC Symbol;Acc:25180]
ENSG00000132185	FCRLA	Fc receptor-like A [Source:HGNC Symbol;Acc:18504]
ENSG00000141965	FEM1A	fem-1 homolog a (C. elegans) [Source:HGNC Symbol;Acc:16934]
ENSG00000169018	FEM1B	fem-1 homolog b (C. elegans) [Source:HGNC Symbol;Acc:3649]
ENSG00000101311	FERMT1	fermitin family member 1 [Source:HGNC Symbol;Acc:15889]
ENSG00000102302	FGD1	FYVE, RhoGEF and PH domain containing 1 [Source:HGNC Symbol;Acc:3663]
ENSG00000139132	FGD4	FYVE, RhoGEF and PH domain containing 4 [Source:HGNC Symbol;Acc:19125]
ENSG00000138685	FGF2	fibroblast growth factor 2 (basic) [Source:HGNC Symbol;Acc:3676]
ENSG00000111790	FGFR1OP2	FGFR1 oncogene partner 2 [Source:HGNC Symbol;Acc:23098]
ENSG00000172456	FGGY	FGGY carbohydrate kinase domain containing [Source:HGNC Symbol;Acc:25610]
ENSG00000127951	FGL2	fibrinogen-like 2 [Source:HGNC Symbol;Acc:3696]
ENSG00000142621	FHAD1	forkhead-associated (FHA) phosphopeptide binding domain 1 [Source:HGNC Symbol;Acc:29408]
ENSG00000115641	FHL2	four and a half LIM domains 2 [Source:HGNC Symbol;Acc:3703]
ENSG00000172500	FIBP	fibroblast growth factor (acidic) intracellular binding protein [Source:HGNC Symbol;Acc:3705]
ENSG00000112367	FIG4	FIG4 homolog, SAC1 lipid phosphatase domain containing (S. cerevisiae) [Source:HGNC Symbol;Acc:16873]
ENSG00000132436	FIGNL1	fidgetin-like 1 [Source:HGNC Symbol;Acc:13286]
ENSG00000145216	FIP1L1	factor interacting with PAPOLA and CPSF1 [Source:HGNC Symbol;Acc:19124]
ENSG00000179943	FIZ1	FLT3-interacting zinc finger 1 [Source:HGNC Symbol;Acc:25917]
ENSG00000134285	FKBP11	FK506 binding protein 11, 19 kDa [Source:HGNC Symbol;Acc:18624]
ENSG00000119321	FKBP15	FK506 binding protein 15, 133kDa [Source:HGNC Symbol;Acc:23397]
ENSG00000088832	FKBP1A	FK506 binding protein 1A, 12kDa [Source:HGNC Symbol;Acc:3711]
ENSG00000198225	FKBP1C	FK506 binding protein 1C [Source:HGNC Symbol;Acc:21376]
ENSG00000173486	FKBP2	FK506 binding protein 2, 13kDa [Source:HGNC Symbol;Acc:3718]
ENSG00000100442	FKBP3	FK506 binding protein 3, 25kDa [Source:HGNC Symbol;Acc:3719]
ENSG00000105701	FKBP8	FK506 binding protein 8, 38kDa [Source:HGNC Symbol;Acc:3724]
ENSG00000122642	FKBP9	FK506 binding protein 9, 63 kDa [Source:HGNC Symbol;Acc:3725]
ENSG00000204315	FKBPL	FK506 binding protein like [Source:HGNC Symbol;Acc:13949]
ENSG00000106692	FKTN	fukutin [Source:HGNC Symbol;Acc:3622]
ENSG00000154803	FLCN	folliculin [Source:HGNC Symbol;Acc:27310]
ENSG00000177731	FLII	flightless I homolog (Drosophila) [Source:HGNC Symbol;Acc:3750]
ENSG00000136068	FLNB	filamin B, beta [Source:HGNC Symbol;Acc:3755]
ENSG00000185070	FLRT2	fibronectin leucine rich transmembrane protein 2 [Source:HGNC Symbol;Acc:3761]
ENSG00000090554	FLT3LG	fms-related tyrosine kinase 3 ligand [Source:HGNC Symbol;Acc:3766]
ENSG00000122176	FMOD	fibromodulin [Source:HGNC Symbol;Acc:3774]
ENSG00000137942	FNBP1L	formin binding protein 1-like [Source:HGNC Symbol;Acc:20851]
ENSG00000217128	FNIP1	folliculin interacting protein 1 [Source:HGNC Symbol;Acc:29418]
ENSG00000257365	FNTB	farnesyltransferase, CAAX box, beta [Source:HGNC Symbol;Acc:3785]
ENSG00000110203	FOLR3	folate receptor 3 (gamma) [Source:HGNC Symbol;Acc:3795]
ENSG00000186564	FOXD2	forkhead box D2 [Source:HGNC Symbol;Acc:3803]
ENSG00000198815	FOXJ3	forkhead box J3 [Source:HGNC Symbol;Acc:29178]
ENSG00000164916	FOXK1	forkhead box K1 [Source:HGNC Symbol;Acc:23480]
ENSG00000170802	FOXN2	forkhead box N2 [Source:HGNC Symbol;Acc:5281]
ENSG00000128573	FOXP2	forkhead box P2 [Source:HGNC Symbol;Acc:13875]
ENSG00000137166	FOXP4	forkhead box P4 [Source:HGNC Symbol;Acc:20842]
ENSG00000254685	FPGT	fucose-1-phosphate guanylyltransferase [Source:HGNC Symbol;Acc:3825]
ENSG00000187474	FPR3	formyl peptide receptor 3 [Source:HGNC Symbol;Acc:3828]
ENSG00000148690	FRA10AC1	fragile site, folic acid type, rare, fra(10)(q23.3) or fra(10)(q24.2) candidate 1 [Source:HGNC Symbol;Acc:1162]
ENSG00000109536	FRG1	FSHD region gene 1 [Source:HGNC Symbol;Acc:3954]
ENSG00000149531	FRG1B	FSHD region gene 1 family, member B [Source:HGNC Symbol;Acc:15792]
ENSG00000126391	FRMD8	FERM domain containing 8 [Source:HGNC Symbol;Acc:25462]
ENSG00000073910	FRY	furry homolog (Drosophila) [Source:HGNC Symbol;Acc:20367]
ENSG00000087086	FTL	ferritin, light polypeptide [Source:HGNC Symbol;Acc:3999]
ENSG00000140718	FTO	fat mass and obesity associated [Source:HGNC Symbol;Acc:24678]
ENSG00000180917	FTSJD1	FtsJ methyltransferase domain containing 1 [Source:HGNC Symbol;Acc:25635]
ENSG00000162613	FUBP1	far upstream element (FUSE) binding protein 1 [Source:HGNC Symbol;Acc:4004]
ENSG00000107164	FUBP3	far upstream element (FUSE) binding protein 3 [Source:HGNC Symbol;Acc:4005]
ENSG00000157353	FUK	fucokinase [Source:HGNC Symbol;Acc:29500]
ENSG00000069509	FUNDC1	FUN14 domain containing 1 [Source:HGNC Symbol;Acc:28746]
ENSG00000089280	FUS	fused in sarcoma [Source:HGNC Symbol;Acc:4010]
ENSG00000172728	FUT10	fucosyltransferase 10 (alpha (1,3) fucosyltransferase) [Source:HGNC Symbol;Acc:19234]
ENSG00000033170	FUT8	fucosyltransferase 8 (alpha (1,6) fucosyltransferase) [Source:HGNC Symbol;Acc:4019]
ENSG00000082074	FYB	FYN binding protein [Source:HGNC Symbol;Acc:4036]
ENSG00000104290	FZD3	frizzled family receptor 3 [Source:HGNC Symbol;Acc:4041]
ENSG00000174804	FZD4	frizzled family receptor 4 [Source:HGNC Symbol;Acc:4042]
ENSG00000177283	FZD8	frizzled family receptor 8 [Source:HGNC Symbol;Acc:4046]
ENSG00000092140	G2E3	G2/M-phase specific E3 ubiquitin protein ligase [Source:HGNC Symbol;Acc:20338]
ENSG00000138757	G3BP2	GTPase activating protein (SH3 domain) binding protein 2 [Source:HGNC Symbol;Acc:30291]
ENSG00000171298	GAA	glucosidase, alpha; acid [Source:HGNC Symbol;Acc:4065]
ENSG00000109458	GAB1	GRB2-associated binding protein 1 [Source:HGNC Symbol;Acc:4066]
ENSG00000170296	GABARAP	GABA(A) receptor-associated protein [Source:HGNC Symbol;Acc:4067]
ENSG00000154727	GABPA	GA binding protein transcription factor, alpha subunit 60kDa [Source:HGNC Symbol;Acc:4071]
ENSG00000143458	GABPB2	GA binding protein transcription factor, beta subunit 2 [Source:HGNC Symbol;Acc:28441]
ENSG00000128683	GAD1	glutamate decarboxylase 1 (brain, 67kDa) [Source:HGNC Symbol;Acc:4092]
ENSG00000069482	GAL	galanin/GMAP prepropeptide [Source:HGNC Symbol;Acc:4114]
ENSG00000054983	GALC	galactosylceramidase [Source:HGNC Symbol;Acc:4115]
ENSG00000117308	GALE	UDP-galactose-4-epimerase [Source:HGNC Symbol;Acc:4116]
ENSG00000156958	GALK2	galactokinase 2 [Source:HGNC Symbol;Acc:4119]
ENSG00000141429	GALNT1	UDP-N-acetyl-alpha-D-galactosamine:polypeptide N-acetylgalactosaminyltransferase 1 (GalNAc-T1) [Source:HGNC Symbol;Acc:4123]
ENSG00000178234	GALNT11	UDP-N-acetyl-alpha-D-galactosamine:polypeptide N-acetylgalactosaminyltransferase 11 (GalNAc-T11) [Source:HGNC Symbol;Acc:19875]
ENSG00000119514	GALNT12	UDP-N-acetyl-alpha-D-galactosamine:polypeptide N-acetylgalactosaminyltransferase 12 (GalNAc-T12) [Source:HGNC Symbol;Acc:19877]
ENSG00000158089	GALNT14	UDP-N-acetyl-alpha-D-galactosamine:polypeptide N-acetylgalactosaminyltransferase 14 (GalNAc-T14) [Source:HGNC Symbol;Acc:22946]
ENSG00000139629	GALNT6	UDP-N-acetyl-alpha-D-galactosamine:polypeptide N-acetylgalactosaminyltransferase 6 (GalNAc-T6) [Source:HGNC Symbol;Acc:4128]
ENSG00000109586	GALNT7	UDP-N-acetyl-alpha-D-galactosamine:polypeptide N-acetylgalactosaminyltransferase 7 (GalNAc-T7) [Source:HGNC Symbol;Acc:4129]
ENSG00000182870	GALNT9	UDP-N-acetyl-alpha-D-galactosamine:polypeptide N-acetylgalactosaminyltransferase 9 (GalNAc-T9) [Source:HGNC Symbol;Acc:4131]
ENSG00000127688	GAN	gigaxonin [Source:HGNC Symbol;Acc:4137]
ENSG00000089597	GANAB	glucosidase, alpha; neutral AB [Source:HGNC Symbol;Acc:4138]
ENSG00000111640	GAPDH	glyceraldehyde-3-phosphate dehydrogenase [Source:HGNC Symbol;Acc:4141]
ENSG00000165219	GAPVD1	GTPase activating protein and VPS9 domains 1 [Source:HGNC Symbol;Acc:23375]
ENSG00000106105	GARS	glycyl-tRNA synthetase [Source:HGNC Symbol;Acc:4162]
ENSG00000141013	GAS8	growth arrest-specific 8 [Source:HGNC Symbol;Acc:4166]
ENSG00000157259	GATAD1	GATA zinc finger domain containing 1 [Source:HGNC Symbol;Acc:29941]
ENSG00000257218	GATC	glutamyl-tRNA(Gln) amidotransferase, subunit C [Source:HGNC Symbol;Acc:25068]
ENSG00000160844	GATS	GATS, stromal antigen 3 opposite strand [Source:HGNC Symbol;Acc:29954]
ENSG00000177628	GBA	glucosidase, beta, acid [Source:HGNC Symbol;Acc:4177]
ENSG00000107862	GBF1	golgi brefeldin A resistant guanine nucleotide exchange factor 1 [Source:HGNC Symbol;Acc:4181]
ENSG00000135414	GDF11	growth differentiation factor 11 [Source:HGNC Symbol;Acc:4216]
ENSG00000057608	GDI2	GDP dissociation inhibitor 2 [Source:HGNC Symbol;Acc:4227]
ENSG00000164347	GFM2	G elongation factor, mitochondrial 2 [Source:HGNC Symbol;Acc:29682]
ENSG00000145990	GFOD1	glucose-fructose oxidoreductase domain containing 1 [Source:HGNC Symbol;Acc:21096]
ENSG00000168546	GFRA2	GDNF family receptor alpha 2 [Source:HGNC Symbol;Acc:4244]
ENSG00000125447	GGA3	golgi-associated, gamma adaptin ear containing, ARF binding protein 3 [Source:HGNC Symbol;Acc:17079]
ENSG00000115486	GGCX	gamma-glutamyl carboxylase [Source:HGNC Symbol;Acc:4247]
ENSG00000137563	GGH	gamma-glutamyl hydrolase (conjugase, folylpolygammaglutamyl hydrolase) [Source:HGNC Symbol;Acc:4248]
ENSG00000005955	GGNBP2	gametogenetin binding protein 2 [Source:HGNC Symbol;Acc:19357]
ENSG00000152904	GGPS1	geranylgeranyl diphosphate synthase 1 [Source:HGNC Symbol;Acc:4249]
ENSG00000100031	GGT1	gamma-glutamyltransferase 1 [Source:HGNC Symbol;Acc:4250]
ENSG00000133475	GGT2	gamma-glutamyltransferase 2 [Source:HGNC Symbol;Acc:4251]
ENSG00000149435	GGTLC1	gamma-glutamyltransferase light chain 1 [Source:HGNC Symbol;Acc:16437]
ENSG00000100121	GGTLC2	gamma-glutamyltransferase light chain 2 [Source:HGNC Symbol;Acc:18596]
ENSG00000165678	GHITM	growth hormone inducible transmembrane protein [Source:HGNC Symbol;Acc:17281]
ENSG00000101193	GID8	GID complex subunit 8 homolog (S. cerevisiae) [Source:HGNC Symbol;Acc:15857]
ENSG00000204120	GIGYF2	GRB10 interacting GYF protein 2 [Source:HGNC Symbol;Acc:11960]
ENSG00000145723	GIN1	gypsy retrotransposon integrase 1 [Source:HGNC Symbol;Acc:25959]
ENSG00000147536	GINS4	GINS complex subunit 4 (Sld5 homolog) [Source:HGNC Symbol;Acc:28226]
ENSG00000010310	GIPR	gastric inhibitory polypeptide receptor [Source:HGNC Symbol;Acc:4271]
ENSG00000139436	GIT2	G protein-coupled receptor kinase interacting ArfGAP 2 [Source:HGNC Symbol;Acc:4273]
ENSG00000163521	GLB1L	galactosidase, beta 1-like [Source:HGNC Symbol;Acc:28129]
ENSG00000119392	GLE1	GLE1 RNA export mediator [Source:HGNC Symbol;Acc:4315]
ENSG00000250571	GLI4	GLI family zinc finger 4 [Source:HGNC Symbol;Acc:4320]
ENSG00000135423	GLS2	glutaminase 2 (liver, mitochondrial) [Source:HGNC Symbol;Acc:29570]
ENSG00000182890	GLUD2	glutamate dehydrogenase 2 [Source:HGNC Symbol;Acc:4336]
ENSG00000168237	GLYCTK	glycerate kinase [Source:HGNC Symbol;Acc:24247]
ENSG00000196743	GM2A	GM2 ganglioside activator [Source:HGNC Symbol;Acc:4367]
ENSG00000087338	GMCL1	germ cell-less, spermatogenesis associated 1 [Source:HGNC Symbol;Acc:23843]
ENSG00000197045	GMFB	glia maturation factor, beta [Source:HGNC Symbol;Acc:4373]
ENSG00000130755	GMFG	glia maturation factor, gamma [Source:HGNC Symbol;Acc:4374]
ENSG00000144591	GMPPA	GDP-mannose pyrophosphorylase A [Source:HGNC Symbol;Acc:22923]
ENSG00000173540	GMPPB	GDP-mannose pyrophosphorylase B [Source:HGNC Symbol;Acc:22932]
ENSG00000088256	GNA11	guanine nucleotide binding protein (G protein), alpha 11 (Gq class) [Source:HGNC Symbol;Acc:4379]
ENSG00000120063	GNA13	guanine nucleotide binding protein (G protein), alpha 13 [Source:HGNC Symbol;Acc:4381]
ENSG00000127955	GNAI1	guanine nucleotide binding protein (G protein), alpha inhibiting activity polypeptide 1 [Source:HGNC Symbol;Acc:4384]
ENSG00000114353	GNAI2	guanine nucleotide binding protein (G protein), alpha inhibiting activity polypeptide 2 [Source:HGNC Symbol;Acc:4385]
ENSG00000156052	GNAQ	guanine nucleotide binding protein (G protein), q polypeptide [Source:HGNC Symbol;Acc:4390]
ENSG00000114349	GNAT1	guanine nucleotide binding protein (G protein), alpha transducing activity polypeptide 1 [Source:HGNC Symbol;Acc:4393]
ENSG00000128266	GNAZ	guanine nucleotide binding protein (G protein), alpha z polypeptide [Source:HGNC Symbol;Acc:4395]
ENSG00000172354	GNB2	guanine nucleotide binding protein (G protein), beta polypeptide 2 [Source:HGNC Symbol;Acc:4398]
ENSG00000111664	GNB3	guanine nucleotide binding protein (G protein), beta polypeptide 3 [Source:HGNC Symbol;Acc:4400]
ENSG00000159921	GNE	glucosamine (UDP-N-acetyl)-2-epimerase/N-acetylmannosamine kinase [Source:HGNC Symbol;Acc:23657]
ENSG00000127920	GNG11	guanine nucleotide binding protein (G protein), gamma 11 [Source:HGNC Symbol;Acc:4403]
ENSG00000172380	GNG12	guanine nucleotide binding protein (G protein), gamma 12 [Source:HGNC Symbol;Acc:19663]
ENSG00000134697	GNL2	guanine nucleotide binding protein-like 2 (nucleolar) [Source:HGNC Symbol;Acc:29925]
ENSG00000130119	GNL3L	guanine nucleotide binding protein-like 3 (nucleolar)-like [Source:HGNC Symbol;Acc:25553]
ENSG00000124713	GNMT	glycine N-methyltransferase [Source:HGNC Symbol;Acc:4415]
ENSG00000116906	GNPAT	glyceronephosphate O-acyltransferase [Source:HGNC Symbol;Acc:4416]
ENSG00000163281	GNPDA2	glucosamine-6-phosphate deaminase 2 [Source:HGNC Symbol;Acc:21526]
ENSG00000111670	GNPTAB	N-acetylglucosamine-1-phosphate transferase, alpha and beta subunits [Source:HGNC Symbol;Acc:29670]
ENSG00000090581	GNPTG	N-acetylglucosamine-1-phosphate transferase, gamma subunit [Source:HGNC Symbol;Acc:23026]
ENSG00000136935	GOLGA1	golgin A1 [Source:HGNC Symbol;Acc:4424]
ENSG00000090615	GOLGA3	golgin A3 [Source:HGNC Symbol;Acc:4426]
ENSG00000155265	GOLGA7B	golgin A7 family, member B [Source:HGNC Symbol;Acc:31668]
ENSG00000175265	GOLGA8A	golgin A8 family, member A [Source:HGNC Symbol;Acc:31972]
ENSG00000215252	GOLGA8B	golgin A8 family, member B [Source:HGNC Symbol;Acc:31973]
ENSG00000135052	GOLM1	golgi membrane protein 1 [Source:HGNC Symbol;Acc:15451]
ENSG00000113384	GOLPH3	golgi phosphoprotein 3 (coat-protein) [Source:HGNC Symbol;Acc:15452]
ENSG00000115806	GORASP2	golgi reassembly stacking protein 2, 55kDa [Source:HGNC Symbol;Acc:17500]
ENSG00000108433	GOSR2	golgi SNAP receptor complex member 2 [Source:HGNC Symbol;Acc:4431]
ENSG00000186281	GPAT2	glycerol-3-phosphate acyltransferase 2, mitochondrial [Source:HGNC Symbol;Acc:27168]
ENSG00000076650	GPATCH1	G patch domain containing 1 [Source:HGNC Symbol;Acc:24658]
ENSG00000092978	GPATCH2	G patch domain containing 2 [Source:HGNC Symbol;Acc:25499]
ENSG00000089916	GPATCH2L	G patch domain containing 2-like [Source:HGNC Symbol;Acc:20210]
ENSG00000198746	GPATCH3	G patch domain containing 3 [Source:HGNC Symbol;Acc:25720]
ENSG00000076716	GPC4	glypican 4 [Source:HGNC Symbol;Acc:4452]
ENSG00000183098	GPC6	glypican 6 [Source:HGNC Symbol;Acc:4454]
ENSG00000125772	GPCPD1	glycerophosphocholine phosphodiesterase GDE1 homolog (S. cerevisiae) [Source:HGNC Symbol;Acc:26957]
ENSG00000167588	GPD1	glycerol-3-phosphate dehydrogenase 1 (soluble) [Source:HGNC Symbol;Acc:4455]
ENSG00000105220	GPI	glucose-6-phosphate isomerase [Source:HGNC Symbol;Acc:4458]
ENSG00000068394	GPKOW	G patch domain and KOW motifs [Source:HGNC Symbol;Acc:30677]
ENSG00000142751	GPN2	GPN-loop GTPase 2 [Source:HGNC Symbol;Acc:25513]
ENSG00000111452	GPR133	G protein-coupled receptor 133 [Source:HGNC Symbol;Acc:19893]
ENSG00000173264	GPR137	G protein-coupled receptor 137 [Source:HGNC Symbol;Acc:24300]
ENSG00000178015	GPR150	G protein-coupled receptor 150 [Source:HGNC Symbol;Acc:23628]
ENSG00000173890	GPR160	G protein-coupled receptor 160 [Source:HGNC Symbol;Acc:23693]
ENSG00000170837	GPR27	G protein-coupled receptor 27 [Source:HGNC Symbol;Acc:4482]
ENSG00000140030	GPR65	G protein-coupled receptor 65 [Source:HGNC Symbol;Acc:4517]
ENSG00000117262	GPR89A	G protein-coupled receptor 89A [Source:HGNC Symbol;Acc:31984]
ENSG00000188092	GPR89B	G protein-coupled receptor 89B [Source:HGNC Symbol;Acc:13840]
ENSG00000198932	GPRASP1	G protein-coupled receptor associated sorting protein 1 [Source:HGNC Symbol;Acc:24834]
ENSG00000158301	GPRASP2	G protein-coupled receptor associated sorting protein 2 [Source:HGNC Symbol;Acc:25169]
ENSG00000169258	GPRIN1	G protein regulated inducer of neurite outgrowth 1 [Source:HGNC Symbol;Acc:24835]
ENSG00000211445	GPX3	glutathione peroxidase 3 (plasma) [Source:HGNC Symbol;Acc:4555]
ENSG00000167468	GPX4	glutathione peroxidase 4 [Source:HGNC Symbol;Acc:4556]
ENSG00000116157	GPX7	glutathione peroxidase 7 [Source:HGNC Symbol;Acc:4559]
ENSG00000164294	GPX8	glutathione peroxidase 8 (putative) [Source:HGNC Symbol;Acc:33100]
ENSG00000100351	GRAP2	GRB2-related adaptor protein 2 [Source:HGNC Symbol;Acc:4563]
ENSG00000177885	GRB2	growth factor receptor-bound protein 2 [Source:HGNC Symbol;Acc:4566]
ENSG00000134317	GRHL1	grainyhead-like 1 (Drosophila) [Source:HGNC Symbol;Acc:17923]
ENSG00000105464	GRIN2D	glutamate receptor, ionotropic, N-methyl D-aspartate 2D [Source:HGNC Symbol;Acc:4588]
ENSG00000164284	GRPEL2	GrpE-like 2, mitochondrial (E. coli) [Source:HGNC Symbol;Acc:21060]
ENSG00000132463	GRSF1	G-rich RNA sequence binding factor 1 [Source:HGNC Symbol;Acc:4610]
ENSG00000139835	GRTP1	growth hormone regulated TBC protein 1 [Source:HGNC Symbol;Acc:20310]
ENSG00000073605	GSDMB	gasdermin B [Source:HGNC Symbol;Acc:23690]
ENSG00000100744	GSKIP	GSK3B interacting protein [Source:HGNC Symbol;Acc:20343]
ENSG00000189369	GSPT2	G1 to S phase transition 2 [Source:HGNC Symbol;Acc:4622]
ENSG00000100983	GSS	glutathione synthetase [Source:HGNC Symbol;Acc:4624]
ENSG00000138780	GSTCD	glutathione S-transferase, C-terminal domain containing [Source:HGNC Symbol;Acc:25806]
ENSG00000134184	GSTM1	glutathione S-transferase mu 1 [Source:HGNC Symbol;Acc:4632]
ENSG00000134202	GSTM3	glutathione S-transferase mu 3 (brain) [Source:HGNC Symbol;Acc:4635]
ENSG00000168765	GSTM4	glutathione S-transferase mu 4 [Source:HGNC Symbol;Acc:4636]
ENSG00000148834	GSTO1	glutathione S-transferase omega 1 [Source:HGNC Symbol;Acc:13312]
ENSG00000184674	GSTT1	glutathione S-transferase theta 1 [Source:HGNC Symbol;Acc:4641]
ENSG00000099984	GSTT2	glutathione S-transferase theta 2 [Source:HGNC Symbol;Acc:4642]
ENSG00000133433	GSTT2B	glutathione S-transferase theta 2B (gene/pseudogene) [Source:HGNC Symbol;Acc:33437]
ENSG00000100577	GSTZ1	glutathione S-transferase zeta 1 [Source:HGNC Symbol;Acc:4643]
ENSG00000165417	GTF2A1	general transcription factor IIA, 1, 19/37kDa [Source:HGNC Symbol;Acc:4646]
ENSG00000197265	GTF2E2	general transcription factor IIE, polypeptide 2, beta 34kDa [Source:HGNC Symbol;Acc:4651]
ENSG00000125651	GTF2F1	general transcription factor IIF, polypeptide 1, 74kDa [Source:HGNC Symbol;Acc:4652]
ENSG00000188342	GTF2F2	general transcription factor IIF, polypeptide 2, 30kDa [Source:HGNC Symbol;Acc:4653]
ENSG00000110768	GTF2H1	general transcription factor IIH, polypeptide 1, 62kDa [Source:HGNC Symbol;Acc:4655]
ENSG00000145736	GTF2H2	general transcription factor IIH, polypeptide 2, 44kDa [Source:HGNC Symbol;Acc:4656]
ENSG00000183474	GTF2H2C	general transcription factor IIH, polypeptide 2C [Source:HGNC Symbol;Acc:31394]
ENSG00000272047	GTF2H5	general transcription factor IIH, polypeptide 5 [Source:HGNC Symbol;Acc:21157]
ENSG00000077809	GTF2I	general transcription factor IIi [Source:HGNC Symbol;Acc:4659]
ENSG00000077235	GTF3C1	general transcription factor IIIC, polypeptide 1, alpha 220kDa [Source:HGNC Symbol;Acc:4664]
ENSG00000119041	GTF3C3	general transcription factor IIIC, polypeptide 3, 102kDa [Source:HGNC Symbol;Acc:4666]
ENSG00000148308	GTF3C5	general transcription factor IIIC, polypeptide 5, 63kDa [Source:HGNC Symbol;Acc:4668]
ENSG00000105793	GTPBP10	GTP-binding protein 10 (putative) [Source:HGNC Symbol;Acc:25106]
ENSG00000170627	GTSF1	gametocyte specific factor 1 [Source:HGNC Symbol;Acc:26565]
ENSG00000138867	GUCD1	guanylyl cyclase domain containing 1 [Source:HGNC Symbol;Acc:14237]
ENSG00000070019	GUCY2C	guanylate cyclase 2C (heat stable enterotoxin receptor) [Source:HGNC Symbol;Acc:4688]
ENSG00000143774	GUK1	guanylate kinase 1 [Source:HGNC Symbol;Acc:4693]
ENSG00000241043	GVQW1	GVQW motif containing 1 [Source:HGNC Symbol;Acc:31424]
ENSG00000151233	GXYLT1	glucoside xylosyltransferase 1 [Source:HGNC Symbol;Acc:27482]
ENSG00000163754	GYG1	glycogenin 1 [Source:HGNC Symbol;Acc:4699]
ENSG00000246705	H2AFJ	H2A histone family, member J [Source:HGNC Symbol;Acc:14456]
ENSG00000162882	HAAO	3-hydroxyanthranilate 3,4-dioxygenase [Source:HGNC Symbol;Acc:4796]
ENSG00000085382	HACE1	HECT domain and ankyrin repeat containing E3 ubiquitin protein ligase 1 [Source:HGNC Symbol;Acc:21033]
ENSG00000170445	HARS	histidyl-tRNA synthetase [Source:HGNC Symbol;Acc:4816]
ENSG00000112855	HARS2	histidyl-tRNA synthetase 2, mitochondrial [Source:HGNC Symbol;Acc:4817]
ENSG00000103044	HAS3	hyaluronan synthase 3 [Source:HGNC Symbol;Acc:4820]
ENSG00000128708	HAT1	histone acetyltransferase 1 [Source:HGNC Symbol;Acc:4821]
ENSG00000214367	HAUS3	HAUS augmin-like complex, subunit 3 [Source:HGNC Symbol;Acc:28719]
ENSG00000147874	HAUS6	HAUS augmin-like complex, subunit 6 [Source:HGNC Symbol;Acc:25948]
ENSG00000143575	HAX1	HCLS1 associated protein X-1 [Source:HGNC Symbol;Acc:16915]
ENSG00000112339	HBS1L	HBS1-like (S. cerevisiae) [Source:HGNC Symbol;Acc:4834]
ENSG00000004961	HCCS	holocytochrome c synthase [Source:HGNC Symbol;Acc:4837]
ENSG00000172534	HCFC1	host cell factor C1 (VP16-accessory protein) [Source:HGNC Symbol;Acc:4839]
ENSG00000111727	HCFC2	host cell factor C2 [Source:HGNC Symbol;Acc:24972]
ENSG00000180353	HCLS1	hematopoietic cell-specific Lyn substrate 1 [Source:HGNC Symbol;Acc:4844]
ENSG00000143630	HCN3	hyperpolarization activated cyclic nucleotide-gated potassium channel 3 [Source:HGNC Symbol;Acc:19183]
ENSG00000126264	HCST	hematopoietic cell signal transducer [Source:HGNC Symbol;Acc:16977]
ENSG00000100429	HDAC10	histone deacetylase 10 [Source:HGNC Symbol;Acc:18128]
ENSG00000061273	HDAC7	histone deacetylase 7 [Source:HGNC Symbol;Acc:14067]
ENSG00000147099	HDAC8	histone deacetylase 8 [Source:HGNC Symbol;Acc:13315]
ENSG00000048052	HDAC9	histone deacetylase 9 [Source:HGNC Symbol;Acc:14065]
ENSG00000167674	HDGFRP2	Hepatoma-derived growth factor-related protein 2 [Source:UniProtKB/Swiss-Prot;Acc:Q7Z4V5]
ENSG00000130021	HDHD1	haloacid dehalogenase-like hydrolase domain containing 1 [Source:HGNC Symbol;Acc:16818]
ENSG00000167220	HDHD2	haloacid dehalogenase-like hydrolase domain containing 2 [Source:HGNC Symbol;Acc:25364]
ENSG00000119431	HDHD3	haloacid dehalogenase-like hydrolase domain containing 3 [Source:HGNC Symbol;Acc:28171]
ENSG00000115677	HDLBP	high density lipoprotein binding protein [Source:HGNC Symbol;Acc:4857]
ENSG00000119285	HEATR1	HEAT repeat containing 1 [Source:HGNC Symbol;Acc:25517]
ENSG00000129493	HEATR5A	HEAT repeat containing 5A [Source:HGNC Symbol;Acc:20276]
ENSG00000051620	HEBP2	heme binding protein 2 [Source:HGNC Symbol;Acc:15716]
ENSG00000198265	HELZ	helicase with zinc finger [Source:HGNC Symbol;Acc:16878]
ENSG00000114735	HEMK1	HemK methyltransferase family member 1 [Source:HGNC Symbol;Acc:24923]
ENSG00000103657	HERC1	HECT and RLD domain containing E3 ubiquitin protein ligase family member 1 [Source:HGNC Symbol;Acc:4867]
ENSG00000128731	HERC2	HECT and RLD domain containing E3 ubiquitin protein ligase 2 [Source:HGNC Symbol;Acc:4868]
ENSG00000069812	HES2	hairy and enhancer of split 2 (Drosophila) [Source:HGNC Symbol;Acc:16005]
ENSG00000010704	HFE	hemochromatosis [Source:HGNC Symbol;Acc:4886]
ENSG00000165102	HGSNAT	heparan-alpha-glucosaminide N-acetyltransferase [Source:HGNC Symbol;Acc:26527]
ENSG00000197568	HHLA3	HERV-H LTR-associating 3 [Source:HGNC Symbol;Acc:4906]
ENSG00000196312	HIATL2	hippocampus abundant transcript-like 2 [Source:HGNC Symbol;Acc:23672]
ENSG00000106049	HIBADH	3-hydroxyisobutyrate dehydrogenase [Source:HGNC Symbol;Acc:4907]
ENSG00000169635	HIC2	hypermethylated in cancer 2 [Source:HGNC Symbol;Acc:18595]
ENSG00000181061	HIGD1A	HIG1 hypoxia inducible domain family, member 1A [Source:HGNC Symbol;Acc:29527]
ENSG00000135245	HILPDA	hypoxia inducible lipid droplet-associated [Source:HGNC Symbol;Acc:28859]
ENSG00000169567	HINT1	histidine triad nucleotide binding protein 1 [Source:HGNC Symbol;Acc:4912]
ENSG00000111911	HINT3	histidine triad nucleotide binding protein 3 [Source:HGNC Symbol;Acc:18468]
ENSG00000163349	HIPK1	homeodomain interacting protein kinase 1 [Source:HGNC Symbol;Acc:19006]
ENSG00000110422	HIPK3	homeodomain interacting protein kinase 3 [Source:HGNC Symbol;Acc:4915]
ENSG00000196787	HIST1H2AG	histone cluster 1, H2ag [Source:HGNC Symbol;Acc:4737]
ENSG00000197238	HIST1H4J	histone cluster 1, H4j [Source:HGNC Symbol;Acc:4785]
ENSG00000197914	HIST1H4K	histone cluster 1, H4k [Source:HGNC Symbol;Acc:4784]
ENSG00000184260	HIST2H2AC	histone cluster 2, H2ac [Source:HGNC Symbol;Acc:4738]
ENSG00000204252	HLA-DOA	major histocompatibility complex, class II, DO alpha [Source:HGNC Symbol;Acc:4936]
ENSG00000241106	HLA-DOB	major histocompatibility complex, class II, DO beta [Source:HGNC Symbol;Acc:4937]
ENSG00000231389	HLA-DPA1	major histocompatibility complex, class II, DP alpha 1 [Source:HGNC Symbol;Acc:4938]
ENSG00000196735	HLA-DQA1	major histocompatibility complex, class II, DQ alpha 1 [Source:HGNC Symbol;Acc:4942]
ENSG00000237541	HLA-DQA2	major histocompatibility complex, class II, DQ alpha 2 [Source:HGNC Symbol;Acc:4943]
ENSG00000179344	HLA-DQB1	major histocompatibility complex, class II, DQ beta 1 [Source:HGNC Symbol;Acc:4944]
ENSG00000232629	HLA-DQB2	major histocompatibility complex, class II, DQ beta 2 [Source:HGNC Symbol;Acc:4945]
ENSG00000204287	HLA-DRA	major histocompatibility complex, class II, DR alpha [Source:HGNC Symbol;Acc:4947]
ENSG00000196126	HLA-DRB1	major histocompatibility complex, class II, DR beta 1 [Source:HGNC Symbol;Acc:4948]
ENSG00000198502	HLA-DRB5	major histocompatibility complex, class II, DR beta 5 [Source:HGNC Symbol;Acc:4953]
ENSG00000101294	HM13	histocompatibility (minor) 13 [Source:HGNC Symbol;Acc:16435]
ENSG00000140382	HMG20A	high mobility group 20A [Source:HGNC Symbol;Acc:5001]
ENSG00000064961	HMG20B	high mobility group 20B [Source:HGNC Symbol;Acc:5002]
ENSG00000164104	HMGB2	high mobility group box 2 [Source:HGNC Symbol;Acc:5000]
ENSG00000117305	HMGCL	3-hydroxymethyl-3-methylglutaryl-CoA lyase [Source:HGNC Symbol;Acc:5005]
ENSG00000113161	HMGCR	3-hydroxy-3-methylglutaryl-CoA reductase [Source:HGNC Symbol;Acc:5006]
ENSG00000198830	HMGN2	high mobility group nucleosomal binding domain 2 [Source:HGNC Symbol;Acc:4986]
ENSG00000198157	HMGN5	high mobility group nucleosome binding domain 5 [Source:HGNC Symbol;Acc:8013]
ENSG00000150540	HNMT	histamine N-methyltransferase [Source:HGNC Symbol;Acc:5028]
ENSG00000122566	HNRNPA2B1	heterogeneous nuclear ribonucleoprotein A2/B1 [Source:HGNC Symbol;Acc:5033]
ENSG00000138668	HNRNPD	heterogeneous nuclear ribonucleoprotein D (AU-rich element RNA binding protein 1, 37kDa) [Source:HGNC Symbol;Acc:5036]
ENSG00000152795	HNRNPDL	heterogeneous nuclear ribonucleoprotein D-like [Source:HGNC Symbol;Acc:5037]
ENSG00000169045	HNRNPH1	heterogeneous nuclear ribonucleoprotein H1 (H) [Source:HGNC Symbol;Acc:5041]
ENSG00000096746	HNRNPH3	heterogeneous nuclear ribonucleoprotein H3 (2H9) [Source:HGNC Symbol;Acc:5043]
ENSG00000165119	HNRNPK	heterogeneous nuclear ribonucleoprotein K [Source:HGNC Symbol;Acc:5044]
ENSG00000104824	HNRNPL	heterogeneous nuclear ribonucleoprotein L [Source:HGNC Symbol;Acc:5045]
ENSG00000125944	HNRNPR	heterogeneous nuclear ribonucleoprotein R [Source:HGNC Symbol;Acc:5047]
ENSG00000153187	HNRNPU	heterogeneous nuclear ribonucleoprotein U (scaffold attachment factor A) [Source:HGNC Symbol;Acc:5048]
ENSG00000105323	HNRNPUL1	heterogeneous nuclear ribonucleoprotein U-like 1 [Source:HGNC Symbol;Acc:17011]
ENSG00000214753	HNRNPUL2	heterogeneous nuclear ribonucleoprotein U-like 2 [Source:HGNC Symbol;Acc:25451]
ENSG00000215271	HOMEZ	homeobox and leucine zipper encoding [Source:HGNC Symbol;Acc:20164]
ENSG00000095066	HOOK2	hook homolog 2 (Drosophila) [Source:HGNC Symbol;Acc:19885]
ENSG00000168172	HOOK3	hook homolog 3 (Drosophila) [Source:HGNC Symbol;Acc:23576]
ENSG00000171476	HOPX	HOP homeobox [Source:HGNC Symbol;Acc:24961]
ENSG00000105996	HOXA2	homeobox A2 [Source:HGNC Symbol;Acc:5103]
ENSG00000173917	HOXB2	homeobox B2 [Source:HGNC Symbol;Acc:5113]
ENSG00000120093	HOXB3	homeobox B3 [Source:HGNC Symbol;Acc:5114]
ENSG00000108511	HOXB6	homeobox B6 [Source:HGNC Symbol;Acc:5117]
ENSG00000127483	HP1BP3	heterochromatin protein 1, binding protein 3 [Source:HGNC Symbol;Acc:24973]
ENSG00000164120	HPGD	hydroxyprostaglandin dehydrogenase 15-(NAD) [Source:HGNC Symbol;Acc:5154]
ENSG00000163755	HPS3	Hermansky-Pudlak syndrome 3 [Source:HGNC Symbol;Acc:15597]
ENSG00000166189	HPS6	Hermansky-Pudlak syndrome 6 [Source:HGNC Symbol;Acc:18817]
ENSG00000132541	HRSP12	heat-responsive protein 12 [Source:HGNC Symbol;Acc:16897]
ENSG00000153936	HS2ST1	heparan sulfate 2-O-sulfotransferase 1 [Source:HGNC Symbol;Acc:5193]
ENSG00000002587	HS3ST1	heparan sulfate (glucosamine) 3-O-sulfotransferase 1 [Source:HGNC Symbol;Acc:5194]
ENSG00000230989	HSBP1	heat shock factor binding protein 1 [Source:HGNC Symbol;Acc:5203]
ENSG00000149084	HSD17B12	hydroxysteroid (17-beta) dehydrogenase 12 [Source:HGNC Symbol;Acc:18646]
ENSG00000087076	HSD17B14	hydroxysteroid (17-beta) dehydrogenase 14 [Source:HGNC Symbol;Acc:23238]
ENSG00000099377	HSD3B7	hydroxy-delta-5-steroid dehydrogenase, 3 beta- and steroid delta-isomerase 7 [Source:HGNC Symbol;Acc:18324]
ENSG00000103160	HSDL1	hydroxysteroid dehydrogenase like 1 [Source:HGNC Symbol;Acc:16475]
ENSG00000025156	HSF2	heat shock transcription factor 2 [Source:HGNC Symbol;Acc:5225]
ENSG00000160207	HSF2BP	heat shock transcription factor 2 binding protein [Source:HGNC Symbol;Acc:5226]
ENSG00000080824	HSP90AA1	heat shock protein 90kDa alpha (cytosolic), class A member 1 [Source:HGNC Symbol;Acc:5253]
ENSG00000165868	HSPA12A	heat shock 70kDa protein 12A [Source:HGNC Symbol;Acc:19022]
ENSG00000155304	HSPA13	heat shock protein 70kDa family, member 13 [Source:HGNC Symbol;Acc:11375]
ENSG00000187522	HSPA14	heat shock 70kDa protein 14 [Source:HGNC Symbol;Acc:29526]
ENSG00000044574	HSPA5	heat shock 70kDa protein 5 (glucose-regulated protein, 78kDa) [Source:HGNC Symbol;Acc:5238]
ENSG00000113013	HSPA9	heat shock 70kDa protein 9 (mortalin) [Source:HGNC Symbol;Acc:5244]
ENSG00000081870	HSPB11	heat shock protein family B (small), member 11 [Source:HGNC Symbol;Acc:25019]
ENSG00000173641	HSPB7	heat shock 27kDa protein family, member 7 (cardiovascular) [Source:HGNC Symbol;Acc:5249]
ENSG00000142798	HSPG2	heparan sulfate proteoglycan 2 [Source:HGNC Symbol;Acc:5273]
ENSG00000120694	HSPH1	heat shock 105kDa/110kDa protein 1 [Source:HGNC Symbol;Acc:16969]
ENSG00000109854	HTATIP2	HIV-1 Tat interactive protein 2, 30kDa [Source:HGNC Symbol;Acc:16637]
ENSG00000148680	HTR7	5-hydroxytryptamine (serotonin) receptor 7, adenylate cyclase-coupled [Source:HGNC Symbol;Acc:5302]
ENSG00000170801	HTRA3	HtrA serine peptidase 3 [Source:HGNC Symbol;Acc:30406]
ENSG00000169495	HTRA4	HtrA serine peptidase 4 [Source:HGNC Symbol;Acc:26909]
ENSG00000197386	HTT	huntingtin [Source:HGNC Symbol;Acc:4851]
ENSG00000114378	HYAL1	hyaluronoglucosaminidase 1 [Source:HGNC Symbol;Acc:5320]
ENSG00000186792	HYAL3	hyaluronoglucosaminidase 3 [Source:HGNC Symbol;Acc:5322]
ENSG00000149428	HYOU1	hypoxia up-regulated 1 [Source:HGNC Symbol;Acc:16931]
ENSG00000067704	IARS2	isoleucyl-tRNA synthetase 2, mitochondrial [Source:HGNC Symbol;Acc:29685]
ENSG00000029559	IBSP	integrin-binding sialoprotein [Source:HGNC Symbol;Acc:5341]
ENSG00000163596	ICA1L	islet cell autoantigen 1,69kDa-like [Source:HGNC Symbol;Acc:14442]
ENSG00000108622	ICAM2	intercellular adhesion molecule 2 [Source:HGNC Symbol;Acc:5345]
ENSG00000076662	ICAM3	intercellular adhesion molecule 3 [Source:HGNC Symbol;Acc:5346]
ENSG00000112144	ICK	intestinal cell (MAK-like) kinase [Source:HGNC Symbol;Acc:21219]
ENSG00000125968	ID1	inhibitor of DNA binding 1, dominant negative helix-loop-helix protein [Source:HGNC Symbol;Acc:5360]
ENSG00000115738	ID2	inhibitor of DNA binding 2, dominant negative helix-loop-helix protein [Source:HGNC Symbol;Acc:5361]
ENSG00000117318	ID3	inhibitor of DNA binding 3, dominant negative helix-loop-helix protein [Source:HGNC Symbol;Acc:5362]
ENSG00000119912	IDE	insulin-degrading enzyme [Source:HGNC Symbol;Acc:5381]
ENSG00000166411	IDH3A	isocitrate dehydrogenase 3 (NAD+) alpha [Source:HGNC Symbol;Acc:5384]
ENSG00000067064	IDI1	isopentenyl-diphosphate delta isomerase 1 [Source:HGNC Symbol;Acc:5387]
ENSG00000148057	IDNK	idnK, gluconokinase homolog (E. coli) [Source:HGNC Symbol;Acc:31367]
ENSG00000134049	IER3IP1	immediate early response 3 interacting protein 1 [Source:HGNC Symbol;Acc:18550]
ENSG00000119632	IFI27L2	interferon, alpha-inducible protein 27-like 2 [Source:HGNC Symbol;Acc:19753]
ENSG00000244242	IFITM10	interferon induced transmembrane protein 10 [Source:HGNC Symbol;Acc:40022]
ENSG00000159110	IFNAR2	interferon (alpha, beta and omega) receptor 2 [Source:HGNC Symbol;Acc:5433]
ENSG00000187535	IFT140	intraflagellar transport 140 homolog (Chlamydomonas) [Source:HGNC Symbol;Acc:29077]
ENSG00000109083	IFT20	intraflagellar transport 20 homolog (Chlamydomonas) [Source:HGNC Symbol;Acc:30989]
ENSG00000119650	IFT43	intraflagellar transport 43 homolog (Chlamydomonas) [Source:HGNC Symbol;Acc:29669]
ENSG00000118096	IFT46	intraflagellar transport 46 homolog (Chlamydomonas) [Source:HGNC Symbol;Acc:26146]
ENSG00000101052	IFT52	intraflagellar transport 52 homolog (Chlamydomonas) [Source:HGNC Symbol;Acc:15901]
ENSG00000068885	IFT80	intraflagellar transport 80 homolog (Chlamydomonas) [Source:HGNC Symbol;Acc:29262]
ENSG00000140443	IGF1R	insulin-like growth factor 1 receptor [Source:HGNC Symbol;Acc:5465]
ENSG00000073792	IGF2BP2	insulin-like growth factor 2 mRNA binding protein 2 [Source:HGNC Symbol;Acc:28867]
ENSG00000115457	IGFBP2	insulin-like growth factor binding protein 2, 36kDa [Source:HGNC Symbol;Acc:5471]
ENSG00000167779	IGFBP6	insulin-like growth factor binding protein 6 [Source:HGNC Symbol;Acc:5475]
ENSG00000163453	IGFBP7	insulin-like growth factor binding protein 7 [Source:HGNC Symbol;Acc:5476]
ENSG00000182700	IGIP	IgA-inducing protein homolog (Bos taurus) [Source:HGNC Symbol;Acc:33847]
ENSG00000142549	IGLON5	IgLON family member 5 [Source:HGNC Symbol;Acc:34550]
ENSG00000117154	IGSF21	immunoglobin superfamily, member 21 [Source:HGNC Symbol;Acc:28246]
ENSG00000143061	IGSF3	immunoglobulin superfamily, member 3 [Source:HGNC Symbol;Acc:5950]
ENSG00000113141	IK	IK cytokine, down-regulator of HLA II [Source:HGNC Symbol;Acc:5958]
ENSG00000073009	IKBKG	inhibitor of kappa light polypeptide gene enhancer in B-cells, kinase gamma [Source:HGNC Symbol;Acc:5961]
ENSG00000185811	IKZF1	IKAROS family zinc finger 1 (Ikaros) [Source:HGNC Symbol;Acc:13176]
ENSG00000030419	IKZF2	IKAROS family zinc finger 2 (Helios) [Source:HGNC Symbol;Acc:13177]
ENSG00000095574	IKZF5	IKAROS family zinc finger 5 (Pegasus) [Source:HGNC Symbol;Acc:14283]
ENSG00000096996	IL12RB1	interleukin 12 receptor, beta 1 [Source:HGNC Symbol;Acc:5971]
ENSG00000056736	IL17RB	interleukin 17 receptor B [Source:HGNC Symbol;Acc:18015]
ENSG00000163702	IL17RC	interleukin 17 receptor C [Source:HGNC Symbol;Acc:18358]
ENSG00000137496	IL18BP	interleukin 18 binding protein [Source:HGNC Symbol;Acc:5987]
ENSG00000148950	IMMP1L	IMP1 inner mitochondrial membrane peptidase-like (S. cerevisiae) [Source:HGNC Symbol;Acc:26317]
ENSG00000133731	IMPA1	inositol(myo)-1(or 4)-monophosphatase 1 [Source:HGNC Symbol;Acc:6050]
ENSG00000132849	INADL	InaD-like (Drosophila) [Source:HGNC Symbol;Acc:28881]
ENSG00000149503	INCENP	inner centromere protein antigens 135/155kDa [Source:HGNC Symbol;Acc:6058]
ENSG00000203485	INF2	inverted formin, FH2 and WH2 domain containing [Source:HGNC Symbol;Acc:23791]
ENSG00000153487	ING1	inhibitor of growth family, member 1 [Source:HGNC Symbol;Acc:6062]
ENSG00000148153	INIP	INTS3 and NABP interacting protein [Source:HGNC Symbol;Acc:24994]
ENSG00000128908	INO80	INO80 homolog (S. cerevisiae) [Source:HGNC Symbol;Acc:26956]
ENSG00000153391	INO80C	INO80 complex subunit C [Source:HGNC Symbol;Acc:26994]
ENSG00000148384	INPP5E	inositol polyphosphate-5-phosphatase, 72 kDa [Source:HGNC Symbol;Acc:21474]
ENSG00000164880	INTS1	integrator complex subunit 1 [Source:HGNC Symbol;Acc:24555]
ENSG00000108506	INTS2	integrator complex subunit 2 [Source:HGNC Symbol;Acc:29241]
ENSG00000143624	INTS3	integrator complex subunit 3 [Source:HGNC Symbol;Acc:26153]
ENSG00000149262	INTS4	integrator complex subunit 4 [Source:HGNC Symbol;Acc:25048]
ENSG00000164941	INTS8	integrator complex subunit 8 [Source:HGNC Symbol;Acc:26048]
ENSG00000104299	INTS9	integrator complex subunit 9 [Source:HGNC Symbol;Acc:25592]
ENSG00000164066	INTU	inturned planar cell polarity protein [Source:HGNC Symbol;Acc:29239]
ENSG00000176095	IP6K1	inositol hexakisphosphate kinase 1 [Source:HGNC Symbol;Acc:18360]
ENSG00000151151	IPMK	inositol polyphosphate multikinase [Source:HGNC Symbol;Acc:20739]
ENSG00000133704	IPO8	importin 8 [Source:HGNC Symbol;Acc:9853]
ENSG00000198700	IPO9	importin 9 [Source:HGNC Symbol;Acc:19425]
ENSG00000173226	IQCB1	IQ motif containing B1 [Source:HGNC Symbol;Acc:28949]
ENSG00000124313	IQSEC2	IQ motif and Sec7 domain 2 [Source:HGNC Symbol;Acc:29059]
ENSG00000136381	IREB2	iron-responsive element binding protein 2 [Source:HGNC Symbol;Acc:6115]
ENSG00000126456	IRF3	interferon regulatory factor 3 [Source:HGNC Symbol;Acc:6118]
ENSG00000128604	IRF5	interferon regulatory factor 5 [Source:HGNC Symbol;Acc:6120]
ENSG00000117595	IRF6	interferon regulatory factor 6 [Source:HGNC Symbol;Acc:6121]
ENSG00000169047	IRS1	insulin receptor substrate 1 [Source:HGNC Symbol;Acc:6125]
ENSG00000135070	ISCA1	iron-sulfur cluster assembly 1 homolog (S. cerevisiae) [Source:HGNC Symbol;Acc:28660]
ENSG00000165898	ISCA2	iron-sulfur cluster assembly 2 homolog (S. cerevisiae) [Source:HGNC Symbol;Acc:19857]
ENSG00000240682	ISY1	ISY1 splicing factor homolog (S. cerevisiae) [Source:HGNC Symbol;Acc:29201]
ENSG00000164171	ITGA2	integrin, alpha 2 (CD49B, alpha 2 subunit of VLA-2 receptor) [Source:HGNC Symbol;Acc:6137]
ENSG00000135424	ITGA7	integrin, alpha 7 [Source:HGNC Symbol;Acc:6143]
ENSG00000169896	ITGAM	integrin, alpha M (complement component 3 receptor 3 subunit) [Source:HGNC Symbol;Acc:6149]
ENSG00000119185	ITGB1BP1	integrin beta 1 binding protein 1 [Source:HGNC Symbol;Acc:23927]
ENSG00000160255	ITGB2	integrin, beta 2 (complement component 3 receptor 3 and 4 subunit) [Source:HGNC Symbol;Acc:6155]
ENSG00000132470	ITGB4	integrin, beta 4 [Source:HGNC Symbol;Acc:6158]
ENSG00000136156	ITM2B	integral membrane protein 2B [Source:HGNC Symbol;Acc:6174]
ENSG00000137825	ITPKA	inositol-trisphosphate 3-kinase A [Source:HGNC Symbol;Acc:6178]
ENSG00000163166	IWS1	IWS1 homolog (S. cerevisiae) [Source:HGNC Symbol;Acc:25467]
ENSG00000099840	IZUMO4	IZUMO family member 4 [Source:HGNC Symbol;Acc:26950]
ENSG00000171135	JAGN1	jagunal homolog 1 (Drosophila) [Source:HGNC Symbol;Acc:26926]
ENSG00000140044	JDP2	Jun dimerization protein 2 [Source:HGNC Symbol;Acc:17546]
ENSG00000168970	JMJD7-PLA2G4B	JMJD7-PLA2G4B readthrough [Source:HGNC Symbol;Acc:34449]
ENSG00000152409	JMY	junction mediating and regulatory protein, p53 cofactor [Source:HGNC Symbol;Acc:28916]
ENSG00000161677	JOSD2	Josephin domain containing 2 [Source:HGNC Symbol;Acc:28853]
ENSG00000183340	JRKL	jerky homolog-like (mouse) [Source:HGNC Symbol;Acc:6200]
ENSG00000143543	JTB	jumping translocation breakpoint [Source:HGNC Symbol;Acc:6201]
ENSG00000130522	JUND	jun D proto-oncogene [Source:HGNC Symbol;Acc:6206]
ENSG00000011201	KAL1	Kallmann syndrome 1 sequence [Source:HGNC Symbol;Acc:6211]
ENSG00000160145	KALRN	kalirin, RhoGEF kinase [Source:HGNC Symbol;Acc:4814]
ENSG00000197256	KANK2	KN motif and ankyrin repeat domains 2 [Source:HGNC Symbol;Acc:29300]
ENSG00000139620	KANSL2	KAT8 regulatory NSL complex subunit 2 [Source:HGNC Symbol;Acc:26024]
ENSG00000156650	KAT6B	K(lysine) acetyltransferase 6B [Source:HGNC Symbol;Acc:17582]
ENSG00000186625	KATNA1	katanin p60 (ATPase containing) subunit A 1 [Source:HGNC Symbol;Acc:6216]
ENSG00000134152	KATNBL1	katanin p80 subunit B-like 1 [Source:HGNC Symbol;Acc:26199]
ENSG00000107821	KAZALD1	Kazal-type serine peptidase inhibitor domain 1 [Source:HGNC Symbol;Acc:25460]
ENSG00000143105	KCNA10	potassium voltage-gated channel, shaker-related subfamily, member 10 [Source:HGNC Symbol;Acc:6219]
ENSG00000177272	KCNA3	potassium voltage-gated channel, shaker-related subfamily, member 3 [Source:HGNC Symbol;Acc:6221]
ENSG00000170049	KCNAB3	potassium voltage-gated channel, shaker-related subfamily, beta member 3 [Source:HGNC Symbol;Acc:6230]
ENSG00000162975	KCNF1	potassium voltage-gated channel, subfamily F, member 1 [Source:HGNC Symbol;Acc:6246]
ENSG00000120049	KCNIP2	Kv channel interacting protein 2 [Source:HGNC Symbol;Acc:15522]
ENSG00000151704	KCNJ1	potassium inwardly-rectifying channel, subfamily J, member 1 [Source:HGNC Symbol;Acc:6255]
ENSG00000152315	KCNK13	potassium channel, subfamily K, member 13 [Source:HGNC Symbol;Acc:6275]
ENSG00000099337	KCNK6	potassium channel, subfamily K, member 6 [Source:HGNC Symbol;Acc:6281]
ENSG00000173338	KCNK7	potassium channel, subfamily K, member 7 [Source:HGNC Symbol;Acc:6282]
ENSG00000134504	KCTD1	potassium channel tetramerization domain containing 1 [Source:HGNC Symbol;Acc:18249]
ENSG00000110906	KCTD10	potassium channel tetramerization domain containing 10 [Source:HGNC Symbol;Acc:23236]
ENSG00000178695	KCTD12	potassium channel tetramerization domain containing 12 [Source:HGNC Symbol;Acc:14678]
ENSG00000100379	KCTD17	potassium channel tetramerization domain containing 17 [Source:HGNC Symbol;Acc:25705]
ENSG00000180901	KCTD2	potassium channel tetramerization domain containing 2 [Source:HGNC Symbol;Acc:21294]
ENSG00000112078	KCTD20	potassium channel tetramerization domain containing 20 [Source:HGNC Symbol;Acc:21052]
ENSG00000188997	KCTD21	potassium channel tetramerization domain containing 21 [Source:HGNC Symbol;Acc:27452]
ENSG00000167977	KCTD5	potassium channel tetramerization domain containing 5 [Source:HGNC Symbol;Acc:21423]
ENSG00000105438	KDELR1	KDEL (Lys-Asp-Glu-Leu) endoplasmic reticulum protein retention receptor 1 [Source:HGNC Symbol;Acc:6304]
ENSG00000100196	KDELR3	KDEL (Lys-Asp-Glu-Leu) endoplasmic reticulum protein retention receptor 3 [Source:HGNC Symbol;Acc:6306]
ENSG00000004487	KDM1A	lysine (K)-specific demethylase 1A [Source:HGNC Symbol;Acc:29079]
ENSG00000120733	KDM3B	lysine (K)-specific demethylase 3B [Source:HGNC Symbol;Acc:1337]
ENSG00000066135	KDM4A	lysine (K)-specific demethylase 4A [Source:HGNC Symbol;Acc:22978]
ENSG00000186280	KDM4D	lysine (K)-specific demethylase 4D [Source:HGNC Symbol;Acc:25498]
ENSG00000012817	KDM5D	lysine (K)-specific demethylase 5D [Source:HGNC Symbol;Acc:11115]
ENSG00000155666	KDM8	lysine (K)-specific demethylase 8 [Source:HGNC Symbol;Acc:25840]
ENSG00000119537	KDSR	3-ketodihydrosphingosine reductase [Source:HGNC Symbol;Acc:4021]
ENSG00000079999	KEAP1	kelch-like ECH-associated protein 1 [Source:HGNC Symbol;Acc:23177]
ENSG00000197993	KEL	Kell blood group, metallo-endopeptidase [Source:HGNC Symbol;Acc:6308]
ENSG00000135314	KHDC1	KH homology domain containing 1 [Source:HGNC Symbol;Acc:21366]
ENSG00000164961	KIAA0196	KIAA0196 [Source:HGNC Symbol;Acc:28984]
ENSG00000137261	KIAA0319	KIAA0319 [Source:HGNC Symbol;Acc:21580]
ENSG00000100578	KIAA0586	KIAA0586 [Source:HGNC Symbol;Acc:19960]
ENSG00000198920	KIAA0753	KIAA0753 [Source:HGNC Symbol;Acc:29110]
ENSG00000196123	KIAA0895L	KIAA0895-like [Source:HGNC Symbol;Acc:34408]
ENSG00000132680	KIAA0907	KIAA0907 [Source:HGNC Symbol;Acc:29145]
ENSG00000121210	KIAA0922	KIAA0922 [Source:HGNC Symbol;Acc:29146]
ENSG00000164151	KIAA0947	KIAA0947 [Source:HGNC Symbol;Acc:29154]
ENSG00000135315	KIAA1009	KIAA1009 [Source:HGNC Symbol;Acc:21107]
ENSG00000169330	KIAA1024	KIAA1024 [Source:HGNC Symbol;Acc:29172]
ENSG00000163807	KIAA1143	KIAA1143 [Source:HGNC Symbol;Acc:29198]
ENSG00000112379	KIAA1244	KIAA1244 [Source:HGNC Symbol;Acc:21213]
ENSG00000198954	KIAA1279	KIAA1279 [Source:HGNC Symbol;Acc:23419]
ENSG00000164944	KIAA1429	KIAA1429 [Source:HGNC Symbol;Acc:24500]
ENSG00000250305	KIAA1456	KIAA1456 [Source:HGNC Symbol;Acc:26725]
ENSG00000134444	KIAA1468	KIAA1468 [Source:HGNC Symbol;Acc:29289]
ENSG00000162522	KIAA1522	KIAA1522 [Source:HGNC Symbol;Acc:29301]
ENSG00000163507	KIAA1524	KIAA1524 [Source:HGNC Symbol;Acc:29302]
ENSG00000168116	KIAA1586	KIAA1586 [Source:HGNC Symbol;Acc:21360]
ENSG00000187164	KIAA1598	KIAA1598 [Source:HGNC Symbol;Acc:29319]
ENSG00000133114	KIAA1704	KIAA1704 [Source:HGNC Symbol;Acc:20298]
ENSG00000166004	KIAA1731	KIAA1731 [Source:HGNC Symbol;Acc:29366]
ENSG00000162929	KIAA1841	KIAA1841 [Source:HGNC Symbol;Acc:29387]
ENSG00000179698	KIAA1875	KIAA1875 [Source:HGNC Symbol;Acc:26959]
ENSG00000158941	KIAA1967	KIAA1967 [Source:HGNC Symbol;Acc:23360]
ENSG00000134313	KIDINS220	kinase D-interacting substrate, 220kDa [Source:HGNC Symbol;Acc:29508]
ENSG00000137177	KIF13A	kinesin family member 13A [Source:HGNC Symbol;Acc:14566]
ENSG00000197892	KIF13B	kinesin family member 13B [Source:HGNC Symbol;Acc:14405]
ENSG00000118193	KIF14	kinesin family member 14 [Source:HGNC Symbol;Acc:19181]
ENSG00000089177	KIF16B	kinesin family member 16B [Source:HGNC Symbol;Acc:15869]
ENSG00000139116	KIF21A	kinesin family member 21A [Source:HGNC Symbol;Acc:19349]
ENSG00000116852	KIF21B	kinesin family member 21B [Source:HGNC Symbol;Acc:29442]
ENSG00000165115	KIF27	kinesin family member 27 [Source:HGNC Symbol;Acc:18632]
ENSG00000068796	KIF2A	kinesin heavy chain member 2A [Source:HGNC Symbol;Acc:6318]
ENSG00000131437	KIF3A	kinesin family member 3A [Source:HGNC Symbol;Acc:6319]
ENSG00000084731	KIF3C	kinesin family member 3C [Source:HGNC Symbol;Acc:6321]
ENSG00000226650	KIF4B	kinesin family member 4B [Source:HGNC Symbol;Acc:6322]
ENSG00000170759	KIF5B	kinesin family member 5B [Source:HGNC Symbol;Acc:6324]
ENSG00000126259	KIRREL2	kin of IRRE like 2 (Drosophila) [Source:HGNC Symbol;Acc:18816]
ENSG00000126214	KLC1	kinesin light chain 1 [Source:HGNC Symbol;Acc:6387]
ENSG00000137171	KLC4	kinesin light chain 4 [Source:HGNC Symbol;Acc:21624]
ENSG00000155090	KLF10	Kruppel-like factor 10 [Source:HGNC Symbol;Acc:11810]
ENSG00000169926	KLF13	Kruppel-like factor 13 [Source:HGNC Symbol;Acc:13672]
ENSG00000118263	KLF7	Kruppel-like factor 7 (ubiquitous) [Source:HGNC Symbol;Acc:6350]
ENSG00000197776	KLHDC1	kelch domain containing 1 [Source:HGNC Symbol;Acc:19836]
ENSG00000128607	KLHDC10	kelch domain containing 10 [Source:HGNC Symbol;Acc:22194]
ENSG00000162755	KLHDC9	kelch domain containing 9 [Source:HGNC Symbol;Acc:28489]
ENSG00000117153	KLHL12	kelch-like family member 12 [Source:HGNC Symbol;Acc:19360]
ENSG00000187961	KLHL17	kelch-like family member 17 [Source:HGNC Symbol;Acc:24023]
ENSG00000076321	KLHL20	kelch-like family member 20 [Source:HGNC Symbol;Acc:25056]
ENSG00000213160	KLHL23	kelch-like family member 23 [Source:HGNC Symbol;Acc:27506]
ENSG00000146021	KLHL3	kelch-like family member 3 [Source:HGNC Symbol;Acc:6354]
ENSG00000087448	KLHL42	kelch-like family member 42 [Source:HGNC Symbol;Acc:29252]
ENSG00000122550	KLHL7	kelch-like family member 7 [Source:HGNC Symbol;Acc:15646]
ENSG00000198642	KLHL9	kelch-like family member 9 [Source:HGNC Symbol;Acc:18732]
ENSG00000227268	KLLN	killin, p53-regulated DNA replication inhibitor [Source:HGNC Symbol;Acc:37212]
ENSG00000055609	KMT2C	lysine (K)-specific methyltransferase 2C [Source:HGNC Symbol;Acc:13726]
ENSG00000171798	KNDC1	kinase non-catalytic C-lobe domain (KIND) containing 1 [Source:HGNC Symbol;Acc:29374]
ENSG00000128944	KNSTRN	kinetochore-localized astrin/SPAG5 binding protein [Source:HGNC Symbol;Acc:30767]
ENSG00000184445	KNTC1	kinetochore associated 1 [Source:HGNC Symbol;Acc:17255]
ENSG00000102753	KPNA3	karyopherin alpha 3 (importin alpha 4) [Source:HGNC Symbol;Acc:6396]
ENSG00000186432	KPNA4	karyopherin alpha 4 (importin alpha 3) [Source:HGNC Symbol;Acc:6397]
ENSG00000196911	KPNA5	karyopherin alpha 5 (importin alpha 6) [Source:HGNC Symbol;Acc:6398]
ENSG00000025800	KPNA6	karyopherin alpha 6 (importin alpha 7) [Source:HGNC Symbol;Acc:6399]
ENSG00000001631	KRIT1	KRIT1, ankyrin repeat containing [Source:HGNC Symbol;Acc:1573]
ENSG00000163463	KRTCAP2	keratinocyte associated protein 2 [Source:HGNC Symbol;Acc:28942]
ENSG00000105700	KXD1	KxDL motif containing 1 [Source:HGNC Symbol;Acc:28420]
ENSG00000198945	L3MBTL3	l(3)mbt-like 3 (Drosophila) [Source:HGNC Symbol;Acc:23035]
ENSG00000179630	LACC1	laccase (multicopper oxidoreductase) domain containing 1 [Source:HGNC Symbol;Acc:26789]
ENSG00000167618	LAIR2	leukocyte-associated immunoglobulin-like receptor 2 [Source:HGNC Symbol;Acc:6478]
ENSG00000172037	LAMB2	laminin, beta 2 (laminin S) [Source:HGNC Symbol;Acc:6487]
ENSG00000185896	LAMP1	lysosomal-associated membrane protein 1 [Source:HGNC Symbol;Acc:6499]
ENSG00000005893	LAMP2	lysosomal-associated membrane protein 2 [Source:HGNC Symbol;Acc:6501]
ENSG00000116586	LAMTOR2	late endosomal/lysosomal adaptor, MAPK and MTOR activator 2 [Source:HGNC Symbol;Acc:29796]
ENSG00000134248	LAMTOR5	late endosomal/lysosomal adaptor, MAPK and MTOR activator 5 [Source:HGNC Symbol;Acc:17955]
ENSG00000132434	LANCL2	LanC lantibiotic synthetase component C-like 2 (bacterial) [Source:HGNC Symbol;Acc:6509]
ENSG00000162511	LAPTM5	lysosomal protein transmembrane 5 [Source:HGNC Symbol;Acc:29612]
ENSG00000133424	LARGE	like-glycosyltransferase [Source:HGNC Symbol;Acc:6511]
ENSG00000138709	LARP1B	La ribonucleoprotein domain family, member 1B [Source:HGNC Symbol;Acc:24704]
ENSG00000161813	LARP4	La ribonucleoprotein domain family, member 4 [Source:HGNC Symbol;Acc:24320]
ENSG00000166173	LARP6	La ribonucleoprotein domain family, member 6 [Source:HGNC Symbol;Acc:24012]
ENSG00000011376	LARS2	leucyl-tRNA synthetase 2, mitochondrial [Source:HGNC Symbol;Acc:17095]
ENSG00000086730	LAT2	linker for activation of T cells family, member 2 [Source:HGNC Symbol;Acc:12749]
ENSG00000131023	LATS1	large tumor suppressor kinase 1 [Source:HGNC Symbol;Acc:6514]
ENSG00000143815	LBR	lamin B receptor [Source:HGNC Symbol;Acc:6518]
ENSG00000213398	LCAT	lecithin-cholesterol acyltransferase [Source:HGNC Symbol;Acc:6522]
ENSG00000205629	LCMT1	leucine carboxyl methyltransferase 1 [Source:HGNC Symbol;Acc:17557]
ENSG00000168806	LCMT2	leucine carboxyl methyltransferase 2 [Source:HGNC Symbol;Acc:17558]
ENSG00000178177	LCORL	ligand dependent nuclear receptor corepressor-like [Source:HGNC Symbol;Acc:30776]
ENSG00000134333	LDHA	lactate dehydrogenase A [Source:HGNC Symbol;Acc:6535]
ENSG00000161904	LEMD2	LEM domain containing 2 [Source:HGNC Symbol;Acc:21244]
ENSG00000174106	LEMD3	LEM domain containing 3 [Source:HGNC Symbol;Acc:28887]
ENSG00000182909	LENG9	leukocyte receptor cluster (LRC) member 9 [Source:HGNC Symbol;Acc:16306]
ENSG00000116678	LEPR	leptin receptor [Source:HGNC Symbol;Acc:6554]
ENSG00000117385	LEPRE1	leucine proline-enriched proteoglycan (leprecan) 1 [Source:HGNC Symbol;Acc:19316]
ENSG00000090530	LEPREL1	leprecan-like 1 [Source:HGNC Symbol;Acc:19317]
ENSG00000100097	LGALS1	lectin, galactoside-binding, soluble, 1 [Source:HGNC Symbol;Acc:6561]
ENSG00000133317	LGALS12	lectin, galactoside-binding, soluble, 12 [Source:HGNC Symbol;Acc:15788]
ENSG00000100079	LGALS2	lectin, galactoside-binding, soluble, 2 [Source:HGNC Symbol;Acc:6562]
ENSG00000119862	LGALSL	lectin, galactoside-binding-like [Source:HGNC Symbol;Acc:25012]
ENSG00000106689	LHX2	LIM homeobox 2 [Source:HGNC Symbol;Acc:6594]
ENSG00000121454	LHX4	LIM homeobox 4 [Source:HGNC Symbol;Acc:21734]
ENSG00000005156	LIG3	ligase III, DNA, ATP-dependent [Source:HGNC Symbol;Acc:6600]
ENSG00000239998	LILRA2	leukocyte immunoglobulin-like receptor, subfamily A (with TM domain), member 2 [Source:HGNC Symbol;Acc:6603]
ENSG00000244482	LILRA6	leukocyte immunoglobulin-like receptor, subfamily A (with TM domain), member 6 [Source:HGNC Symbol;Acc:15495]
ENSG00000105609	LILRB5	leukocyte immunoglobulin-like receptor, subfamily B (with TM and ITIM domains), member 5 [Source:HGNC Symbol;Acc:6609]
ENSG00000267796	LIN37	lin-37 homolog (C. elegans) [Source:HGNC Symbol;Acc:33234]
ENSG00000205659	LIN52	lin-52 homolog (C. elegans) [Source:HGNC Symbol;Acc:19856]
ENSG00000148943	LIN7C	lin-7 homolog C (C. elegans) [Source:HGNC Symbol;Acc:17789]
ENSG00000140471	LINS	lines homolog (Drosophila) [Source:HGNC Symbol;Acc:30922]
ENSG00000166035	LIPC	lipase, hepatic [Source:HGNC Symbol;Acc:6619]
ENSG00000144182	LIPT1	lipoyltransferase 1 [Source:HGNC Symbol;Acc:29569]
ENSG00000073350	LLGL2	lethal giant larvae homolog 2 (Drosophila) [Source:HGNC Symbol;Acc:6629]
ENSG00000139233	LLPH	LLP homolog, long-term synaptic facilitation (Aplysia) [Source:HGNC Symbol;Acc:28229]
ENSG00000169223	LMAN2	lectin, mannose-binding 2 [Source:HGNC Symbol;Acc:16986]
ENSG00000114988	LMAN2L	lectin, mannose-binding 2-like [Source:HGNC Symbol;Acc:19263]
ENSG00000164187	LMBRD2	LMBR1 domain containing 2 [Source:HGNC Symbol;Acc:25287]
ENSG00000103227	LMF1	lipase maturation factor 1 [Source:HGNC Symbol;Acc:14154]
ENSG00000100258	LMF2	lipase maturation factor 2 [Source:HGNC Symbol;Acc:25096]
ENSG00000142235	LMTK3	lemur tyrosine kinase 3 [Source:HGNC Symbol;Acc:19295]
ENSG00000072201	LNX1	ligand of numb-protein X 1, E3 ubiquitin protein ligase [Source:HGNC Symbol;Acc:6657]
ENSG00000139517	LNX2	ligand of numb-protein X 2 [Source:HGNC Symbol;Acc:20421]
ENSG00000165714	LOH12CR1	loss of heterozygosity, 12, chromosomal region 1 [Source:HGNC Symbol;Acc:17950]
ENSG00000102910	LONP2	lon peptidase 2, peroxisomal [Source:HGNC Symbol;Acc:20598]
ENSG00000175556	LONRF3	LON peptidase N-terminal domain and ring finger 3 [Source:HGNC Symbol;Acc:21152]
ENSG00000111684	LPCAT3	lysophosphatidylcholine acyltransferase 3 [Source:HGNC Symbol;Acc:30244]
ENSG00000123684	LPGAT1	lysophosphatidylglycerol acyltransferase 1 [Source:HGNC Symbol;Acc:28985]
ENSG00000134324	LPIN1	lipin 1 [Source:HGNC Symbol;Acc:13345]
ENSG00000101577	LPIN2	lipin 2 [Source:HGNC Symbol;Acc:14450]
ENSG00000132793	LPIN3	lipin 3 [Source:HGNC Symbol;Acc:14451]
ENSG00000175445	LPL	lipoprotein lipase [Source:HGNC Symbol;Acc:6677]
ENSG00000198589	LRBA	LPS-responsive vesicle trafficking, beach and anchor containing [Source:HGNC Symbol;Acc:1742]
ENSG00000126243	LRFN3	leucine rich repeat and fibronectin type III domain containing 3 [Source:HGNC Symbol;Acc:28370]
ENSG00000155530	LRGUK	leucine-rich repeats and guanylate kinase domain containing [Source:HGNC Symbol;Acc:21964]
ENSG00000144749	LRIG1	leucine-rich repeats and immunoglobulin-like domains 1 [Source:HGNC Symbol;Acc:17360]
ENSG00000198799	LRIG2	leucine-rich repeats and immunoglobulin-like domains 2 [Source:HGNC Symbol;Acc:20889]
ENSG00000123384	LRP1	low density lipoprotein receptor-related protein 1 [Source:HGNC Symbol;Acc:6692]
ENSG00000120256	LRP11	low density lipoprotein receptor-related protein 11 [Source:HGNC Symbol;Acc:16936]
ENSG00000100068	LRP5L	low density lipoprotein receptor-related protein 5-like [Source:HGNC Symbol;Acc:25323]
ENSG00000070018	LRP6	low density lipoprotein receptor-related protein 6 [Source:HGNC Symbol;Acc:6698]
ENSG00000163956	LRPAP1	low density lipoprotein receptor-related protein associated protein 1 [Source:HGNC Symbol;Acc:6701]
ENSG00000137269	LRRC1	leucine rich repeat containing 1 [Source:HGNC Symbol;Acc:14307]
ENSG00000010626	LRRC23	leucine rich repeat containing 23 [Source:HGNC Symbol;Acc:19138]
ENSG00000175489	LRRC25	leucine rich repeat containing 25 [Source:HGNC Symbol;Acc:29806]
ENSG00000148814	LRRC27	leucine rich repeat containing 27 [Source:HGNC Symbol;Acc:29346]
ENSG00000168904	LRRC28	leucine rich repeat containing 28 [Source:HGNC Symbol;Acc:28355]
ENSG00000125122	LRRC29	leucine rich repeat containing 29 [Source:HGNC Symbol;Acc:13605]
ENSG00000176681	LRRC37A	leucine rich repeat containing 37A [Source:HGNC Symbol;Acc:29069]
ENSG00000238083	LRRC37A2	leucine rich repeat containing 37, member A2 [Source:HGNC Symbol;Acc:32404]
ENSG00000176809	LRRC37A3	leucine rich repeat containing 37, member A3 [Source:HGNC Symbol;Acc:32427]
ENSG00000185158	LRRC37B	leucine rich repeat containing 37B [Source:HGNC Symbol;Acc:29070]
ENSG00000122477	LRRC39	leucine rich repeat containing 39 [Source:HGNC Symbol;Acc:28228]
ENSG00000269430	LRRC3DN	LRRC3 downstream neighbor (non-protein coding) [Source:HGNC Symbol;Acc:1270]
ENSG00000066557	LRRC40	leucine rich repeat containing 40 [Source:HGNC Symbol;Acc:26004]
ENSG00000132128	LRRC41	leucine rich repeat containing 41 [Source:HGNC Symbol;Acc:16917]
ENSG00000116212	LRRC42	leucine rich repeat containing 42 [Source:HGNC Symbol;Acc:28792]
ENSG00000141294	LRRC46	leucine rich repeat containing 46 [Source:HGNC Symbol;Acc:25047]
ENSG00000171962	LRRC48	leucine rich repeat containing 48 [Source:HGNC Symbol;Acc:25384]
ENSG00000161328	LRRC56	leucine rich repeat containing 56 [Source:HGNC Symbol;Acc:25430]
ENSG00000180979	LRRC57	leucine rich repeat containing 57 [Source:HGNC Symbol;Acc:26719]
ENSG00000163428	LRRC58	leucine rich repeat containing 58 [Source:HGNC Symbol;Acc:26968]
ENSG00000129295	LRRC6	leucine rich repeat containing 6 [Source:HGNC Symbol;Acc:16725]
ENSG00000173988	LRRC63	leucine rich repeat containing 63 [Source:HGNC Symbol;Acc:34296]
ENSG00000171488	LRRC8C	leucine rich repeat containing 8 family, member C [Source:HGNC Symbol;Acc:25075]
ENSG00000171492	LRRC8D	leucine rich repeat containing 8 family, member D [Source:HGNC Symbol;Acc:16992]
ENSG00000133739	LRRCC1	leucine rich repeat and coiled-coil centrosomal protein 1 [Source:HGNC Symbol;Acc:29373]
ENSG00000124831	LRRFIP1	leucine rich repeat (in FLII) interacting protein 1 [Source:HGNC Symbol;Acc:6702]
ENSG00000154237	LRRK1	leucine-rich repeat kinase 1 [Source:HGNC Symbol;Acc:18608]
ENSG00000175324	LSM1	LSM1 homolog, U6 small nuclear RNA associated (S. cerevisiae) [Source:HGNC Symbol;Acc:20472]
ENSG00000161654	LSM12	LSM12 homolog (S. cerevisiae) [Source:HGNC Symbol;Acc:26407]
ENSG00000257103	LSM14A	LSM14A, SCD6 homolog A (S. cerevisiae) [Source:HGNC Symbol;Acc:24489]
ENSG00000170860	LSM3	LSM3 homolog, U6 small nuclear RNA associated (S. cerevisiae) [Source:HGNC Symbol;Acc:17874]
ENSG00000213903	LTB4R	leukotriene B4 receptor [Source:HGNC Symbol;Acc:6713]
ENSG00000213906	LTB4R2	leukotriene B4 receptor 2 [Source:HGNC Symbol;Acc:19260]
ENSG00000090006	LTBP4	latent transforming growth factor beta binding protein 4 [Source:HGNC Symbol;Acc:6717]
ENSG00000111321	LTBR	lymphotoxin beta receptor (TNFR superfamily, member 3) [Source:HGNC Symbol;Acc:6718]
ENSG00000198862	LTN1	listerin E3 ubiquitin protein ligase 1 [Source:HGNC Symbol;Acc:13082]
ENSG00000007392	LUC7L	LUC7-like (S. cerevisiae) [Source:HGNC Symbol;Acc:6723]
ENSG00000108848	LUC7L3	LUC7-like 3 (S. cerevisiae) [Source:HGNC Symbol;Acc:24309]
ENSG00000240053	LY6G5B	lymphocyte antigen 6 complex, locus G5B [Source:HGNC Symbol;Acc:13931]
ENSG00000160886	LY6K	lymphocyte antigen 6 complex, locus K [Source:HGNC Symbol;Acc:24225]
ENSG00000144214	LYG1	lysozyme G-like 1 [Source:HGNC Symbol;Acc:27014]
ENSG00000180155	LYNX1	Ly6/neurotoxin 1 [Source:HGNC Symbol;Acc:29604]
ENSG00000150551	LYPD1	LY6/PLAUR domain containing 1 [Source:HGNC Symbol;Acc:28431]
ENSG00000120992	LYPLA1	lysophospholipase I [Source:HGNC Symbol;Acc:6737]
ENSG00000214113	LYRM4	LYR motif containing 4 [Source:HGNC Symbol;Acc:21365]
ENSG00000205707	LYRM5	LYR motif containing 5 [Source:HGNC Symbol;Acc:27052]
ENSG00000232859	LYRM9	LYR motif containing 9 [Source:HGNC Symbol;Acc:27314]
ENSG00000163155	LYSMD1	LysM, putative peptidoglycan-binding, domain containing 1 [Source:HGNC Symbol;Acc:32070]
ENSG00000176018	LYSMD3	LysM, putative peptidoglycan-binding, domain containing 3 [Source:HGNC Symbol;Acc:26969]
ENSG00000183060	LYSMD4	LysM, putative peptidoglycan-binding, domain containing 4 [Source:HGNC Symbol;Acc:26571]
ENSG00000133800	LYVE1	lymphatic vessel endothelial hyaluronan receptor 1 [Source:HGNC Symbol;Acc:14687]
ENSG00000162441	LZIC	leucine zipper and CTNNBIP1 domain containing [Source:HGNC Symbol;Acc:17497]
ENSG00000099949	LZTR1	leucine-zipper-like transcription regulator 1 [Source:HGNC Symbol;Acc:6742]
ENSG00000107816	LZTS2	leucine zipper, putative tumor suppressor 2 [Source:HGNC Symbol;Acc:29381]
ENSG00000003056	M6PR	mannose-6-phosphate receptor (cation dependent) [Source:HGNC Symbol;Acc:6752]
ENSG00000178573	MAF	v-maf avian musculoaponeurotic fibrosarcoma oncogene homolog [Source:HGNC Symbol;Acc:6776]
ENSG00000179632	MAF1	MAF1 homolog (S. cerevisiae) [Source:HGNC Symbol;Acc:24966]
ENSG00000204103	MAFB	v-maf avian musculoaponeurotic fibrosarcoma oncogene homolog B [Source:HGNC Symbol;Acc:6408]
ENSG00000179222	MAGED1	melanoma antigen family D, 1 [Source:HGNC Symbol;Acc:6813]
ENSG00000177383	MAGEF1	melanoma antigen family F, 1 [Source:HGNC Symbol;Acc:29639]
ENSG00000162385	MAGOH	mago-nashi homolog, proliferation-associated (Drosophila) [Source:HGNC Symbol;Acc:6815]
ENSG00000172175	MALT1	mucosa associated lymphoid tissue lymphoma translocation gene 1 [Source:HGNC Symbol;Acc:6819]
ENSG00000111885	MAN1A1	mannosidase, alpha, class 1A, member 1 [Source:HGNC Symbol;Acc:6821]
ENSG00000198162	MAN1A2	mannosidase, alpha, class 1A, member 2 [Source:HGNC Symbol;Acc:6822]
ENSG00000177239	MAN1B1	mannosidase, alpha, class 1B, member 1 [Source:HGNC Symbol;Acc:6823]
ENSG00000112893	MAN2A1	mannosidase, alpha, class 2A, member 1 [Source:HGNC Symbol;Acc:6824]
ENSG00000104774	MAN2B1	mannosidase, alpha, class 2B, member 1 [Source:HGNC Symbol;Acc:6826]
ENSG00000013288	MAN2B2	mannosidase, alpha, class 2B, member 2 [Source:HGNC Symbol;Acc:29623]
ENSG00000140400	MAN2C1	mannosidase, alpha, class 2C, member 1 [Source:HGNC Symbol;Acc:6827]
ENSG00000101363	MANBAL	mannosidase, beta A, lysosomal-like [Source:HGNC Symbol;Acc:15799]
ENSG00000172469	MANEA	mannosidase, endo-alpha [Source:HGNC Symbol;Acc:21072]
ENSG00000145050	MANF	mesencephalic astrocyte-derived neurotrophic factor [Source:HGNC Symbol;Acc:15461]
ENSG00000212916	MAP10	microtubule-associated protein 10 [Source:HGNC Symbol;Acc:29265]
ENSG00000166963	MAP1A	microtubule-associated protein 1A [Source:HGNC Symbol;Acc:6835]
ENSG00000126934	MAP2K2	mitogen-activated protein kinase kinase 2 [Source:HGNC Symbol;Acc:6842]
ENSG00000137764	MAP2K5	mitogen-activated protein kinase kinase 5 [Source:HGNC Symbol;Acc:6845]
ENSG00000076984	MAP2K7	mitogen-activated protein kinase kinase 7 [Source:HGNC Symbol;Acc:6847]
ENSG00000095015	MAP3K1	mitogen-activated protein kinase kinase kinase 1, E3 ubiquitin protein ligase [Source:HGNC Symbol;Acc:6848]
ENSG00000173327	MAP3K11	mitogen-activated protein kinase kinase kinase 11 [Source:HGNC Symbol;Acc:6850]
ENSG00000169967	MAP3K2	mitogen-activated protein kinase kinase kinase 2 [Source:HGNC Symbol;Acc:6854]
ENSG00000135341	MAP3K7	mitogen-activated protein kinase kinase kinase 7 [Source:HGNC Symbol;Acc:6859]
ENSG00000011566	MAP4K3	mitogen-activated protein kinase kinase kinase kinase 3 [Source:HGNC Symbol;Acc:6865]
ENSG00000012983	MAP4K5	mitogen-activated protein kinase kinase kinase kinase 5 [Source:HGNC Symbol;Acc:6867]
ENSG00000135525	MAP7	microtubule-associated protein 7 [Source:HGNC Symbol;Acc:6869]
ENSG00000116871	MAP7D1	MAP7 domain containing 1 [Source:HGNC Symbol;Acc:25514]
ENSG00000100030	MAPK1	mitogen-activated protein kinase 1 [Source:HGNC Symbol;Acc:6871]
ENSG00000102882	MAPK3	mitogen-activated protein kinase 3 [Source:HGNC Symbol;Acc:6877]
ENSG00000069956	MAPK6	mitogen-activated protein kinase 6 [Source:HGNC Symbol;Acc:6879]
ENSG00000166484	MAPK7	mitogen-activated protein kinase 7 [Source:HGNC Symbol;Acc:6880]
ENSG00000121653	MAPK8IP1	mitogen-activated protein kinase 8 interacting protein 1 [Source:HGNC Symbol;Acc:6882]
ENSG00000050748	MAPK9	mitogen-activated protein kinase 9 [Source:HGNC Symbol;Acc:6886]
ENSG00000089022	MAPKAPK5	mitogen-activated protein kinase-activated protein kinase 5 [Source:HGNC Symbol;Acc:6889]
ENSG00000101367	MAPRE1	microtubule-associated protein, RP/EB family, member 1 [Source:HGNC Symbol;Acc:6890]
ENSG00000165406	MARCH8	membrane-associated ring finger (C3HC4) 8, E3 ubiquitin protein ligase [Source:HGNC Symbol;Acc:23356]
ENSG00000019169	MARCO	macrophage receptor with collagenous structure [Source:HGNC Symbol;Acc:6895]
ENSG00000015479	MATR3	matrin 3 [Source:HGNC Symbol;Acc:6912]
ENSG00000151332	MBIP	MAP3K12 binding inhibitory protein 1 [Source:HGNC Symbol;Acc:20427]
ENSG00000139793	MBNL2	muscleblind-like splicing regulator 2 [Source:HGNC Symbol;Acc:16746]
ENSG00000011258	MBTD1	mbt domain containing 1 [Source:HGNC Symbol;Acc:19866]
ENSG00000140943	MBTPS1	membrane-bound transcription factor peptidase, site 1 [Source:HGNC Symbol;Acc:15456]
ENSG00000160294	MCM3AP	minichromosome maintenance complex component 3 associated protein [Source:HGNC Symbol;Acc:6946]
ENSG00000111877	MCM9	minichromosome maintenance complex component 9 [Source:HGNC Symbol;Acc:21484]
ENSG00000197771	MCMBP	minichromosome maintenance complex binding protein [Source:HGNC Symbol;Acc:25782]
ENSG00000090674	MCOLN1	mucolipin 1 [Source:HGNC Symbol;Acc:13356]
ENSG00000187778	MCRS1	microspherule protein 1 [Source:HGNC Symbol;Acc:6960]
[truncated: 2,246 more rows]

## Sheet: Fig2 18 h
id	name	description
ENSG00000081760	AACS	acetoacetyl-CoA synthetase [Source:HGNC Symbol;Acc:21298]
ENSG00000127837	AAMP	angio-associated, migratory cell protein [Source:HGNC Symbol;Acc:18]
ENSG00000090861	AARS	alanyl-tRNA synthetase [Source:HGNC Symbol;Acc:20]
ENSG00000266967	AARSD1	alanyl-tRNA synthetase domain containing 1 [Source:HGNC Symbol;Acc:28417]
ENSG00000008311	AASS	aminoadipate-semialdehyde synthase [Source:HGNC Symbol;Acc:17366]
ENSG00000107331	ABCA2	ATP-binding cassette, sub-family A (ABC1), member 2 [Source:HGNC Symbol;Acc:32]
ENSG00000167972	ABCA3	ATP-binding cassette, sub-family A (ABC1), member 3 [Source:HGNC Symbol;Acc:33]
ENSG00000154265	ABCA5	ATP-binding cassette, sub-family A (ABC1), member 5 [Source:HGNC Symbol;Acc:35]
ENSG00000108846	ABCC3	ATP-binding cassette, sub-family C (CFTR/MRP), member 3 [Source:HGNC Symbol;Acc:54]
ENSG00000125257	ABCC4	ATP-binding cassette, sub-family C (CFTR/MRP), member 4 [Source:HGNC Symbol;Acc:55]
ENSG00000164163	ABCE1	ATP-binding cassette, sub-family E (OABP), member 1 [Source:HGNC Symbol;Acc:69]
ENSG00000033050	ABCF2	ATP-binding cassette, sub-family F (GCN20), member 2 [Source:HGNC Symbol;Acc:71]
ENSG00000144827	ABHD10	abhydrolase domain containing 10 [Source:HGNC Symbol;Acc:25656]
ENSG00000139826	ABHD13	abhydrolase domain containing 13 [Source:HGNC Symbol;Acc:20293]
ENSG00000114779	ABHD14B	abhydrolase domain containing 14B [Source:HGNC Symbol;Acc:28235]
ENSG00000100439	ABHD4	abhydrolase domain containing 4 [Source:HGNC Symbol;Acc:20154]
ENSG00000097007	ABL1	c-abl oncogene 1, non-receptor tyrosine kinase [Source:HGNC Symbol;Acc:76]
ENSG00000159842	ABR	active BCR-related [Source:HGNC Symbol;Acc:81]
ENSG00000114626	ABTB1	ankyrin repeat and BTB (POZ) domain containing 1 [Source:HGNC Symbol;Acc:18275]
ENSG00000268865	AC026310.1	Protein LOC101060047 [Source:UniProtKB/TrEMBL;Acc:M0QY78]
ENSG00000269657	AC079210.1	Uncharacterized protein; cDNA FLJ45097 fis, clone BRAWH3031054 [Source:UniProtKB/TrEMBL;Acc:Q6ZSZ7]
ENSG00000203392	AC105020.1	Uncharacterized protein; cDNA FLJ12988 fis, clone NT2RP3000080 [Source:UniProtKB/TrEMBL;Acc:Q9H960]
ENSG00000268218	AC137932.1
ENSG00000132142	ACACA	acetyl-CoA carboxylase alpha [Source:HGNC Symbol;Acc:84]
ENSG00000177646	ACAD9	acyl-CoA dehydrogenase family, member 9 [Source:HGNC Symbol;Acc:21497]
ENSG00000114331	ACAP2	ArfGAP with coiled-coil, ankyrin repeat and PH domains 2 [Source:HGNC Symbol;Acc:16469]
ENSG00000120437	ACAT2	acetyl-CoA acetyltransferase 2 [Source:HGNC Symbol;Acc:94]
ENSG00000078124	ACER3	alkaline ceramidase 3 [Source:HGNC Symbol;Acc:16066]
ENSG00000121797	ACKR5	atypical chemokine receptor 5 [Source:HGNC Symbol;Acc:1612]
ENSG00000196636	ACN9	ACN9 homolog (S. cerevisiae) [Source:HGNC Symbol;Acc:21752]
ENSG00000097021	ACOT7	acyl-CoA thioesterase 7 [Source:HGNC Symbol;Acc:24157]
ENSG00000168306	ACOX2	acyl-CoA oxidase 2, branched chain [Source:HGNC Symbol;Acc:120]
ENSG00000143727	ACP1	acid phosphatase 1, soluble [Source:HGNC Symbol;Acc:122]
ENSG00000162836	ACP6	acid phosphatase 6, lysophosphatidic [Source:HGNC Symbol;Acc:29609]
ENSG00000215009	ACSM4	acyl-CoA synthetase medium-chain family member 4 [Source:HGNC Symbol;Acc:32016]
ENSG00000136518	ACTL6A	actin-like 6A [Source:HGNC Symbol;Acc:24124]
ENSG00000072110	ACTN1	actinin, alpha 1 [Source:HGNC Symbol;Acc:163]
ENSG00000131966	ACTR10	actin-related protein 10 homolog (S. cerevisiae) [Source:HGNC Symbol;Acc:17372]
ENSG00000115073	ACTR1B	ARP1 actin-related protein 1 homolog B, centractin beta (yeast) [Source:HGNC Symbol;Acc:168]
ENSG00000101442	ACTR5	ARP5 actin-related protein 5 homolog (yeast) [Source:HGNC Symbol;Acc:14671]
ENSG00000115170	ACVR1	activin A receptor, type I [Source:HGNC Symbol;Acc:171]
ENSG00000243989	ACY1	aminoacylase 1 [Source:HGNC Symbol;Acc:177]
ENSG00000119640	ACYP1	acylphosphatase 1, erythrocyte (common) type [Source:HGNC Symbol;Acc:179]
ENSG00000143537	ADAM15	ADAM metallopeptidase domain 15 [Source:HGNC Symbol;Acc:193]
ENSG00000151694	ADAM17	ADAM metallopeptidase domain 17 [Source:HGNC Symbol;Acc:195]
ENSG00000158859	ADAMTS4	ADAM metallopeptidase with thrombospondin type 1 motif, 4 [Source:HGNC Symbol;Acc:220]
ENSG00000129467	ADCY4	adenylate cyclase 4 [Source:HGNC Symbol;Acc:235]
ENSG00000148700	ADD3	adducin 3 (gamma) [Source:HGNC Symbol;Acc:245]
ENSG00000170425	ADORA2B	adenosine A2b receptor [Source:HGNC Symbol;Acc:264]
ENSG00000153531	ADPRHL1	ADP-ribosylhydrolase like 1 [Source:HGNC Symbol;Acc:21303]
ENSG00000111863	ADTRP	androgen-dependent TFPI-regulating protein [Source:HGNC Symbol;Acc:21214]
ENSG00000181026	AEN	apoptosis enhancing nuclease [Source:HGNC Symbol;Acc:25722]
ENSG00000141385	AFG3L2	AFG3 ATPase family member 3-like 2 (S. cerevisiae) [Source:HGNC Symbol;Acc:315]
ENSG00000119844	AFTPH	aftiphilin [Source:HGNC Symbol;Acc:25951]
ENSG00000133612	AGAP3	ArfGAP with GTPase domain, ankyrin repeat and PH domain 3 [Source:HGNC Symbol;Acc:16923]
ENSG00000204305	AGER	advanced glycosylation end product-specific receptor [Source:HGNC Symbol;Acc:320]
ENSG00000006530	AGK	acylglycerol kinase [Source:HGNC Symbol;Acc:21869]
ENSG00000126070	AGO3	argonaute RISC catalytic component 3 [Source:HGNC Symbol;Acc:18421]
ENSG00000134698	AGO4	argonaute RISC catalytic component 4 [Source:HGNC Symbol;Acc:18424]
ENSG00000026652	AGPAT4	1-acylglycerol-3-phosphate O-acyltransferase 4 [Source:HGNC Symbol;Acc:20885]
ENSG00000155189	AGPAT5	1-acylglycerol-3-phosphate O-acyltransferase 5 [Source:HGNC Symbol;Acc:20886]
ENSG00000158669	AGPAT6	1-acylglycerol-3-phosphate O-acyltransferase 6 [Source:HGNC Symbol;Acc:20880]
ENSG00000018510	AGPS	alkylglycerone phosphate synthase [Source:HGNC Symbol;Acc:327]
ENSG00000135049	AGTPBP1	ATP/GTP binding protein 1 [Source:HGNC Symbol;Acc:17258]
ENSG00000100591	AHSA1	AHA1, activator of heat shock 90kDa protein ATPase homolog 1 (yeast) [Source:HGNC Symbol;Acc:1189]
ENSG00000106305	AIMP2	aminoacyl tRNA synthetase complex-interacting multifunctional protein 2 [Source:HGNC Symbol;Acc:20609]
ENSG00000004455	AK2	adenylate kinase 2 [Source:HGNC Symbol;Acc:362]
ENSG00000155085	AK9	adenylate kinase 9 [Source:HGNC Symbol;Acc:33814]
ENSG00000121057	AKAP1	A kinase (PRKA) anchor protein 1 [Source:HGNC Symbol;Acc:367]
ENSG00000197976	AKAP17A	A kinase (PRKA) anchor protein 17A [Source:HGNC Symbol;Acc:18783]
ENSG00000111254	AKAP3	A kinase (PRKA) anchor protein 3 [Source:HGNC Symbol;Acc:373]
ENSG00000135334	AKIRIN2	akirin 2 [Source:HGNC Symbol;Acc:21407]
ENSG00000117448	AKR1A1	aldo-keto reductase family 1, member A1 (aldehyde reductase) [Source:HGNC Symbol;Acc:380]
ENSG00000204673	AKT1S1	AKT1 substrate 1 (proline-rich) [Source:HGNC Symbol;Acc:28426]
ENSG00000231360	AL592284.1	Protein LOC642441 [Source:UniProtKB/TrEMBL;Acc:F5H305]
ENSG00000215014	AL645728.1	Uncharacterized protein [Source:UniProtKB/TrEMBL;Acc:H0Y6Q5]
ENSG00000161618	ALDH16A1	aldehyde dehydrogenase 16 family, member A1 [Source:HGNC Symbol;Acc:28114]
ENSG00000059573	ALDH18A1	aldehyde dehydrogenase 18 family, member A1 [Source:HGNC Symbol;Acc:9722]
ENSG00000137124	ALDH1B1	aldehyde dehydrogenase 1 family, member B1 [Source:HGNC Symbol;Acc:407]
ENSG00000072210	ALDH3A2	aldehyde dehydrogenase 3 family, member A2 [Source:HGNC Symbol;Acc:403]
ENSG00000112294	ALDH5A1	aldehyde dehydrogenase 5 family, member A1 [Source:HGNC Symbol;Acc:408]
ENSG00000033011	ALG1	ALG1, chitobiosyldiphosphodolichol beta-mannosyltransferase [Source:HGNC Symbol;Acc:18294]
ENSG00000101901	ALG13	ALG13, UDP-N-acetylglucosaminyltransferase subunit [Source:HGNC Symbol;Acc:30881]
ENSG00000214160	ALG3	ALG3, alpha-1,3- mannosyltransferase [Source:HGNC Symbol;Acc:23056]
ENSG00000120697	ALG5	ALG5, dolichyl-phosphate beta-glucosyltransferase [Source:HGNC Symbol;Acc:20266]
ENSG00000159063	ALG8	ALG8, alpha-1,3-glucosyltransferase [Source:HGNC Symbol;Acc:23161]
ENSG00000189046	ALKBH2	alkB, alkylation repair homolog 2 (E. coli) [Source:HGNC Symbol;Acc:32487]
ENSG00000166199	ALKBH3	alkB, alkylation repair homolog 3 (E. coli) [Source:HGNC Symbol;Acc:30141]
ENSG00000137760	ALKBH8	alkB, alkylation repair homolog 8 (E. coli) [Source:HGNC Symbol;Acc:25189]
ENSG00000108839	ALOX12	arachidonate 12-lipoxygenase [Source:HGNC Symbol;Acc:429]
ENSG00000073331	ALPK1	alpha-kinase 1 [Source:HGNC Symbol;Acc:20917]
ENSG00000183684	ALYREF	Aly/REF export factor [Source:HGNC Symbol;Acc:19071]
ENSG00000110497	AMBRA1	autophagy/beclin-1 regulator 1 [Source:HGNC Symbol;Acc:25990]
ENSG00000159461	AMFR	autocrine motility factor receptor, E3 ubiquitin protein ligase [Source:HGNC Symbol;Acc:463]
ENSG00000160593	AMICA1	adhesion molecule, interacts with CXADR antigen 1 [Source:HGNC Symbol;Acc:19084]
ENSG00000181754	AMIGO1	adhesion molecule with Ig-like domain 1 [Source:HGNC Symbol;Acc:20824]
ENSG00000151743	AMN1	antagonist of mitotic exit network 1 homolog (S. cerevisiae) [Source:HGNC Symbol;Acc:27281]
ENSG00000166025	AMOTL1	angiomotin like 1 [Source:HGNC Symbol;Acc:17811]
ENSG00000174945	AMZ1	archaelysin family metallopeptidase 1 [Source:HGNC Symbol;Acc:22231]
ENSG00000153107	ANAPC1	anaphase promoting complex subunit 1 [Source:HGNC Symbol;Acc:19988]
ENSG00000089053	ANAPC5	anaphase promoting complex subunit 5 [Source:HGNC Symbol;Acc:15713]
ENSG00000013523	ANGEL1	angel homolog 1 (Drosophila) [Source:HGNC Symbol;Acc:19961]
ENSG00000166839	ANKDD1A	ankyrin repeat and death domain containing 1A [Source:HGNC Symbol;Acc:28002]
ENSG00000106524	ANKMY2	ankyrin repeat and MYND domain containing 2 [Source:HGNC Symbol;Acc:25370]
ENSG00000164331	ANKRA2	ankyrin repeat, family A (RFXANK-like), 2 [Source:HGNC Symbol;Acc:13208]
ENSG00000088448	ANKRD10	ankyrin repeat domain 10 [Source:HGNC Symbol;Acc:20265]
ENSG00000167522	ANKRD11	ankyrin repeat domain 11 [Source:HGNC Symbol;Acc:21316]
ENSG00000101745	ANKRD12	ankyrin repeat domain 12 [Source:HGNC Symbol;Acc:29135]
ENSG00000198720	ANKRD13B	ankyrin repeat domain 13B [Source:HGNC Symbol;Acc:26363]
ENSG00000134461	ANKRD16	ankyrin repeat domain 16 [Source:HGNC Symbol;Acc:23471]
ENSG00000133302	ANKRD32	ankyrin repeat domain 32 [Source:HGNC Symbol;Acc:25408]
ENSG00000198483	ANKRD35	ankyrin repeat domain 35 [Source:HGNC Symbol;Acc:26323]
ENSG00000213337	ANKRD39	ankyrin repeat domain 39 [Source:HGNC Symbol;Acc:28640]
ENSG00000065413	ANKRD44	ankyrin repeat domain 44 [Source:HGNC Symbol;Acc:25259]
ENSG00000168876	ANKRD49	ankyrin repeat domain 49 [Source:HGNC Symbol;Acc:25970]
ENSG00000100124	ANKRD54	ankyrin repeat domain 54 [Source:HGNC Symbol;Acc:25185]
ENSG00000168096	ANKS3	ankyrin repeat and sterile alpha motif domain containing 3 [Source:HGNC Symbol;Acc:29422]
ENSG00000165138	ANKS6	ankyrin repeat and sterile alpha motif domain containing 6 [Source:HGNC Symbol;Acc:26724]
ENSG00000011426	ANLN	anillin, actin binding protein [Source:HGNC Symbol;Acc:14082]
ENSG00000185101	ANO9	anoctamin 9 [Source:HGNC Symbol;Acc:20679]
ENSG00000135046	ANXA1	annexin A1 [Source:HGNC Symbol;Acc:533]
ENSG00000164111	ANXA5	annexin A5 [Source:HGNC Symbol;Acc:543]
ENSG00000136250	AOAH	acyloxyacyl hydrolase (neutrophil) [Source:HGNC Symbol;Acc:548]
ENSG00000173727	AP000769.1	Uncharacterized protein [Source:UniProtKB/TrEMBL;Acc:I3L084]
ENSG00000213983	AP1G2	adaptor-related protein complex 1, gamma 2 subunit [Source:HGNC Symbol;Acc:556]
ENSG00000182287	AP1S2	adaptor-related protein complex 1, sigma 2 subunit [Source:HGNC Symbol;Acc:560]
ENSG00000196961	AP2A1	adaptor-related protein complex 2, alpha 1 subunit [Source:HGNC Symbol;Acc:561]
ENSG00000042753	AP2S1	adaptor-related protein complex 2, sigma 1 subunit [Source:HGNC Symbol;Acc:565]
ENSG00000134262	AP4B1	adaptor-related protein complex 4, beta 1 subunit [Source:HGNC Symbol;Acc:572]
ENSG00000081014	AP4E1	adaptor-related protein complex 4, epsilon 1 subunit [Source:HGNC Symbol;Acc:573]
ENSG00000125843	AP5S1	adaptor-related protein complex 5, sigma 1 subunit [Source:HGNC Symbol;Acc:15875]
ENSG00000011132	APBA3	amyloid beta (A4) precursor protein-binding, family A, member 3 [Source:HGNC Symbol;Acc:580]
ENSG00000113108	APBB3	amyloid beta (A4) precursor protein-binding, family B, member 3 [Source:HGNC Symbol;Acc:20708]
ENSG00000164062	APEH	acylaminoacyl-peptide hydrolase [Source:HGNC Symbol;Acc:586]
ENSG00000100823	APEX1	APEX nuclease (multifunctional DNA repair enzyme) 1 [Source:HGNC Symbol;Acc:587]
ENSG00000138613	APH1B	APH1B gamma secretase subunit [Source:HGNC Symbol;Acc:24080]
ENSG00000149089	APIP	APAF1 interacting protein [Source:HGNC Symbol;Acc:17581]
ENSG00000175279	APITD1	apoptosis-inducing, TAF9-like domain 1 [Source:HGNC Symbol;Acc:23163]
ENSG00000163382	APOA1BP	apolipoprotein A-I binding protein [Source:HGNC Symbol;Acc:18453]
ENSG00000179750	APOBEC3B	apolipoprotein B mRNA editing enzyme, catalytic polypeptide-like 3B [Source:HGNC Symbol;Acc:17352]
ENSG00000244509	APOBEC3C	apolipoprotein B mRNA editing enzyme, catalytic polypeptide-like 3C [Source:HGNC Symbol;Acc:17353]
ENSG00000130208	APOC1	apolipoprotein C-I [Source:HGNC Symbol;Acc:607]
ENSG00000128284	APOL3	apolipoprotein L, 3 [Source:HGNC Symbol;Acc:14868]
ENSG00000062725	APPBP2	amyloid beta precursor protein (cytoplasmic tail) binding protein 2 [Source:HGNC Symbol;Acc:622]
ENSG00000157500	APPL1	adaptor protein, phosphotyrosine interaction, PH domain and leucine zipper containing 1 [Source:HGNC Symbol;Acc:24035]
ENSG00000198931	APRT	adenine phosphoribosyltransferase [Source:HGNC Symbol;Acc:626]
ENSG00000240583	AQP1	aquaporin 1 (Colton blood group) [Source:HGNC Symbol;Acc:633]
ENSG00000186635	ARAP1	ArfGAP with RhoGAP domain, ankyrin repeat and PH domain 1 [Source:HGNC Symbol;Acc:16925]
ENSG00000143761	ARF1	ADP-ribosylation factor 1 [Source:HGNC Symbol;Acc:652]
ENSG00000175220	ARHGAP1	Rho GTPase activating protein 1 [Source:HGNC Symbol;Acc:673]
ENSG00000198826	ARHGAP11A	Rho GTPase activating protein 11A [Source:HGNC Symbol;Acc:15783]
ENSG00000186517	ARHGAP30	Rho GTPase activating protein 30 [Source:HGNC Symbol;Acc:27414]
ENSG00000111348	ARHGDIB	Rho GDP dissociation inhibitor (GDI) beta [Source:HGNC Symbol;Acc:679]
ENSG00000132694	ARHGEF11	Rho guanine nucleotide exchange factor (GEF) 11 [Source:HGNC Symbol;Acc:14580]
ENSG00000196914	ARHGEF12	Rho guanine nucleotide exchange factor (GEF) 12 [Source:HGNC Symbol;Acc:14193]
ENSG00000110237	ARHGEF17	Rho guanine nucleotide exchange factor (GEF) 17 [Source:HGNC Symbol;Acc:21726]
ENSG00000142632	ARHGEF19	Rho guanine nucleotide exchange factor (GEF) 19 [Source:HGNC Symbol;Acc:26604]
ENSG00000165801	ARHGEF40	Rho guanine nucleotide exchange factor (GEF) 40 [Source:HGNC Symbol;Acc:25516]
ENSG00000050327	ARHGEF5	Rho guanine nucleotide exchange factor (GEF) 5 [Source:HGNC Symbol;Acc:13209]
ENSG00000102606	ARHGEF7	Rho guanine nucleotide exchange factor (GEF) 7 [Source:HGNC Symbol;Acc:15607]
ENSG00000131089	ARHGEF9	Cdc42 guanine nucleotide exchange factor (GEF) 9 [Source:HGNC Symbol;Acc:14561]
ENSG00000116017	ARID3A	AT rich interactive domain 3A (BRIGHT-like) [Source:HGNC Symbol;Acc:3031]
ENSG00000032219	ARID4A	AT rich interactive domain 4A (RBP1-like) [Source:HGNC Symbol;Acc:9885]
ENSG00000054267	ARID4B	AT rich interactive domain 4B (RBP1-like) [Source:HGNC Symbol;Acc:15550]
ENSG00000175906	ARL4D	ADP-ribosylation factor-like 4D [Source:HGNC Symbol;Acc:656]
ENSG00000162980	ARL5A	ADP-ribosylation factor-like 5A [Source:HGNC Symbol;Acc:696]
ENSG00000165997	ARL5B	ADP-ribosylation factor-like 5B [Source:HGNC Symbol;Acc:23052]
ENSG00000113966	ARL6	ADP-ribosylation factor-like 6 [Source:HGNC Symbol;Acc:13210]
ENSG00000143862	ARL8A	ADP-ribosylation factor-like 8A [Source:HGNC Symbol;Acc:25192]
ENSG00000104442	ARMC1	armadillo repeat containing 1 [Source:HGNC Symbol;Acc:17684]
ENSG00000170632	ARMC10	armadillo repeat containing 10 [Source:HGNC Symbol;Acc:21706]
ENSG00000143437	ARNT	aryl hydrocarbon receptor nuclear translocator [Source:HGNC Symbol;Acc:700]
ENSG00000172379	ARNT2	aryl-hydrocarbon receptor nuclear translocator 2 [Source:HGNC Symbol;Acc:16876]
ENSG00000128989	ARPP19	cAMP-regulated phosphoprotein, 19kDa [Source:HGNC Symbol;Acc:16967]
ENSG00000141480	ARRB2	arrestin, beta 2 [Source:HGNC Symbol;Acc:712]
ENSG00000196372	ASB13	ankyrin repeat and SOCS box containing 13 [Source:HGNC Symbol;Acc:19765]
ENSG00000148331	ASB6	ankyrin repeat and SOCS box containing 6 [Source:HGNC Symbol;Acc:17181]
ENSG00000183475	ASB7	ankyrin repeat and SOCS box containing 7 [Source:HGNC Symbol;Acc:17182]
ENSG00000105011	ASF1B	anti-silencing function 1B histone chaperone [Source:HGNC Symbol;Acc:20996]
ENSG00000141505	ASGR1	asialoglycoprotein receptor 1 [Source:HGNC Symbol;Acc:742]
ENSG00000116539	ASH1L	ash1 (absent, small, or homeotic)-like (Drosophila) [Source:HGNC Symbol;Acc:19088]
ENSG00000126522	ASL	argininosuccinate lyase [Source:HGNC Symbol;Acc:746]
ENSG00000198356	ASNA1	arsA arsenite transporter, ATP-binding, homolog 1 (bacterial) [Source:HGNC Symbol;Acc:752]
ENSG00000034533	ASTE1	asteroid homolog 1 (Drosophila) [Source:HGNC Symbol;Acc:25021]
ENSG00000156802	ATAD2	ATPase family, AAA domain containing 2 [Source:HGNC Symbol;Acc:30123]
ENSG00000197785	ATAD3A	ATPase family, AAA domain containing 3A [Source:HGNC Symbol;Acc:25567]
ENSG00000160072	ATAD3B	ATPase family, AAA domain containing 3B [Source:HGNC Symbol;Acc:24007]
ENSG00000215915	ATAD3C	ATPase family, AAA domain containing 3C [Source:HGNC Symbol;Acc:32151]
ENSG00000176208	ATAD5	ATPase family, AAA domain containing 5 [Source:HGNC Symbol;Acc:25752]
ENSG00000162772	ATF3	activating transcription factor 3 [Source:HGNC Symbol;Acc:785]
ENSG00000170653	ATF7	activating transcription factor 7 [Source:HGNC Symbol;Acc:792]
ENSG00000171681	ATF7IP	activating transcription factor 7 interacting protein [Source:HGNC Symbol;Acc:20092]
ENSG00000175224	ATG13	autophagy related 13 [Source:HGNC Symbol;Acc:29091]
ENSG00000126775	ATG14	autophagy related 14 [Source:HGNC Symbol;Acc:19962]
ENSG00000168010	ATG16L2	autophagy related 16-like 2 (S. cerevisiae) [Source:HGNC Symbol;Acc:25464]
ENSG00000110046	ATG2A	autophagy related 2A [Source:HGNC Symbol;Acc:29028]
ENSG00000130734	ATG4D	autophagy related 4D, cysteine peptidase [Source:HGNC Symbol;Acc:20789]
ENSG00000138363	ATIC	5-aminoimidazole-4-carboxamide ribonucleotide formyltransferase/IMP cyclohydrolase [Source:HGNC Symbol;Acc:794]
ENSG00000166454	ATMIN	ATM interactor [Source:HGNC Symbol;Acc:29034]
ENSG00000070961	ATP2B1	ATPase, Ca++ transporting, plasma membrane 1 [Source:HGNC Symbol;Acc:814]
ENSG00000152234	ATP5A1	ATP synthase, H+ transporting, mitochondrial F1 complex, alpha subunit 1, cardiac muscle [Source:HGNC Symbol;Acc:823]
ENSG00000110955	ATP5B	ATP synthase, H+ transporting, mitochondrial F1 complex, beta polypeptide [Source:HGNC Symbol;Acc:830]
ENSG00000165629	ATP5C1	ATP synthase, H+ transporting, mitochondrial F1 complex, gamma polypeptide 1 [Source:HGNC Symbol;Acc:833]
ENSG00000159199	ATP5G1	ATP synthase, H+ transporting, mitochondrial Fo complex, subunit C1 (subunit 9) [Source:HGNC Symbol;Acc:841]
ENSG00000154518	ATP5G3	ATP synthase, H+ transporting, mitochondrial Fo complex, subunit C3 (subunit 9) [Source:HGNC Symbol;Acc:843]
ENSG00000154723	ATP5J	ATP synthase, H+ transporting, mitochondrial Fo complex, subunit F6 [Source:HGNC Symbol;Acc:847]
ENSG00000241468	ATP5J2	ATP synthase, H+ transporting, mitochondrial Fo complex, subunit F2 [Source:HGNC Symbol;Acc:848]
ENSG00000081923	ATP8B1	ATPase, aminophospholipid transporter, class I, type 8B, member 1 [Source:HGNC Symbol;Acc:3706]
ENSG00000166377	ATP9B	ATPase, class II, type 9B [Source:HGNC Symbol;Acc:13541]
ENSG00000123472	ATPAF1	ATP synthase mitochondrial F1 complex assembly factor 1 [Source:HGNC Symbol;Acc:18803]
ENSG00000171953	ATPAF2	ATP synthase mitochondrial F1 complex assembly factor 2 [Source:HGNC Symbol;Acc:18802]
ENSG00000175054	ATR	ataxia telangiectasia and Rad3 related [Source:HGNC Symbol;Acc:882]
ENSG00000138085	ATRAID	all-trans retinoic acid-induced differentiation factor [Source:HGNC Symbol;Acc:24090]
ENSG00000164053	ATRIP	ATR interacting protein [Source:HGNC Symbol;Acc:33499]
ENSG00000130638	ATXN10	ataxin 10 [Source:HGNC Symbol;Acc:10549]
ENSG00000168488	ATXN2L	ataxin 2-like [Source:HGNC Symbol;Acc:31326]
ENSG00000163635	ATXN7	ataxin 7 [Source:HGNC Symbol;Acc:10560]
ENSG00000127423	AUNIP	aurora kinase A and ninein interacting protein [Source:HGNC Symbol;Acc:28363]
ENSG00000115307	AUP1	ancient ubiquitous protein 1 [Source:HGNC Symbol;Acc:891]
ENSG00000087586	AURKA	aurora kinase A [Source:HGNC Symbol;Acc:11393]
ENSG00000175756	AURKAIP1	aurora kinase A interacting protein 1 [Source:HGNC Symbol;Acc:24114]
ENSG00000169857	AVEN	apoptosis, caspase activation inhibitor [Source:HGNC Symbol;Acc:13509]
ENSG00000163512	AZI2	5-azacytidine induced 2 [Source:HGNC Symbol;Acc:24002]
ENSG00000235863	B3GALT4	UDP-Gal:betaGlcNAc beta 1,3-galactosyltransferase, polypeptide 4 [Source:HGNC Symbol;Acc:919]
ENSG00000176022	B3GALT6	UDP-Gal:betaGal beta 1,3-galactosyltransferase polypeptide 6 [Source:HGNC Symbol;Acc:17978]
ENSG00000149541	B3GAT3	beta-1,3-glucuronyltransferase 3 (glucuronosyltransferase I) [Source:HGNC Symbol;Acc:923]
ENSG00000174684	B3GNT1	UDP-GlcNAc:betaGal beta-1,3-N-acetylglucosaminyltransferase 1 [Source:HGNC Symbol;Acc:15685]
ENSG00000117411	B4GALT2	UDP-Gal:betaGlcNAc beta 1,4- galactosyltransferase, polypeptide 2 [Source:HGNC Symbol;Acc:925]
ENSG00000158850	B4GALT3	UDP-Gal:betaGlcNAc beta 1,4- galactosyltransferase, polypeptide 3 [Source:HGNC Symbol;Acc:926]
ENSG00000027847	B4GALT7	xylosylprotein beta 1,4-galactosyltransferase, polypeptide 7 [Source:HGNC Symbol;Acc:930]
ENSG00000164929	BAALC	brain and acute leukemia, cytoplasmic [Source:HGNC Symbol;Acc:14333]
ENSG00000186318	BACE1	beta-site APP-cleaving enzyme 1 [Source:HGNC Symbol;Acc:933]
ENSG00000112208	BAG2	BCL2-associated athanogene 2 [Source:HGNC Symbol;Acc:938]
ENSG00000140320	BAHD1	bromo adjacent homology domain containing 1 [Source:HGNC Symbol;Acc:29153]
ENSG00000175334	BANF1	barrier to autointegration factor 1 [Source:HGNC Symbol;Acc:17397]
ENSG00000172530	BANP	BTG3 associated nuclear protein [Source:HGNC Symbol;Acc:13450]
ENSG00000138376	BARD1	BRCA1 associated RING domain 1 [Source:HGNC Symbol;Acc:952]
ENSG00000087088	BAX	BCL2-associated X protein [Source:HGNC Symbol;Acc:959]
ENSG00000123636	BAZ2B	bromodomain adjacent to zinc finger domain, 2B [Source:HGNC Symbol;Acc:963]
ENSG00000214413	BBIP1	BBSome interacting protein 1 [Source:HGNC Symbol;Acc:28093]
ENSG00000181004	BBS12	Bardet-Biedl syndrome 12 [Source:HGNC Symbol;Acc:26648]
ENSG00000140463	BBS4	Bardet-Biedl syndrome 4 [Source:HGNC Symbol;Acc:969]
ENSG00000124243	BCAS4	breast carcinoma amplified sequence 4 [Source:HGNC Symbol;Acc:14367]
ENSG00000107949	BCCIP	BRCA2 and CDKN1A interacting protein [Source:HGNC Symbol;Acc:978]
ENSG00000129473	BCL2L2	BCL2-like 2 [Source:HGNC Symbol;Acc:995]
ENSG00000110987	BCL7A	B-cell CLL/lymphoma 7A [Source:HGNC Symbol;Acc:1004]
ENSG00000106635	BCL7B	B-cell CLL/lymphoma 7B [Source:HGNC Symbol;Acc:1005]
ENSG00000099385	BCL7C	B-cell CLL/lymphoma 7C [Source:HGNC Symbol;Acc:1006]
ENSG00000085185	BCORL1	BCL6 corepressor-like 1 [Source:HGNC Symbol;Acc:25657]
ENSG00000161267	BDH1	3-hydroxybutyrate dehydrogenase, type 1 [Source:HGNC Symbol;Acc:1027]
ENSG00000242252	BGLAP	bone gamma-carboxyglutamate (gla) protein [Source:HGNC Symbol;Acc:1043]
ENSG00000147439	BIN3	bridging integrator 3 [Source:HGNC Symbol;Acc:1054]
ENSG00000110330	BIRC2	baculoviral IAP repeat containing 2 [Source:HGNC Symbol;Acc:590]
ENSG00000089685	BIRC5	baculoviral IAP repeat containing 5 [Source:HGNC Symbol;Acc:593]
ENSG00000134897	BIVM	basic, immunoglobulin-like variable motif containing [Source:HGNC Symbol;Acc:16034]
ENSG00000197299	BLM	Bloom syndrome, RecQ helicase-like [Source:HGNC Symbol;Acc:1058]
ENSG00000165733	BMS1	BMS1 ribosome biogenesis factor [Source:HGNC Symbol;Acc:23505]
ENSG00000113734	BNIP1	BCL2/adenovirus E1B 19kDa interacting protein 1 [Source:HGNC Symbol;Acc:1082]
ENSG00000104765	BNIP3L	BCL2/adenovirus E1B 19kDa interacting protein 3-like [Source:HGNC Symbol;Acc:1085]
ENSG00000145919	BOD1	biorientation of chromosomes in cell division 1 [Source:HGNC Symbol;Acc:25114]
ENSG00000038219	BOD1L1	biorientation of chromosomes in cell division 1-like 1 [Source:HGNC Symbol;Acc:31792]
ENSG00000176720	BOK	BCL2-related ovarian killer [Source:HGNC Symbol;Acc:1087]
ENSG00000183336	BOLA2	bolA homolog 2 (E. coli) [Source:HGNC Symbol;Acc:29488]
ENSG00000169627	BOLA2B	bolA homolog 2B (E. coli) [Source:HGNC Symbol;Acc:32479]
ENSG00000163170	BOLA3	bolA homolog 3 (E. coli) [Source:HGNC Symbol;Acc:24415]
ENSG00000170727	BOP1	block of proliferation 1 [Source:HGNC Symbol;Acc:15519]
ENSG00000157764	BRAF	v-raf murine sarcoma viral oncogene homolog B [Source:HGNC Symbol;Acc:1097]
ENSG00000012048	BRCA1	breast cancer 1, early onset [Source:HGNC Symbol;Acc:1100]
ENSG00000204256	BRD2	bromodomain containing 2 [Source:HGNC Symbol;Acc:1103]
ENSG00000028310	BRD9	bromodomain containing 9 [Source:HGNC Symbol;Acc:25818]
ENSG00000184992	BRI3BP	BRI3 binding protein [Source:HGNC Symbol;Acc:14251]
ENSG00000136492	BRIP1	BRCA1 interacting protein C-terminal helicase 1 [Source:HGNC Symbol;Acc:20473]
ENSG00000113460	BRIX1	BRX1, biogenesis of ribosomes, homolog (S. cerevisiae) [Source:HGNC Symbol;Acc:24170]
ENSG00000160469	BRSK1	BR serine/threonine kinase 1 [Source:HGNC Symbol;Acc:18994]
ENSG00000165288	BRWD3	bromodomain and WD repeat domain containing 3 [Source:HGNC Symbol;Acc:17342]
ENSG00000168000	BSCL2	Berardinelli-Seip congenital lipodystrophy 2 (seipin) [Source:HGNC Symbol;Acc:15832]
ENSG00000160058	BSDC1	BSD domain containing 1 [Source:HGNC Symbol;Acc:25501]
ENSG00000109743	BST1	bone marrow stromal cell antigen 1 [Source:HGNC Symbol;Acc:1118]
ENSG00000148925	BTBD10	BTB (POZ) domain containing 10 [Source:HGNC Symbol;Acc:21445]
ENSG00000184887	BTBD6	BTB (POZ) domain containing 6 [Source:HGNC Symbol;Acc:19897]
ENSG00000183826	BTBD9	BTB (POZ) domain containing 9 [Source:HGNC Symbol;Acc:21228]
ENSG00000134717	BTF3L4	basic transcription factor 3-like 4 [Source:HGNC Symbol;Acc:30547]
ENSG00000124508	BTN2A2	butyrophilin, subfamily 2, member A2 [Source:HGNC Symbol;Acc:1137]
ENSG00000026950	BTN3A1	butyrophilin, subfamily 3, member A1 [Source:HGNC Symbol;Acc:1138]
ENSG00000186470	BTN3A2	butyrophilin, subfamily 3, member A2 [Source:HGNC Symbol;Acc:1139]
ENSG00000111801	BTN3A3	butyrophilin, subfamily 3, member A3 [Source:HGNC Symbol;Acc:1140]
ENSG00000166167	BTRC	beta-transducin repeat containing E3 ubiquitin protein ligase [Source:HGNC Symbol;Acc:1144]
ENSG00000169679	BUB1	BUB1 mitotic checkpoint serine/threonine kinase [Source:HGNC Symbol;Acc:1148]
ENSG00000156970	BUB1B	BUB1 mitotic checkpoint serine/threonine kinase B [Source:HGNC Symbol;Acc:1149]
ENSG00000154473	BUB3	BUB3 mitotic checkpoint protein [Source:HGNC Symbol;Acc:1151]
ENSG00000112578	BYSL	bystin-like [Source:HGNC Symbol;Acc:1157]
ENSG00000136261	BZW2	basic leucine zipper and W2 domains 2 [Source:HGNC Symbol;Acc:18808]
ENSG00000165507	C10orf10	chromosome 10 open reading frame 10 [Source:HGNC Symbol;Acc:23355]
ENSG00000107815	C10orf2	chromosome 10 open reading frame 2 [Source:HGNC Symbol;Acc:1160]
ENSG00000171067	C11orf24	chromosome 11 open reading frame 24 [Source:HGNC Symbol;Acc:1174]
ENSG00000158636	C11orf30	chromosome 11 open reading frame 30 [Source:HGNC Symbol;Acc:18071]
ENSG00000182919	C11orf54	chromosome 11 open reading frame 54 [Source:HGNC Symbol;Acc:30204]
ENSG00000166352	C11orf74	chromosome 11 open reading frame 74 [Source:HGNC Symbol;Acc:25142]
ENSG00000165490	C11orf82	chromosome 11 open reading frame 82 [Source:HGNC Symbol;Acc:26351]
ENSG00000133641	C12orf29	chromosome 12 open reading frame 29 [Source:HGNC Symbol;Acc:25322]
ENSG00000157895	C12orf43	chromosome 12 open reading frame 43 [Source:HGNC Symbol;Acc:25719]
ENSG00000174206	C12orf66	chromosome 12 open reading frame 66 [Source:HGNC Symbol;Acc:26517]
ENSG00000133935	C14orf1	chromosome 14 open reading frame 1 [Source:HGNC Symbol;Acc:1187]
ENSG00000087302	C14orf166	chromosome 14 open reading frame 166 [Source:HGNC Symbol;Acc:23169]
ENSG00000156411	C14orf2	chromosome 14 open reading frame 2 [Source:HGNC Symbol;Acc:1188]
ENSG00000179476	C14orf28	chromosome 14 open reading frame 28 [Source:HGNC Symbol;Acc:19834]
ENSG00000140104	C14orf79	chromosome 14 open reading frame 79 [Source:HGNC Symbol;Acc:20126]
ENSG00000257028	C15ORF37	C15orf37 protein; Uncharacterized protein [Source:UniProtKB/TrEMBL;Acc:Q96AL6]
ENSG00000186073	C15orf41	chromosome 15 open reading frame 41 [Source:HGNC Symbol;Acc:26929]
ENSG00000128891	C15orf57	chromosome 15 open reading frame 57 [Source:HGNC Symbol;Acc:28295]
ENSG00000130731	C16orf13	chromosome 16 open reading frame 13 [Source:HGNC Symbol;Acc:14141]
ENSG00000185716	C16orf52	chromosome 16 open reading frame 52 [Source:HGNC Symbol;Acc:27087]
ENSG00000174109	C16orf91	chromosome 16 open reading frame 91 [Source:HGNC Symbol;Acc:27558]
ENSG00000260456	C16orf95	chromosome 16 open reading frame 95 [Source:HGNC Symbol;Acc:40033]
ENSG00000212719	C17orf51	chromosome 17 open reading frame 51 [Source:HGNC Symbol;Acc:27904]
ENSG00000125319	C17orf53	chromosome 17 open reading frame 53 [Source:HGNC Symbol;Acc:28460]
ENSG00000185504	C17orf70	chromosome 17 open reading frame 70 [Source:HGNC Symbol;Acc:26171]
ENSG00000074356	C17orf85	chromosome 17 open reading frame 85 [Source:HGNC Symbol;Acc:24612]
ENSG00000177576	C18orf32	chromosome 18 open reading frame 32 [Source:HGNC Symbol;Acc:31690]
ENSG00000166845	C18orf54	chromosome 18 open reading frame 54 [Source:HGNC Symbol;Acc:13796]
ENSG00000176912	C18orf56	chromosome 18 open reading frame 56 [Source:HGNC Symbol;Acc:29553]
ENSG00000228300	C19orf24	chromosome 19 open reading frame 24 [Source:HGNC Symbol;Acc:26073]
ENSG00000099625	C19orf26	chromosome 19 open reading frame 26 [Source:HGNC Symbol;Acc:28617]
ENSG00000214212	C19orf38	chromosome 19 open reading frame 38 [Source:HGNC Symbol;Acc:34073]
ENSG00000105072	C19orf44	chromosome 19 open reading frame 44 [Source:HGNC Symbol;Acc:26141]
ENSG00000167747	C19orf48	chromosome 19 open reading frame 48 [Source:HGNC Symbol;Acc:29667]
ENSG00000104979	C19orf53	chromosome 19 open reading frame 53 [Source:HGNC Symbol;Acc:24991]
ENSG00000132016	C19orf57	chromosome 19 open reading frame 57 [Source:HGNC Symbol;Acc:28153]
ENSG00000006015	C19orf60	chromosome 19 open reading frame 60 [Source:HGNC Symbol;Acc:26098]
ENSG00000183397	C19orf71	chromosome 19 open reading frame 71 [Source:HGNC Symbol;Acc:34496]
ENSG00000131591	C1orf159	chromosome 1 open reading frame 159 [Source:HGNC Symbol;Acc:26062]
ENSG00000198912	C1orf174	chromosome 1 open reading frame 174 [Source:HGNC Symbol;Acc:27915]
ENSG00000179840	C1orf200	chromosome 1 open reading frame 200 [Source:HGNC Symbol;Acc:32346]
ENSG00000203724	C1orf53	chromosome 1 open reading frame 53 [Source:HGNC Symbol;Acc:30003]
ENSG00000117616	C1orf63	chromosome 1 open reading frame 63 [Source:HGNC Symbol;Acc:25234]
ENSG00000162757	C1orf74	chromosome 1 open reading frame 74 [Source:HGNC Symbol;Acc:26319]
ENSG00000108561	C1QBP	complement component 1, q subcomponent binding protein [Source:HGNC Symbol;Acc:1243]
ENSG00000176659	C20orf197	chromosome 20 open reading frame 197 [Source:HGNC Symbol;Acc:26601]
ENSG00000184208	C22orf46	chromosome 22 open reading frame 46 [Source:HGNC Symbol;Acc:26294]
ENSG00000172375	C2CD2L	C2CD2-like [Source:HGNC Symbol;Acc:29000]
ENSG00000241962	C2orf15	chromosome 2 open reading frame 15 [Source:HGNC Symbol;Acc:28436]
ENSG00000115998	C2orf42	chromosome 2 open reading frame 42 [Source:HGNC Symbol;Acc:26056]
ENSG00000118961	C2orf43	chromosome 2 open reading frame 43 [Source:HGNC Symbol;Acc:26145]
ENSG00000163026	C2orf44	chromosome 2 open reading frame 44 [Source:HGNC Symbol;Acc:26157]
ENSG00000135974	C2orf49	chromosome 2 open reading frame 49 [Source:HGNC Symbol;Acc:28772]
ENSG00000158428	C2orf62	chromosome 2 open reading frame 62 [Source:HGNC Symbol;Acc:25062]
ENSG00000163608	C3orf17	chromosome 3 open reading frame 17 [Source:HGNC Symbol;Acc:24496]
ENSG00000088543	C3orf18	chromosome 3 open reading frame 18 [Source:HGNC Symbol;Acc:24837]
ENSG00000174928	C3orf33	chromosome 3 open reading frame 33 [Source:HGNC Symbol;Acc:26434]
ENSG00000183624	C3orf37	chromosome 3 open reading frame 37 [Source:HGNC Symbol;Acc:24446]
ENSG00000114529	C3orf52	chromosome 3 open reading frame 52 [Source:HGNC Symbol;Acc:26255]
ENSG00000181744	C3orf58	chromosome 3 open reading frame 58 [Source:HGNC Symbol;Acc:28490]
ENSG00000164096	C4orf3	chromosome 4 open reading frame 3 [Source:HGNC Symbol;Acc:19225]
ENSG00000205208	C4orf46	chromosome 4 open reading frame 46 [Source:HGNC Symbol;Acc:27320]
ENSG00000197405	C5AR1	complement component 5a receptor 1 [Source:HGNC Symbol;Acc:1338]
ENSG00000134830	C5AR2	complement component 5a receptor 2 [Source:HGNC Symbol;Acc:4527]
ENSG00000181751	C5orf30	chromosome 5 open reading frame 30 [Source:HGNC Symbol;Acc:25052]
ENSG00000172244	C5orf34	chromosome 5 open reading frame 34 [Source:HGNC Symbol;Acc:24738]
ENSG00000196821	C6orf106	chromosome 6 open reading frame 106 [Source:HGNC Symbol;Acc:21215]
ENSG00000130349	C6orf203	chromosome 6 open reading frame 203 [Source:HGNC Symbol;Acc:17971]
ENSG00000136197	C7orf25	chromosome 7 open reading frame 25 [Source:HGNC Symbol;Acc:21703]
ENSG00000153790	C7orf31	chromosome 7 open reading frame 31 [Source:HGNC Symbol;Acc:21722]
ENSG00000146540	C7orf50	chromosome 7 open reading frame 50 [Source:HGNC Symbol;Acc:22421]
ENSG00000182307	C8orf33	chromosome 8 open reading frame 33 [Source:HGNC Symbol;Acc:26104]
ENSG00000198917	C9orf114	chromosome 9 open reading frame 114 [Source:HGNC Symbol;Acc:26933]
ENSG00000160345	C9orf116	chromosome 9 open reading frame 116 [Source:HGNC Symbol;Acc:28435]
ENSG00000137038	C9orf123	chromosome 9 open reading frame 123 [Source:HGNC Symbol;Acc:30536]
ENSG00000148362	C9orf142	chromosome 9 open reading frame 142 [Source:HGNC Symbol;Acc:27849]
ENSG00000171159	C9orf16	chromosome 9 open reading frame 16 [Source:HGNC Symbol;Acc:17823]
ENSG00000135045	C9orf40	chromosome 9 open reading frame 40 [Source:HGNC Symbol;Acc:23433]
ENSG00000156017	C9orf41	chromosome 9 open reading frame 41 [Source:HGNC Symbol;Acc:23435]
ENSG00000136819	C9orf78	chromosome 9 open reading frame 78 [Source:HGNC Symbol;Acc:24932]
ENSG00000099991	CABIN1	calcineurin binding protein 1 [Source:HGNC Symbol;Acc:24187]
ENSG00000007402	CACNA2D2	calcium channel, voltage-dependent, alpha 2/delta subunit 2 [Source:HGNC Symbol;Acc:1400]
ENSG00000151893	CACUL1	CDK2-associated, cullin domain 1 [Source:HGNC Symbol;Acc:23727]
ENSG00000116161	CACYBP	calcyclin binding protein [Source:HGNC Symbol;Acc:30423]
ENSG00000084774	CAD	carbamoyl-phosphate synthetase 2, aspartate transcarbamylase, and dihydroorotase [Source:HGNC Symbol;Acc:1424]
ENSG00000012822	CALCOCO1	calcium binding and coiled-coil domain 1 [Source:HGNC Symbol;Acc:29306]
ENSG00000179218	CALR	calreticulin [Source:HGNC Symbol;Acc:1455]
ENSG00000134072	CAMK1	calcium/calmodulin-dependent protein kinase I [Source:HGNC Symbol;Acc:1459]
ENSG00000008118	CAMK1G	calcium/calmodulin-dependent protein kinase IG [Source:HGNC Symbol;Acc:14585]
ENSG00000070808	CAMK2A	calcium/calmodulin-dependent protein kinase II alpha [Source:HGNC Symbol;Acc:1460]
ENSG00000004660	CAMKK1	calcium/calmodulin-dependent protein kinase kinase 1, alpha [Source:HGNC Symbol;Acc:1469]
ENSG00000143919	CAMKMT	calmodulin-lysine N-methyltransferase [Source:HGNC Symbol;Acc:26276]
ENSG00000108509	CAMTA2	calmodulin binding transcription activator 2 [Source:HGNC Symbol;Acc:18807]
ENSG00000171302	CANT1	calcium activated nucleotidase 1 [Source:HGNC Symbol;Acc:19721]
ENSG00000077549	CAPZB	capping protein (actin filament) muscle Z-line, beta [Source:HGNC Symbol;Acc:1491]
ENSG00000132357	CARD6	caspase recruitment domain family, member 6 [Source:HGNC Symbol;Acc:16394]
ENSG00000187796	CARD9	caspase recruitment domain family, member 9 [Source:HGNC Symbol;Acc:16391]
ENSG00000142453	CARM1	coactivator-associated arginine methyltransferase 1 [Source:HGNC Symbol;Acc:23393]
ENSG00000172508	CARNS1	carnosine synthase 1 [Source:HGNC Symbol;Acc:29268]
ENSG00000137812	CASC5	cancer susceptibility candidate 5 [Source:HGNC Symbol;Acc:24054]
ENSG00000106144	CASP2	caspase 2, apoptosis-related cysteine peptidase [Source:HGNC Symbol;Acc:1503]
ENSG00000132906	CASP9	caspase 9, apoptosis-related cysteine peptidase [Source:HGNC Symbol;Acc:1511]
ENSG00000087589	CASS4	Cas scaffolding protein family member 4 [Source:HGNC Symbol;Acc:15878]
ENSG00000130940	CASZ1	castor zinc finger 1 [Source:HGNC Symbol;Acc:26002]
ENSG00000078699	CBFA2T2	core-binding factor, runt domain, alpha subunit 2; translocated to, 2 [Source:HGNC Symbol;Acc:1536]
ENSG00000110395	CBL	Cbl proto-oncogene, E3 ubiquitin protein ligase [Source:HGNC Symbol;Acc:1541]
ENSG00000139899	CBLN3	cerebellin 3 precursor [Source:HGNC Symbol;Acc:20146]
ENSG00000159228	CBR1	carbonyl reductase 1 [Source:HGNC Symbol;Acc:1548]
ENSG00000159231	CBR3	carbonyl reductase 3 [Source:HGNC Symbol;Acc:1549]
ENSG00000196873	CBWD3	COBW domain containing 3 [Source:HGNC Symbol;Acc:18519]
ENSG00000204790	CBWD6	COBW domain containing 6 [Source:HGNC Symbol;Acc:31978]
ENSG00000173894	CBX2	chromobox homolog 2 [Source:HGNC Symbol;Acc:1552]
ENSG00000141582	CBX4	chromobox homolog 4 [Source:HGNC Symbol;Acc:1554]
ENSG00000094916	CBX5	chromobox homolog 5 [Source:HGNC Symbol;Acc:1555]
ENSG00000154222	CC2D1B	coiled-coil and C2 domain containing 1B [Source:HGNC Symbol;Acc:29386]
ENSG00000171097	CCBL1	cysteine conjugate-beta lyase, cytoplasmic [Source:HGNC Symbol;Acc:1564]
ENSG00000163001	CCDC104	coiled-coil domain containing 104 [Source:HGNC Symbol;Acc:30540]
ENSG00000173581	CCDC106	coiled-coil domain containing 106 [Source:HGNC Symbol;Acc:30181]
ENSG00000005059	CCDC109B	coiled-coil domain containing 109B [Source:HGNC Symbol;Acc:26076]
ENSG00000164221	CCDC112	coiled-coil domain containing 112 [Source:HGNC Symbol;Acc:28599]
ENSG00000136710	CCDC115	coiled-coil domain containing 115 [Source:HGNC Symbol;Acc:28178]
ENSG00000160799	CCDC12	coiled-coil domain containing 12 [Source:HGNC Symbol;Acc:28332]
ENSG00000147144	CCDC120	coiled-coil domain containing 120 [Source:HGNC Symbol;Acc:28910]
ENSG00000007080	CCDC124	coiled-coil domain containing 124 [Source:HGNC Symbol;Acc:25171]
ENSG00000169193	CCDC126	coiled-coil domain containing 126 [Source:HGNC Symbol;Acc:22398]
ENSG00000185298	CCDC137	coiled-coil domain containing 137 [Source:HGNC Symbol;Acc:33451]
ENSG00000163006	CCDC138	coiled-coil domain containing 138 [Source:HGNC Symbol;Acc:26531]
ENSG00000149548	CCDC15	coiled-coil domain containing 15 [Source:HGNC Symbol;Acc:25798]
ENSG00000198937	CCDC167	coiled-coil domain containing 167 [Source:HGNC Symbol;Acc:21239]
ENSG00000159588	CCDC17	coiled-coil domain containing 17 [Source:HGNC Symbol;Acc:26574]
ENSG00000154781	CCDC174	coiled-coil domain containing 174 [Source:HGNC Symbol;Acc:28033]
ENSG00000122483	CCDC18	coiled-coil domain containing 18 [Source:HGNC Symbol;Acc:30370]
ENSG00000109881	CCDC34	coiled-coil domain containing 34 [Source:HGNC Symbol;Acc:25079]
ENSG00000173588	CCDC41	coiled-coil domain containing 41 [Source:HGNC Symbol;Acc:17966]
ENSG00000180329	CCDC43	coiled-coil domain containing 43 [Source:HGNC Symbol;Acc:26472]
ENSG00000164051	CCDC51	coiled-coil domain containing 51 [Source:HGNC Symbol;Acc:25714]
ENSG00000176155	CCDC57	coiled-coil domain containing 57 [Source:HGNC Symbol;Acc:27564]
ENSG00000160124	CCDC58	coiled-coil domain containing 58 [Source:HGNC Symbol;Acc:31136]
ENSG00000108091	CCDC6	coiled-coil domain containing 6 [Source:HGNC Symbol;Acc:18782]
ENSG00000216937	CCDC7	coiled-coil domain containing 7 [Source:HGNC Symbol;Acc:26533]
ENSG00000149231	CCDC82	coiled-coil domain containing 82 [Source:HGNC Symbol;Acc:26282]
ENSG00000186166	CCDC84	coiled-coil domain containing 84 [Source:HGNC Symbol;Acc:30460]
ENSG00000110104	CCDC86	coiled-coil domain containing 86 [Source:HGNC Symbol;Acc:28359]
ENSG00000105248	CCDC94	coiled-coil domain containing 94 [Source:HGNC Symbol;Acc:25518]
ENSG00000142039	CCDC97	coiled-coil domain containing 97 [Source:HGNC Symbol;Acc:28289]
ENSG00000145386	CCNA2	cyclin A2 [Source:HGNC Symbol;Acc:1578]
ENSG00000134057	CCNB1	cyclin B1 [Source:HGNC Symbol;Acc:1579]
ENSG00000157456	CCNB2	cyclin B2 [Source:HGNC Symbol;Acc:1580]
ENSG00000166946	CCNDBP1	cyclin D-type binding-protein 1 [Source:HGNC Symbol;Acc:1587]
ENSG00000105173	CCNE1	cyclin E1 [Source:HGNC Symbol;Acc:1589]
ENSG00000175305	CCNE2	cyclin E2 [Source:HGNC Symbol;Acc:1590]
ENSG00000162063	CCNF	cyclin F [Source:HGNC Symbol;Acc:1591]
ENSG00000138764	CCNG2	cyclin G2 [Source:HGNC Symbol;Acc:1593]
ENSG00000090061	CCNK	cyclin K [Source:HGNC Symbol;Acc:1596]
ENSG00000163660	CCNL1	cyclin L1 [Source:HGNC Symbol;Acc:20569]
ENSG00000082258	CCNT2	cyclin T2 [Source:HGNC Symbol;Acc:1600]
ENSG00000260916	CCPG1	cell cycle progression 1 [Source:HGNC Symbol;Acc:24227]
ENSG00000166226	CCT2	chaperonin containing TCP1, subunit 2 (beta) [Source:HGNC Symbol;Acc:1615]
ENSG00000163468	CCT3	chaperonin containing TCP1, subunit 3 (gamma) [Source:HGNC Symbol;Acc:1616]
ENSG00000115484	CCT4	chaperonin containing TCP1, subunit 4 (delta) [Source:HGNC Symbol;Acc:1617]
ENSG00000150753	CCT5	chaperonin containing TCP1, subunit 5 (epsilon) [Source:HGNC Symbol;Acc:1618]
ENSG00000146731	CCT6A	chaperonin containing TCP1, subunit 6A (zeta 1) [Source:HGNC Symbol;Acc:1620]
ENSG00000135624	CCT7	chaperonin containing TCP1, subunit 7 (eta) [Source:HGNC Symbol;Acc:1622]
ENSG00000105383	CD33	CD33 molecule [Source:HGNC Symbol;Acc:1659]
ENSG00000117877	CD3EAP	CD3e molecule, epsilon associated protein [Source:HGNC Symbol;Acc:24219]
ENSG00000010610	CD4	CD4 molecule [Source:HGNC Symbol;Acc:1678]
ENSG00000135404	CD63	CD63 molecule [Source:HGNC Symbol;Acc:1692]
ENSG00000125726	CD70	CD70 molecule [Source:HGNC Symbol;Acc:11937]
ENSG00000114013	CD86	CD86 molecule [Source:HGNC Symbol;Acc:1705]
ENSG00000140326	CDAN1	codanin 1 [Source:HGNC Symbol;Acc:1713]
ENSG00000079335	CDC14A	cell division cycle 14A [Source:HGNC Symbol;Acc:1718]
ENSG00000081377	CDC14B	cell division cycle 14B [Source:HGNC Symbol;Acc:1719]
ENSG00000164045	CDC25A	cell division cycle 25A [Source:HGNC Symbol;Acc:1725]
ENSG00000158402	CDC25C	cell division cycle 25C [Source:HGNC Symbol;Acc:1727]
ENSG00000176386	CDC26	cell division cycle 26 [Source:HGNC Symbol;Acc:17839]
ENSG00000198752	CDC42BPB	CDC42 binding protein kinase beta (DMPK-like) [Source:HGNC Symbol;Acc:1738]
ENSG00000179604	CDC42EP4	CDC42 effector protein (Rho GTPase binding) 4 [Source:HGNC Symbol;Acc:17147]
ENSG00000167617	CDC42EP5	CDC42 effector protein (Rho GTPase binding) 5 [Source:HGNC Symbol;Acc:17408]
ENSG00000093009	CDC45	cell division cycle 45 [Source:HGNC Symbol;Acc:1739]
ENSG00000096401	CDC5L	cell division cycle 5-like [Source:HGNC Symbol;Acc:1743]
ENSG00000094804	CDC6	cell division cycle 6 [Source:HGNC Symbol;Acc:1744]
ENSG00000097046	CDC7	cell division cycle 7 [Source:HGNC Symbol;Acc:1745]
ENSG00000184661	CDCA2	cell division cycle associated 2 [Source:HGNC Symbol;Acc:14623]
ENSG00000170779	CDCA4	cell division cycle associated 4 [Source:HGNC Symbol;Acc:14625]
ENSG00000146670	CDCA5	cell division cycle associated 5 [Source:HGNC Symbol;Acc:14626]
ENSG00000144354	CDCA7	cell division cycle associated 7 [Source:HGNC Symbol;Acc:14628]
ENSG00000134690	CDCA8	cell division cycle associated 8 [Source:HGNC Symbol;Acc:14629]
ENSG00000170312	CDK1	cyclin-dependent kinase 1 [Source:HGNC Symbol;Acc:1722]
ENSG00000065883	CDK13	cyclin-dependent kinase 13 [Source:HGNC Symbol;Acc:1733]
ENSG00000059758	CDK17	cyclin-dependent kinase 17 [Source:HGNC Symbol;Acc:8750]
ENSG00000156345	CDK20	cyclin-dependent kinase 20 [Source:HGNC Symbol;Acc:21420]
ENSG00000111328	CDK2AP1	cyclin-dependent kinase 2 associated protein 1 [Source:HGNC Symbol;Acc:14002]
ENSG00000250506	CDK3	cyclin-dependent kinase 3 [Source:HGNC Symbol;Acc:1772]
ENSG00000101391	CDK5RAP1	CDK5 regulatory subunit associated protein 1 [Source:HGNC Symbol;Acc:15880]
ENSG00000105810	CDK6	cyclin-dependent kinase 6 [Source:HGNC Symbol;Acc:1777]
ENSG00000134058	CDK7	cyclin-dependent kinase 7 [Source:HGNC Symbol;Acc:1778]
ENSG00000136807	CDK9	cyclin-dependent kinase 9 [Source:HGNC Symbol;Acc:1780]
ENSG00000008086	CDKL5	cyclin-dependent kinase-like 5 [Source:HGNC Symbol;Acc:11411]
ENSG00000111276	CDKN1B	cyclin-dependent kinase inhibitor 1B (p27, Kip1) [Source:HGNC Symbol;Acc:1785]
ENSG00000237190	CDKN2AIPNL	CDKN2A interacting protein N-terminal like [Source:HGNC Symbol;Acc:30545]
ENSG00000100526	CDKN3	cyclin-dependent kinase inhibitor 3 [Source:HGNC Symbol;Acc:1791]
ENSG00000239704	CDRT4	CMT1A duplicated region transcript 4 [Source:HGNC Symbol;Acc:14383]
ENSG00000101290	CDS2	CDP-diacylglycerol synthase (phosphatidate cytidylyltransferase) 2 [Source:HGNC Symbol;Acc:1801]
ENSG00000105352	CEACAM4	carcinoembryonic antigen-related cell adhesion molecule 4 [Source:HGNC Symbol;Acc:1816]
ENSG00000149187	CELF1	CUGBP, Elav-like family member 1 [Source:HGNC Symbol;Acc:2549]
ENSG00000115163	CENPA	centromere protein A [Source:HGNC Symbol;Acc:1851]
ENSG00000125817	CENPB	centromere protein B, 80kDa [Source:HGNC Symbol;Acc:1852]
ENSG00000177946	CENPBD1	CENPB DNA-binding domains containing 1 [Source:HGNC Symbol;Acc:28272]
ENSG00000153044	CENPH	centromere protein H [Source:HGNC Symbol;Acc:17268]
ENSG00000102384	CENPI	centromere protein I [Source:HGNC Symbol;Acc:3968]
ENSG00000123219	CENPK	centromere protein K [Source:HGNC Symbol;Acc:29479]
ENSG00000120334	CENPL	centromere protein L [Source:HGNC Symbol;Acc:17879]
ENSG00000166451	CENPN	centromere protein N [Source:HGNC Symbol;Acc:30873]
ENSG00000138092	CENPO	centromere protein O [Source:HGNC Symbol;Acc:28152]
ENSG00000188312	CENPP	centromere protein P [Source:HGNC Symbol;Acc:32933]
ENSG00000203760	CENPW	centromere protein W [Source:HGNC Symbol;Acc:21488]
ENSG00000154240	CEP112	centrosomal protein 112kDa [Source:HGNC Symbol;Acc:28514]
ENSG00000174799	CEP135	centrosomal protein 135kDa [Source:HGNC Symbol;Acc:29086]
ENSG00000143702	CEP170	centrosomal protein 170kDa [Source:HGNC Symbol;Acc:28920]
ENSG00000135837	CEP350	centrosomal protein 350kDa [Source:HGNC Symbol;Acc:24238]
ENSG00000106477	CEP41	centrosomal protein 41kDa [Source:HGNC Symbol;Acc:12370]
ENSG00000138180	CEP55	centrosomal protein 55kDa [Source:HGNC Symbol;Acc:1161]
ENSG00000112877	CEP72	centrosomal protein 72kDa [Source:HGNC Symbol;Acc:25547]
ENSG00000148019	CEP78	centrosomal protein 78kDa [Source:HGNC Symbol;Acc:25740]
ENSG00000130695	CEP85	centrosomal protein 85kDa [Source:HGNC Symbol;Acc:25309]
ENSG00000172831	CES2	carboxylesterase 2 [Source:HGNC Symbol;Acc:1864]
ENSG00000172824	CES4A	carboxylesterase 4A [Source:HGNC Symbol;Acc:26741]
ENSG00000153774	CFDP1	craniofacial development protein 1 [Source:HGNC Symbol;Acc:1873]
ENSG00000138028	CGREF1	cell growth regulator with EF-hand domain 1 [Source:HGNC Symbol;Acc:16962]
ENSG00000143942	CHAC2	ChaC, cation transport regulator homolog 2 (E. coli) [Source:HGNC Symbol;Acc:32363]
ENSG00000167670	CHAF1A	chromatin assembly factor 1, subunit A (p150) [Source:HGNC Symbol;Acc:1910]
ENSG00000159259	CHAF1B	chromatin assembly factor 1, subunit B (p60) [Source:HGNC Symbol;Acc:1911]
ENSG00000172586	CHCHD1	coiled-coil-helix-coiled-coil-helix domain containing 1 [Source:HGNC Symbol;Acc:23518]
ENSG00000250479	CHCHD10	coiled-coil-helix-coiled-coil-helix domain containing 10 [Source:HGNC Symbol;Acc:15559]
ENSG00000106153	CHCHD2	coiled-coil-helix-coiled-coil-helix domain containing 2 [Source:HGNC Symbol;Acc:21645]
ENSG00000163528	CHCHD4	coiled-coil-helix-coiled-coil-helix domain containing 4 [Source:HGNC Symbol;Acc:26467]
ENSG00000153922	CHD1	chromodomain helicase DNA binding protein 1 [Source:HGNC Symbol;Acc:1915]
ENSG00000131778	CHD1L	chromodomain helicase DNA binding protein 1-like [Source:HGNC Symbol;Acc:1916]
ENSG00000173575	CHD2	chromodomain helicase DNA binding protein 2 [Source:HGNC Symbol;Acc:1917]
ENSG00000124177	CHD6	chromodomain helicase DNA binding protein 6 [Source:HGNC Symbol;Acc:19057]
ENSG00000100888	CHD8	chromodomain helicase DNA binding protein 8 [Source:HGNC Symbol;Acc:20153]
ENSG00000177200	CHD9	chromodomain helicase DNA binding protein 9 [Source:HGNC Symbol;Acc:25701]
ENSG00000149554	CHEK1	checkpoint kinase 1 [Source:HGNC Symbol;Acc:1925]
ENSG00000183765	CHEK2	checkpoint kinase 2 [Source:HGNC Symbol;Acc:16627]
ENSG00000100288	CHKB	choline kinase beta [Source:HGNC Symbol;Acc:1938]
ENSG00000188419	CHM	choroideremia (Rab escort protein 1) [Source:HGNC Symbol;Acc:1940]
ENSG00000083937	CHMP2B	charged multivesicular body protein 2B [Source:HGNC Symbol;Acc:24537]
ENSG00000101421	CHMP4B	charged multivesicular body protein 4B [Source:HGNC Symbol;Acc:16171]
ENSG00000128656	CHN1	chimerin 1 [Source:HGNC Symbol;Acc:1943]
ENSG00000033100	CHPF2	chondroitin polymerizing factor 2 [Source:HGNC Symbol;Acc:29270]
ENSG00000169684	CHRNA5	cholinergic receptor, nicotinic, alpha 5 (neuronal) [Source:HGNC Symbol;Acc:1959]
ENSG00000144021	CIAO1	cytosolic iron-sulfur protein assembly 1 [Source:HGNC Symbol;Acc:14280]
ENSG00000005194	CIAPIN1	cytokine induced apoptosis inhibitor 1 [Source:HGNC Symbol;Acc:28050]
ENSG00000079432	CIC	capicua transcriptional repressor [Source:HGNC Symbol;Acc:14214]
ENSG00000100865	CINP	cyclin-dependent kinase 2 interacting protein [Source:HGNC Symbol;Acc:23789]
ENSG00000141076	CIRH1A	cirrhosis, autosomal recessive 1A (cirhin) [Source:HGNC Symbol;Acc:1983]
ENSG00000122873	CISD1	CDGSH iron sulfur domain 1 [Source:HGNC Symbol;Acc:30880]
ENSG00000230055	CISD3	CDGSH iron sulfur domain 3 [Source:HGNC Symbol;Acc:27578]
ENSG00000136108	CKAP2	cytoskeleton associated protein 2 [Source:HGNC Symbol;Acc:1990]
ENSG00000074054	CLASP1	cytoplasmic linker associated protein 1 [Source:HGNC Symbol;Acc:17088]
ENSG00000121940	CLCC1	chloride channel CLIC-like 1 [Source:HGNC Symbol;Acc:29675]
ENSG00000181885	CLDN7	claudin 7 [Source:HGNC Symbol;Acc:2049]
ENSG00000182566	CLEC4G	C-type lectin domain family 4, member G [Source:HGNC Symbol;Acc:24591]
ENSG00000130779	CLIP1	CAP-GLY domain containing linker protein 1 [Source:HGNC Symbol;Acc:10461]
ENSG00000106665	CLIP2	CAP-GLY domain containing linker protein 2 [Source:HGNC Symbol;Acc:2586]
ENSG00000013441	CLK1	CDC-like kinase 1 [Source:HGNC Symbol;Acc:2068]
ENSG00000179335	CLK3	CDC-like kinase 3 [Source:HGNC Symbol;Acc:2071]
ENSG00000102805	CLN5	ceroid-lipofuscinosis, neuronal 5 [Source:HGNC Symbol;Acc:2076]
ENSG00000074201	CLNS1A	chloride channel, nucleotide-sensitive, 1A [Source:HGNC Symbol;Acc:2080]
ENSG00000092853	CLSPN	claspin [Source:HGNC Symbol;Acc:19715]
ENSG00000175416	CLTB	clathrin, light chain B [Source:HGNC Symbol;Acc:2091]
ENSG00000103351	CLUAP1	clusterin associated protein 1 [Source:HGNC Symbol;Acc:19009]
ENSG00000132361	CLUH	clustered mitochondria (cluA/CLU1) homolog [Source:HGNC Symbol;Acc:29094]
ENSG00000125246	CLYBL	citrate lyase beta like [Source:HGNC Symbol;Acc:18355]
ENSG00000184220	CMSS1	cms1 ribosomal small subunit homolog (yeast) [Source:HGNC Symbol;Acc:28666]
ENSG00000170293	CMTM8	CKLF-like MARVEL transmembrane domain containing 8 [Source:HGNC Symbol;Acc:19179]
ENSG00000158158	CNNM4	cyclin M4 [Source:HGNC Symbol;Acc:105]
ENSG00000088038	CNOT3	CCR4-NOT transcription complex, subunit 3 [Source:HGNC Symbol;Acc:7879]
ENSG00000176563	CNTD1	cyclin N-terminal domain containing 1 [Source:HGNC Symbol;Acc:26847]
ENSG00000106603	COA1	cytochrome c oxidase assembly factor 1 homolog (S. cerevisiae) [Source:HGNC Symbol;Acc:21868]
ENSG00000183978	COA3	cytochrome c oxidase assembly factor 3 [Source:HGNC Symbol;Acc:24990]
ENSG00000181924	COA4	cytochrome c oxidase assembly factor 4 homolog (S. cerevisiae) [Source:HGNC Symbol;Acc:24604]
ENSG00000135775	COG2	component of oligomeric golgi complex 2 [Source:HGNC Symbol;Acc:6546]
ENSG00000136152	COG3	component of oligomeric golgi complex 3 [Source:HGNC Symbol;Acc:18619]
ENSG00000204291	COL15A1	collagen, type XV, alpha 1 [Source:HGNC Symbol;Acc:2192]
ENSG00000084636	COL16A1	collagen, type XVI, alpha 1 [Source:HGNC Symbol;Acc:2193]
ENSG00000049089	COL9A2	collagen, type IX, alpha 2 [Source:HGNC Symbol;Acc:2218]
ENSG00000173163	COMMD1	copper metabolism (Murr1) domain containing 1 [Source:HGNC Symbol;Acc:23024]
ENSG00000145781	COMMD10	COMM domain containing 10 [Source:HGNC Symbol;Acc:30201]
ENSG00000188243	COMMD6	COMM domain containing 6 [Source:HGNC Symbol;Acc:24015]
ENSG00000093010	COMT	catechol-O-methyltransferase [Source:HGNC Symbol;Acc:2228]
ENSG00000122218	COPA	coatomer protein complex, subunit alpha [Source:HGNC Symbol;Acc:2230]
ENSG00000141030	COPS3	COP9 signalosome subunit 3 [Source:HGNC Symbol;Acc:2239]
ENSG00000168090	COPS6	COP9 signalosome subunit 6 [Source:HGNC Symbol;Acc:21749]
ENSG00000144524	COPS7B	COP9 signalosome subunit 7B [Source:HGNC Symbol;Acc:16760]
ENSG00000005243	COPZ2	coatomer protein complex, subunit zeta 2 [Source:HGNC Symbol;Acc:19356]
ENSG00000132423	COQ3	coenzyme Q3 methyltransferase [Source:HGNC Symbol;Acc:18175]
ENSG00000102879	CORO1A	coronin, actin binding protein, 1A [Source:HGNC Symbol;Acc:2252]
ENSG00000103187	COTL1	coactosin-like 1 (Dictyostelium) [Source:HGNC Symbol;Acc:18304]
ENSG00000166260	COX11	cytochrome c oxidase assembly homolog 11 (yeast) [Source:HGNC Symbol;Acc:2261]
ENSG00000133983	COX16	COX16 cytochrome c oxidase assembly homolog (S. cerevisiae) [Source:HGNC Symbol;Acc:20213]
ENSG00000138495	COX17	COX17 cytochrome c oxidase copper chaperone [Source:HGNC Symbol;Acc:2264]
ENSG00000163626	COX18	COX18 cytochrome C oxidase assembly factor [Source:HGNC Symbol;Acc:26801]
ENSG00000131174	COX7B	cytochrome c oxidase subunit VIIb [Source:HGNC Symbol;Acc:2291]
ENSG00000149532	CPSF7	cleavage and polyadenylation specific factor 7, 59kDa [Source:HGNC Symbol;Acc:30098]
ENSG00000205560	CPT1B	carnitine palmitoyltransferase 1B (muscle) [Source:HGNC Symbol;Acc:2329]
ENSG00000118260	CREB1	cAMP responsive element binding protein 1 [Source:HGNC Symbol;Acc:2345]
ENSG00000005339	CREBBP	CREB binding protein [Source:HGNC Symbol;Acc:2348]
ENSG00000111269	CREBL2	cAMP responsive element binding protein-like 2 [Source:HGNC Symbol;Acc:2350]
ENSG00000164463	CREBRF	CREB3 regulatory factor [Source:HGNC Symbol;Acc:24050]
ENSG00000143162	CREG1	cellular repressor of E1A-stimulated genes 1 [Source:HGNC Symbol;Acc:2351]
ENSG00000182809	CRIP2	cysteine-rich protein 2 [Source:HGNC Symbol;Acc:2361]
ENSG00000088766	CRLS1	cardiolipin synthase 1 [Source:HGNC Symbol;Acc:16148]
ENSG00000005469	CROT	carnitine O-octanoyltransferase [Source:HGNC Symbol;Acc:2366]
ENSG00000160741	CRTC2	CREB regulated transcription coactivator 2 [Source:HGNC Symbol;Acc:27301]
ENSG00000008405	CRY1	cryptochrome 1 (photolyase-like) [Source:HGNC Symbol;Acc:2384]
ENSG00000121671	CRY2	cryptochrome 2 (photolyase-like) [Source:HGNC Symbol;Acc:2385]
ENSG00000062485	CS	citrate synthase [Source:HGNC Symbol;Acc:2422]
ENSG00000124207	CSE1L	CSE1 chromosome segregation 1-like (yeast) [Source:HGNC Symbol;Acc:2431]
ENSG00000184371	CSF1	colony stimulating factor 1 (macrophage) [Source:HGNC Symbol;Acc:2432]
ENSG00000103653	CSK	c-src tyrosine kinase [Source:HGNC Symbol;Acc:2444]
ENSG00000180138	CSNK1A1L	casein kinase 1, alpha 1-like [Source:HGNC Symbol;Acc:20289]
ENSG00000141551	CSNK1D	casein kinase 1, delta [Source:HGNC Symbol;Acc:2452]
ENSG00000151292	CSNK1G3	casein kinase 1, gamma 3 [Source:HGNC Symbol;Acc:2456]
ENSG00000114646	CSPG5	chondroitin sulfate proteoglycan 5 (neuroglycan C) [Source:HGNC Symbol;Acc:2467]
ENSG00000104218	CSPP1	centrosome and spindle pole associated protein 1 [Source:HGNC Symbol;Acc:26193]
ENSG00000149474	CSRP2BP	CSRP2 binding protein [Source:HGNC Symbol;Acc:15904]
ENSG00000150527	CTAGE5	CTAGE family, member 5 [Source:HGNC Symbol;Acc:7057]
ENSG00000117151	CTBS	chitobiase, di-N-acetyl- [Source:HGNC Symbol;Acc:2496]
ENSG00000188897	CTD-3088G3.8	Protein LOC388210 [Source:UniProtKB/TrEMBL;Acc:I3L099]
ENSG00000175826	CTDNEP1	CTD nuclear envelope phosphatase 1 [Source:HGNC Symbol;Acc:19085]
ENSG00000060069	CTDP1	CTD (carboxy-terminal domain, RNA polymerase II, polypeptide A) phosphatase, subunit 1 [Source:HGNC Symbol;Acc:2498]
ENSG00000144579	CTDSP1	CTD (carboxy-terminal domain, RNA polymerase II, polypeptide A) small phosphatase 1 [Source:HGNC Symbol;Acc:21614]
ENSG00000144677	CTDSPL	CTD (carboxy-terminal domain, RNA polymerase II, polypeptide A) small phosphatase-like [Source:HGNC Symbol;Acc:16890]
ENSG00000164932	CTHRC1	collagen triple helix repeat containing 1 [Source:HGNC Symbol;Acc:18831]
ENSG00000044115	CTNNA1	catenin (cadherin-associated protein), alpha 1, 102kDa [Source:HGNC Symbol;Acc:2509]
ENSG00000168036	CTNNB1	catenin (cadherin-associated protein), beta 1, 88kDa [Source:HGNC Symbol;Acc:2514]
ENSG00000171793	CTPS1	CTP synthase 1 [Source:HGNC Symbol;Acc:2519]
ENSG00000135047	CTSL	cathepsin L [Source:HGNC Symbol;Acc:2537]
ENSG00000136943	CTSV	cathepsin V [Source:HGNC Symbol;Acc:2538]
ENSG00000143079	CTTNBP2NL	CTTNBP2 N-terminal like [Source:HGNC Symbol;Acc:25330]
ENSG00000142544	CTU1	cytosolic thiouridylase subunit 1 [Source:HGNC Symbol;Acc:29590]
ENSG00000174177	CTU2	cytosolic thiouridylase subunit 2 homolog (S. pombe) [Source:HGNC Symbol;Acc:28005]
ENSG00000044090	CUL7	cullin 7 [Source:HGNC Symbol;Acc:21024]
ENSG00000119929	CUTC	cutC copper transporter homolog (E. coli) [Source:HGNC Symbol;Acc:24271]
ENSG00000163510	CWC22	CWC22 spliceosome-associated protein homolog (S. cerevisiae) [Source:HGNC Symbol;Acc:29322]
ENSG00000108296	CWC25	CWC25 spliceosome-associated protein homolog (S. cerevisiae) [Source:HGNC Symbol;Acc:25989]
ENSG00000107562	CXCL12	chemokine (C-X-C motif) ligand 12 [Source:HGNC Symbol;Acc:10672]
ENSG00000156234	CXCL13	chemokine (C-X-C motif) ligand 13 [Source:HGNC Symbol;Acc:10639]
ENSG00000173681	CXorf23	chromosome X open reading frame 23 [Source:HGNC Symbol;Acc:27413]
ENSG00000147231	CXorf57	chromosome X open reading frame 57 [Source:HGNC Symbol;Acc:25486]
ENSG00000008283	CYB561	cytochrome b561 [Source:HGNC Symbol;Acc:2571]
ENSG00000174151	CYB561D1	cytochrome b561 family, member D1 [Source:HGNC Symbol;Acc:26804]
ENSG00000114395	CYB561D2	cytochrome b561 family, member D2 [Source:HGNC Symbol;Acc:30253]
ENSG00000166347	CYB5A	cytochrome b5 type A (microsomal) [Source:HGNC Symbol;Acc:2570]
ENSG00000100243	CYB5R3	cytochrome b5 reductase 3 [Source:HGNC Symbol;Acc:2873]
ENSG00000215883	CYB5RL	cytochrome b5 reductase-like [Source:HGNC Symbol;Acc:32220]
ENSG00000179091	CYC1	cytochrome c-1 [Source:HGNC Symbol;Acc:2579]
ENSG00000172115	CYCS	cytochrome c, somatic [Source:HGNC Symbol;Acc:19986]
ENSG00000186104	CYP2R1	cytochrome P450, family 2, subfamily R, polypeptide 1 [Source:HGNC Symbol;Acc:20580]
ENSG00000186529	CYP4F3	cytochrome P450, family 4, subfamily F, polypeptide 3 [Source:HGNC Symbol;Acc:2646]
ENSG00000173198	CYSLTR1	cysteinyl leukotriene receptor 1 [Source:HGNC Symbol;Acc:17451]
ENSG00000120306	CYSTM1	cysteine-rich transmembrane module containing 1 [Source:HGNC Symbol;Acc:30239]
ENSG00000108669	CYTH1	cytohesin 1 [Source:HGNC Symbol;Acc:9501]
ENSG00000105443	CYTH2	cytohesin 2 [Source:HGNC Symbol;Acc:9502]
ENSG00000100055	CYTH4	cytohesin 4 [Source:HGNC Symbol;Acc:9505]
ENSG00000117593	DARS2	aspartyl-tRNA synthetase 2, mitochondrial [Source:HGNC Symbol;Acc:25538]
ENSG00000183283	DAZAP2	DAZ associated protein 2 [Source:HGNC Symbol;Acc:2684]
ENSG00000006634	DBF4	DBF4 homolog (S. cerevisiae) [Source:HGNC Symbol;Acc:17364]
ENSG00000100897	DCAF11	DDB1 and CUL4 associated factor 11 [Source:HGNC Symbol;Acc:20258]
ENSG00000164934	DCAF13	DDB1 and CUL4 associated factor 13 [Source:HGNC Symbol;Acc:24535]
ENSG00000119599	DCAF4	DDB1 and CUL4 associated factor 4 [Source:HGNC Symbol;Acc:20229]
ENSG00000139990	DCAF5	DDB1 and CUL4 associated factor 5 [Source:HGNC Symbol;Acc:20224]
ENSG00000143164	DCAF6	DDB1 and CUL4 associated factor 6 [Source:HGNC Symbol;Acc:30002]
ENSG00000057019	DCBLD2	discoidin, CUB and LCCL domain containing 2 [Source:HGNC Symbol;Acc:24627]
ENSG00000156136	DCK	deoxycytidine kinase [Source:HGNC Symbol;Acc:2704]
ENSG00000198924	DCLRE1A	DNA cross-link repair 1A [Source:HGNC Symbol;Acc:17660]
ENSG00000172795	DCP2	decapping mRNA 2 [Source:HGNC Symbol;Acc:24452]
ENSG00000175203	DCTN2	dynactin 2 (p50) [Source:HGNC Symbol;Acc:2712]
ENSG00000104671	DCTN6	dynactin 6 [Source:HGNC Symbol;Acc:16964]
ENSG00000179958	DCTPP1	dCTP pyrophosphatase 1 [Source:HGNC Symbol;Acc:28777]
ENSG00000130311	DDA1	DET1 and DDB1 associated 1 [Source:HGNC Symbol;Acc:28360]
ENSG00000204580	DDR1	discoidin domain receptor tyrosine kinase 1 [Source:HGNC Symbol;Acc:2730]
ENSG00000079785	DDX1	DEAD (Asp-Glu-Ala-Asp) box helicase 1 [Source:HGNC Symbol;Acc:2734]
ENSG00000178105	DDX10	DEAD (Asp-Glu-Ala-Asp) box polypeptide 10 [Source:HGNC Symbol;Acc:2735]
ENSG00000100201	DDX17	DEAD (Asp-Glu-Ala-Asp) box helicase 17 [Source:HGNC Symbol;Acc:2740]
ENSG00000168872	DDX19A	DEAD (Asp-Glu-Ala-Asp) box polypeptide 19A [Source:HGNC Symbol;Acc:25628]
ENSG00000125485	DDX31	DEAD (Asp-Glu-Ala-Asp) box polypeptide 31 [Source:HGNC Symbol;Acc:16715]
ENSG00000183258	DDX41	DEAD (Asp-Glu-Ala-Asp) box polypeptide 41 [Source:HGNC Symbol;Acc:18674]
ENSG00000108654	DDX5	DEAD (Asp-Glu-Ala-Asp) box helicase 5 [Source:HGNC Symbol;Acc:2746]
ENSG00000185163	DDX51	DEAD (Asp-Glu-Ala-Asp) box polypeptide 51 [Source:HGNC Symbol;Acc:20082]
ENSG00000123064	DDX54	DEAD (Asp-Glu-Ala-Asp) box polypeptide 54 [Source:HGNC Symbol;Acc:20084]
ENSG00000111364	DDX55	DEAD (Asp-Glu-Ala-Asp) box polypeptide 55 [Source:HGNC Symbol;Acc:20085]
ENSG00000136271	DDX56	DEAD (Asp-Glu-Ala-Asp) box helicase 56 [Source:HGNC Symbol;Acc:18193]
ENSG00000110367	DDX6	DEAD (Asp-Glu-Ala-Asp) box helicase 6 [Source:HGNC Symbol;Acc:2747]
ENSG00000177030	DEAF1	DEAF1 transcription factor [Source:HGNC Symbol;Acc:14677]
ENSG00000160570	DEDD2	death effector domain containing 2 [Source:HGNC Symbol;Acc:24450]
ENSG00000023892	DEF6	differentially expressed in FDCP 6 homolog (mouse) [Source:HGNC Symbol;Acc:2760]
ENSG00000198837	DENND4B	DENN/MADD domain containing 4B [Source:HGNC Symbol;Acc:29044]
ENSG00000035499	DEPDC1B	DEP domain containing 1B [Source:HGNC Symbol;Acc:24902]
ENSG00000121690	DEPDC7	DEP domain containing 7 [Source:HGNC Symbol;Acc:29899]
ENSG00000023697	DERA	deoxyribose-phosphate aldolase (putative) [Source:HGNC Symbol;Acc:24269]
ENSG00000072849	DERL2	derlin 2 [Source:HGNC Symbol;Acc:17943]
ENSG00000099958	DERL3	derlin 3 [Source:HGNC Symbol;Acc:14236]
ENSG00000077044	DGKD	diacylglycerol kinase, delta 130kDa [Source:HGNC Symbol;Acc:2851]
ENSG00000172893	DHCR7	7-dehydrocholesterol reductase [Source:HGNC Symbol;Acc:2860]
ENSG00000117682	DHDDS	dehydrodolichyl diphosphate synthase [Source:HGNC Symbol;Acc:20603]
ENSG00000228716	DHFR	dihydrofolate reductase [Source:HGNC Symbol;Acc:2861]
ENSG00000102967	DHODH	dihydroorotate dehydrogenase (quinone) [Source:HGNC Symbol;Acc:2867]
ENSG00000100612	DHRS7	dehydrogenase/reductase (SDR family) member 7 [Source:HGNC Symbol;Acc:21524]
ENSG00000204560	DHX16	DEAH (Asp-Glu-Ala-His) box polypeptide 16 [Source:HGNC Symbol;Acc:2739]
ENSG00000005100	DHX33	DEAH (Asp-Glu-Ala-His) box polypeptide 33 [Source:HGNC Symbol;Acc:16718]
ENSG00000134815	DHX34	DEAH (Asp-Glu-Ala-His) box polypeptide 34 [Source:HGNC Symbol;Acc:16719]
ENSG00000101452	DHX35	DEAH (Asp-Glu-Ala-His) box polypeptide 35 [Source:HGNC Symbol;Acc:15861]
ENSG00000150990	DHX37	DEAH (Asp-Glu-Ala-His) box polypeptide 37 [Source:HGNC Symbol;Acc:17210]
ENSG00000108406	DHX40	DEAH (Asp-Glu-Ala-His) box polypeptide 40 [Source:HGNC Symbol;Acc:18018]
ENSG00000163214	DHX57	DEAH (Asp-Glu-Ala-Asp/His) box polypeptide 57 [Source:HGNC Symbol;Acc:20086]
ENSG00000067596	DHX8	DEAH (Asp-Glu-Ala-His) box polypeptide 8 [Source:HGNC Symbol;Acc:2749]
ENSG00000135829	DHX9	DEAH (Asp-Glu-Ala-His) box helicase 9 [Source:HGNC Symbol;Acc:2750]
ENSG00000139734	DIAPH3	diaphanous-related formin 3 [Source:HGNC Symbol;Acc:15480]
ENSG00000100697	DICER1	dicer 1, ribonuclease type III [Source:HGNC Symbol;Acc:17098]
ENSG00000101191	DIDO1	death inducer-obliterator 1 [Source:HGNC Symbol;Acc:2680]
ENSG00000086189	DIMT1	DIM1 dimethyladenosine transferase 1 homolog (S. cerevisiae) [Source:HGNC Symbol;Acc:30217]
ENSG00000166938	DIS3L	DIS3 mitotic control homolog (S. cerevisiae)-like [Source:HGNC Symbol;Acc:28698]
ENSG00000144535	DIS3L2	DIS3 mitotic control homolog (S. cerevisiae)-like 2 [Source:HGNC Symbol;Acc:28648]
ENSG00000162946	DISC1	disrupted in schizophrenia 1 [Source:HGNC Symbol;Acc:2888]
ENSG00000130826	DKC1	dyskeratosis congenita 1, dyskerin [Source:HGNC Symbol;Acc:2890]
ENSG00000212743	DKFZP667F0711
ENSG00000132535	DLG4	discs, large homolog 4 (Drosophila) [Source:HGNC Symbol;Acc:2903]
ENSG00000198010	DLGAP2	discs, large (Drosophila) homolog-associated protein 2 [Source:HGNC Symbol;Acc:2906]
ENSG00000080845	DLGAP4	discs, large (Drosophila) homolog-associated protein 4 [Source:HGNC Symbol;Acc:24476]
ENSG00000126787	DLGAP5	discs, large (Drosophila) homolog-associated protein 5 [Source:HGNC Symbol;Acc:16864]
ENSG00000135164	DMTF1	cyclin D binding myb-like transcription factor 1 [Source:HGNC Symbol;Acc:14603]
ENSG00000138346	DNA2	DNA replication helicase/nuclease 2 [Source:HGNC Symbol;Acc:2939]
ENSG00000114841	DNAH1	dynein, axonemal, heavy chain 1 [Source:HGNC Symbol;Acc:2940]
ENSG00000185842	DNAH14	dynein, axonemal, heavy chain 14 [Source:HGNC Symbol;Acc:2945]
ENSG00000103423	DNAJA3	DnaJ (Hsp40) homolog, subfamily A, member 3 [Source:HGNC Symbol;Acc:11808]
ENSG00000148719	DNAJB12	DnaJ (Hsp40) homolog, subfamily B, member 12 [Source:HGNC Symbol;Acc:14891]
ENSG00000135924	DNAJB2	DnaJ (Hsp40) homolog, subfamily B, member 2 [Source:HGNC Symbol;Acc:5228]
ENSG00000162616	DNAJB4	DnaJ (Hsp40) homolog, subfamily B, member 4 [Source:HGNC Symbol;Acc:14886]
ENSG00000128590	DNAJB9	DnaJ (Hsp40) homolog, subfamily B, member 9 [Source:HGNC Symbol;Acc:6968]
ENSG00000135392	DNAJC14	DnaJ (Hsp40) homolog, subfamily C, member 14 [Source:HGNC Symbol;Acc:24581]
ENSG00000116138	DNAJC16	DnaJ (Hsp40) homolog, subfamily C, member 16 [Source:HGNC Symbol;Acc:29157]
ENSG00000205981	DNAJC19	DnaJ (Hsp40) homolog, subfamily C, member 19 [Source:HGNC Symbol;Acc:30528]
ENSG00000176410	DNAJC30	DnaJ (Hsp40) homolog, subfamily C, member 30 [Source:HGNC Symbol;Acc:16410]
ENSG00000168259	DNAJC7	DnaJ (Hsp40) homolog, subfamily C, member 7 [Source:HGNC Symbol;Acc:12392]
ENSG00000213551	DNAJC9	DnaJ (Hsp40) homolog, subfamily C, member 9 [Source:HGNC Symbol;Acc:19123]
ENSG00000213918	DNASE1	deoxyribonuclease I [Source:HGNC Symbol;Acc:2956]
ENSG00000079805	DNM2	dynamin 2 [Source:HGNC Symbol;Acc:2974]
ENSG00000130816	DNMT1	DNA (cytosine-5-)-methyltransferase 1 [Source:HGNC Symbol;Acc:2976]
ENSG00000067334	DNTTIP2	deoxynucleotidyltransferase, terminal, interacting protein 2 [Source:HGNC Symbol;Acc:24013]
ENSG00000128512	DOCK4	dedicator of cytokinesis 4 [Source:HGNC Symbol;Acc:19192]
ENSG00000129932	DOHH	deoxyhypusine hydroxylase/monooxygenase [Source:HGNC Symbol;Acc:28662]
ENSG00000146094	DOK3	docking protein 3 [Source:HGNC Symbol;Acc:24583]
ENSG00000175283	DOLK	dolichol kinase [Source:HGNC Symbol;Acc:23406]
ENSG00000167130	DOLPP1	dolichyldiphosphatase 1 [Source:HGNC Symbol;Acc:29565]
ENSG00000159147	DONSON	downstream neighbor of SON [Source:HGNC Symbol;Acc:2993]
ENSG00000142197	DOPEY2	dopey family member 2 [Source:HGNC Symbol;Acc:1291]
ENSG00000104885	DOT1L	DOT1-like histone H3K79 methyltransferase [Source:HGNC Symbol;Acc:24948]
ENSG00000172269	DPAGT1	dolichyl-phosphate (UDP-N-acetylglucosamine) N-acetylglucosaminephosphotransferase 1 (GlcNAc-1-P transferase) [Source:HGNC Symbol;Acc:2995]
ENSG00000133884	DPF2	D4, zinc and double PHD fingers family 2 [Source:HGNC Symbol;Acc:9964]
ENSG00000132768	DPH2	DPH2 homolog (S. cerevisiae) [Source:HGNC Symbol;Acc:3004]
ENSG00000134146	DPH6	diphthamine biosynthesis 6 [Source:HGNC Symbol;Acc:30543]
ENSG00000136908	DPM2	dolichyl-phosphate mannosyltransferase polypeptide 2, regulatory subunit [Source:HGNC Symbol;Acc:3006]
ENSG00000162961	DPY30	dpy-30 homolog (C. elegans) [Source:HGNC Symbol;Acc:24590]
ENSG00000092964	DPYSL2	dihydropyrimidinase-like 2 [Source:HGNC Symbol;Acc:3014]
ENSG00000162490	DRAXIN	dorsal inhibitory axon guidance protein [Source:HGNC Symbol;Acc:25054]
ENSG00000185721	DRG1	developmentally regulated GTP binding protein 1 [Source:HGNC Symbol;Acc:3029]
ENSG00000108591	DRG2	developmentally regulated GTP binding protein 2 [Source:HGNC Symbol;Acc:3030]
ENSG00000136982	DSCC1	DNA replication and sister chromatid cohesion 1 [Source:HGNC Symbol;Acc:24453]
ENSG00000149636	DSN1	DSN1, MIS12 kinetochore complex component [Source:HGNC Symbol;Acc:16165]
ENSG00000096696	DSP	desmoplakin [Source:HGNC Symbol;Acc:3052]
ENSG00000151914	DST	dystonin [Source:HGNC Symbol;Acc:1090]
ENSG00000125868	DSTN	destrin (actin depolymerizing factor) [Source:HGNC Symbol;Acc:15750]
ENSG00000133059	DSTYK	dual serine/threonine and tyrosine protein kinase [Source:HGNC Symbol;Acc:29043]
ENSG00000125821	DTD1	D-tyrosyl-tRNA deacylase 1 [Source:HGNC Symbol;Acc:16219]
ENSG00000129480	DTD2	D-tyrosyl-tRNA deacylase 2 (putative) [Source:HGNC Symbol;Acc:20277]
ENSG00000143476	DTL	denticleless E3 ubiquitin protein ligase homolog (Drosophila) [Source:HGNC Symbol;Acc:30288]
ENSG00000138101	DTNB	dystrobrevin, beta [Source:HGNC Symbol;Acc:3058]
ENSG00000110042	DTX4	deltex homolog 4 (Drosophila) [Source:HGNC Symbol;Acc:29151]
ENSG00000169718	DUS1L	dihydrouridine synthase 1-like (S. cerevisiae) [Source:HGNC Symbol;Acc:30086]
ENSG00000141994	DUS3L	dihydrouridine synthase 3-like (S. cerevisiae) [Source:HGNC Symbol;Acc:26920]
ENSG00000105865	DUS4L	dihydrouridine synthase 4-like (S. cerevisiae) [Source:HGNC Symbol;Acc:21517]
ENSG00000081721	DUSP12	dual specificity phosphatase 12 [Source:HGNC Symbol;Acc:3067]
ENSG00000167065	DUSP18	dual specificity phosphatase 18 [Source:HGNC Symbol;Acc:18484]
ENSG00000112679	DUSP22	dual specificity phosphatase 22 [Source:HGNC Symbol;Acc:16077]
ENSG00000108861	DUSP3	dual specificity phosphatase 3 [Source:HGNC Symbol;Acc:3069]
ENSG00000121083	DYNLL2	dynein, light chain, LC8-type 2 [Source:HGNC Symbol;Acc:24596]
ENSG00000165169	DYNLT3	dynein, light chain, Tctex-type 3 [Source:HGNC Symbol;Acc:11694]
ENSG00000157540	DYRK1A	dual-specificity tyrosine-(Y)-phosphorylation regulated kinase 1A [Source:HGNC Symbol;Acc:3091]
ENSG00000143479	DYRK3	dual-specificity tyrosine-(Y)-phosphorylation regulated kinase 3 [Source:HGNC Symbol;Acc:3094]
ENSG00000256061	DYX1C1	dyslexia susceptibility 1 candidate 1 [Source:HGNC Symbol;Acc:21493]
ENSG00000101412	E2F1	E2F transcription factor 1 [Source:HGNC Symbol;Acc:3113]
ENSG00000007968	E2F2	E2F transcription factor 2 [Source:HGNC Symbol;Acc:3114]
ENSG00000169016	E2F6	E2F transcription factor 6 [Source:HGNC Symbol;Acc:3120]
ENSG00000129173	E2F8	E2F transcription factor 8 [Source:HGNC Symbol;Acc:24727]
ENSG00000103356	EARS2	glutamyl-tRNA synthetase 2, mitochondrial [Source:HGNC Symbol;Acc:29419]
ENSG00000147654	EBAG9	estrogen receptor binding site associated, antigen, 9 [Source:HGNC Symbol;Acc:3123]
ENSG00000117395	EBNA1BP2	EBNA1 binding protein 2 [Source:HGNC Symbol;Acc:15531]
ENSG00000147155	EBP	emopamil binding protein (sterol isomerase) [Source:HGNC Symbol;Acc:3133]
ENSG00000123179	EBPL	emopamil binding protein-like [Source:HGNC Symbol;Acc:18061]
ENSG00000117298	ECE1	endothelin converting enzyme 1 [Source:HGNC Symbol;Acc:3146]
ENSG00000145194	ECE2	endothelin converting enzyme 2 [Source:HGNC Symbol;Acc:13275]
ENSG00000093144	ECHDC1	enoyl CoA hydratase domain containing 1 [Source:HGNC Symbol;Acc:21489]
ENSG00000134463	ECHDC3	enoyl CoA hydratase domain containing 3 [Source:HGNC Symbol;Acc:23489]
ENSG00000127884	ECHS1	enoyl CoA hydratase, short chain, 1, mitochondrial [Source:HGNC Symbol;Acc:3151]
ENSG00000136160	EDNRB	endothelin receptor type B [Source:HGNC Symbol;Acc:3180]
ENSG00000124802	EEF1E1	eukaryotic translation elongation factor 1 epsilon 1 [Source:HGNC Symbol;Acc:3212]
ENSG00000103319	EEF2K	eukaryotic elongation factor-2 kinase [Source:HGNC Symbol;Acc:24615]
ENSG00000178852	EFCAB13	EF-hand calcium binding domain 13 [Source:HGNC Symbol;Acc:26864]
ENSG00000130038	EFCAB4B	EF-hand calcium binding domain 4B [Source:HGNC Symbol;Acc:28657]
ENSG00000172638	EFEMP2	EGF containing fibulin-like extracellular matrix protein 2 [Source:HGNC Symbol;Acc:3219]
ENSG00000090776	EFNB1	ephrin-B1 [Source:HGNC Symbol;Acc:3226]
ENSG00000084710	EFR3B	EFR3 homolog B (S. cerevisiae) [Source:HGNC Symbol;Acc:29155]
ENSG00000140598	EFTUD1	elongation factor Tu GTP binding domain containing 1 [Source:HGNC Symbol;Acc:25789]
ENSG00000173442	EHBP1L1	EH domain binding protein 1-like 1 [Source:HGNC Symbol;Acc:30682]
ENSG00000149547	EI24	etoposide induced 2.4 [Source:HGNC Symbol;Acc:13276]
ENSG00000173812	EIF1	eukaryotic translation initiation factor 1 [Source:HGNC Symbol;Acc:3249]
ENSG00000173674	EIF1AX	eukaryotic translation initiation factor 1A, X-linked [Source:HGNC Symbol;Acc:3250]
ENSG00000086232	EIF2AK1	eukaryotic translation initiation factor 2-alpha kinase 1 [Source:HGNC Symbol;Acc:24921]
ENSG00000070785	EIF2B3	eukaryotic translation initiation factor 2B, subunit 3 gamma, 58kDa [Source:HGNC Symbol;Acc:3259]
ENSG00000115211	EIF2B4	eukaryotic translation initiation factor 2B, subunit 4 delta, 67kDa [Source:HGNC Symbol;Acc:3260]
ENSG00000145191	EIF2B5	eukaryotic translation initiation factor 2B, subunit 5 epsilon, 82kDa [Source:HGNC Symbol;Acc:3261]
ENSG00000134001	EIF2S1	eukaryotic translation initiation factor 2, subunit 1 alpha, 35kDa [Source:HGNC Symbol;Acc:3265]
ENSG00000106263	EIF3B	eukaryotic translation initiation factor 3, subunit B [Source:HGNC Symbol;Acc:3280]
ENSG00000184110	EIF3C	eukaryotic translation initiation factor 3, subunit C [Source:HGNC Symbol;Acc:3279]
ENSG00000205609	EIF3CL	eukaryotic translation initiation factor 3, subunit C-like [Source:HGNC Symbol;Acc:26347]
ENSG00000104131	EIF3J	eukaryotic translation initiation factor 3, subunit J [Source:HGNC Symbol;Acc:3270]
ENSG00000149100	EIF3M	eukaryotic translation initiation factor 3, subunit M [Source:HGNC Symbol;Acc:24460]
ENSG00000141543	EIF4A3	eukaryotic translation initiation factor 4A3 [Source:HGNC Symbol;Acc:18683]
ENSG00000110321	EIF4G2	eukaryotic translation initiation factor 4 gamma, 2 [Source:HGNC Symbol;Acc:3297]
ENSG00000100664	EIF5	eukaryotic translation initiation factor 5 [Source:HGNC Symbol;Acc:3299]
ENSG00000132507	EIF5A	eukaryotic translation initiation factor 5A [Source:HGNC Symbol;Acc:3300]
ENSG00000253626	EIF5AL1	eukaryotic translation initiation factor 5A-like 1 [Source:HGNC Symbol;Acc:17419]
ENSG00000158417	EIF5B	eukaryotic translation initiation factor 5B [Source:HGNC Symbol;Acc:30793]
ENSG00000102034	ELF4	E74-like factor 4 (ets domain transcription factor) [Source:HGNC Symbol;Acc:3319]
ENSG00000105656	ELL	elongation factor RNA polymerase II [Source:HGNC Symbol;Acc:23114]
ENSG00000115459	ELMOD3	ELMO/CED-12 domain containing 3 [Source:HGNC Symbol;Acc:26158]
ENSG00000134759	ELP2	elongator acetyltransferase complex subunit 2 [Source:HGNC Symbol;Acc:18248]
ENSG00000134014	ELP3	elongator acetyltransferase complex subunit 3 [Source:HGNC Symbol;Acc:20696]
ENSG00000170291	ELP5	elongator acetyltransferase complex subunit 5 [Source:HGNC Symbol;Acc:30617]
ENSG00000127463	EMC1	ER membrane protein complex subunit 1 [Source:HGNC Symbol;Acc:28957]
ENSG00000131148	EMC8	ER membrane protein complex subunit 8 [Source:HGNC Symbol;Acc:7864]
ENSG00000197774	EME2	essential meiotic structure-specific endonuclease subunit 2 [Source:HGNC Symbol;Acc:27289]
ENSG00000132205	EMILIN2	elastin microfibril interfacer 2 [Source:HGNC Symbol;Acc:19881]
ENSG00000125746	EML2	echinoderm microtubule associated protein like 2 [Source:HGNC Symbol;Acc:18035]
ENSG00000165521	EML5	echinoderm microtubule associated protein like 5 [Source:HGNC Symbol;Acc:18197]
ENSG00000149218	ENDOD1	endonuclease domain containing 1 [Source:HGNC Symbol;Acc:29129]
ENSG00000145293	ENOPH1	enolase-phosphatase 1 [Source:HGNC Symbol;Acc:24599]
ENSG00000120658	ENOX1	ecto-NOX disulfide-thiol exchanger 1 [Source:HGNC Symbol;Acc:25474]
ENSG00000176177	ENTHD1	ENTH domain containing 1 [Source:HGNC Symbol;Acc:26352]
ENSG00000138185	ENTPD1	ectonucleoside triphosphate diphosphohydrolase 1 [Source:HGNC Symbol;Acc:3363]
ENSG00000100393	EP300	E1A binding protein p300 [Source:HGNC Symbol;Acc:3373]
ENSG00000159023	EPB41	erythrocyte membrane protein band 4.1 (elliptocytosis 1, RH-linked) [Source:HGNC Symbol;Acc:3377]
ENSG00000129595	EPB41L4A	erythrocyte membrane protein band 4.1 like 4A [Source:HGNC Symbol;Acc:13278]
ENSG00000120616	EPC1	enhancer of polycomb homolog 1 (Drosophila) [Source:HGNC Symbol;Acc:19876]
ENSG00000135999	EPC2	enhancer of polycomb homolog 2 (Drosophila) [Source:HGNC Symbol;Acc:24543]
ENSG00000152223	EPG5	ectopic P-granules autophagy protein 5 homolog (C. elegans) [Source:HGNC Symbol;Acc:29331]
ENSG00000182580	EPHB3	EPH receptor B3 [Source:HGNC Symbol;Acc:3394]
ENSG00000143819	EPHX1	epoxide hydrolase 1, microsomal (xenobiotic) [Source:HGNC Symbol;Acc:3401]
ENSG00000136628	EPRS	glutamyl-prolyl-tRNA synthetase [Source:HGNC Symbol;Acc:3418]
ENSG00000085832	EPS15	epidermal growth factor receptor pathway substrate 15 [Source:HGNC Symbol;Acc:3419]
ENSG00000127527	EPS15L1	epidermal growth factor receptor pathway substrate 15-like 1 [Source:HGNC Symbol;Acc:24634]
ENSG00000112851	ERBB2IP	erbb2 interacting protein [Source:HGNC Symbol;Acc:15842]
ENSG00000082805	ERC1	ELKS/RAB6-interacting/CAST family member 1 [Source:HGNC Symbol;Acc:17072]
ENSG00000012061	ERCC1	excision repair cross-complementing rodent repair deficiency, complementation group 1 (includes overlapping antisense sequence) [Source:HGNC Symbol;Acc:3433]
ENSG00000104884	ERCC2	excision repair cross-complementing rodent repair deficiency, complementation group 2 [Source:HGNC Symbol;Acc:3434]
ENSG00000163161	ERCC3	excision repair cross-complementing rodent repair deficiency, complementation group 3 [Source:HGNC Symbol;Acc:3435]
ENSG00000186871	ERCC6L	excision repair cross-complementing rodent repair deficiency, complementation group 6-like [Source:HGNC Symbol;Acc:20794]
ENSG00000182150	ERCC6L2	excision repair cross-complementing rodent repair deficiency, complementation group 6-like 2 [Source:HGNC Symbol;Acc:26922]
ENSG00000049167	ERCC8	excision repair cross-complementing rodent repair deficiency, complementation group 8 [Source:HGNC Symbol;Acc:3439]
ENSG00000100632	ERH	enhancer of rudimentary homolog (Drosophila) [Source:HGNC Symbol;Acc:3447]
ENSG00000104626	ERI1	exoribonuclease 1 [Source:HGNC Symbol;Acc:23994]
ENSG00000117419	ERI3	ERI1 exoribonuclease family member 3 [Source:HGNC Symbol;Acc:17276]
ENSG00000104714	ERICH1	glutamate-rich 1 [Source:HGNC Symbol;Acc:27234]
ENSG00000107566	ERLIN1	ER lipid raft associated 1 [Source:HGNC Symbol;Acc:16947]
ENSG00000099219	ERMP1	endoplasmic reticulum metallopeptidase 1 [Source:HGNC Symbol;Acc:23703]
ENSG00000086619	ERO1LB	ERO1-like beta (S. cerevisiae) [Source:HGNC Symbol;Acc:14355]
ENSG00000171320	ESCO2	establishment of sister chromatid cohesion N-acetyltransferase 2 [Source:HGNC Symbol;Acc:27230]
ENSG00000140374	ETFA	electron-transfer-flavoprotein, alpha polypeptide [Source:HGNC Symbol;Acc:3481]
ENSG00000175832	ETV4	ets variant 4 [Source:HGNC Symbol;Acc:3493]
ENSG00000244405	ETV5	ets variant 5 [Source:HGNC Symbol;Acc:3494]
ENSG00000139083	ETV6	ets variant 6 [Source:HGNC Symbol;Acc:3495]
ENSG00000174371	EXO1	exonuclease 1 [Source:HGNC Symbol;Acc:3511]
ENSG00000090989	EXOC1	exocyst complex component 1 [Source:HGNC Symbol;Acc:30380]
ENSG00000205436	EXOC3L4	exocyst complex component 3-like 4 [Source:HGNC Symbol;Acc:20120]
ENSG00000070367	EXOC5	exocyst complex component 5 [Source:HGNC Symbol;Acc:10696]
ENSG00000138190	EXOC6	exocyst complex component 6 [Source:HGNC Symbol;Acc:23196]
ENSG00000182473	EXOC7	exocyst complex component 7 [Source:HGNC Symbol;Acc:23214]
ENSG00000116903	EXOC8	exocyst complex component 8 [Source:HGNC Symbol;Acc:24659]
ENSG00000130713	EXOSC2	exosome component 2 [Source:HGNC Symbol;Acc:17097]
ENSG00000077348	EXOSC5	exosome component 5 [Source:HGNC Symbol;Acc:24662]
ENSG00000223496	EXOSC6	exosome component 6 [Source:HGNC Symbol;Acc:19055]
ENSG00000075914	EXOSC7	exosome component 7 [Source:HGNC Symbol;Acc:28112]
ENSG00000120699	EXOSC8	exosome component 8 [Source:HGNC Symbol;Acc:17035]
ENSG00000012232	EXTL3	exostosin-like glycosyltransferase 3 [Source:HGNC Symbol;Acc:3518]
ENSG00000188107	EYS	eyes shut homolog (Drosophila) [Source:HGNC Symbol;Acc:21555]
ENSG00000092820	EZR	ezrin [Source:HGNC Symbol;Acc:12691]
ENSG00000158769	F11R	F11 receptor [Source:HGNC Symbol;Acc:14685]
ENSG00000124491	F13A1	coagulation factor XIII, A1 polypeptide [Source:HGNC Symbol;Acc:3531]
ENSG00000164220	F2RL2	coagulation factor II (thrombin) receptor-like 2 [Source:HGNC Symbol;Acc:3539]
ENSG00000198444	F8A2	coagulation factor VIII-associated 2 [Source:HGNC Symbol;Acc:31849]
ENSG00000164687	FABP5	fatty acid binding protein 5 (psoriasis-associated) [Source:HGNC Symbol;Acc:3560]
ENSG00000149485	FADS1	fatty acid desaturase 1 [Source:HGNC Symbol;Acc:3574]
ENSG00000134824	FADS2	fatty acid desaturase 2 [Source:HGNC Symbol;Acc:3575]
ENSG00000103876	FAH	fumarylacetoacetate hydrolase (fumarylacetoacetase) [Source:HGNC Symbol;Acc:3579]
ENSG00000180185	FAHD1	fumarylacetoacetate hydrolase domain containing 1 [Source:HGNC Symbol;Acc:14169]
ENSG00000145569	FAM105A	family with sequence similarity 105, member A [Source:HGNC Symbol;Acc:25629]
ENSG00000154124	FAM105B	family with sequence similarity 105, member B [Source:HGNC Symbol;Acc:25118]
ENSG00000065809	FAM107B	family with sequence similarity 107, member B [Source:HGNC Symbol;Acc:23726]
ENSG00000169122	FAM110B	family with sequence similarity 110, member B [Source:HGNC Symbol;Acc:28587]
ENSG00000189057	FAM111B	family with sequence similarity 111, member B [Source:HGNC Symbol;Acc:24200]
ENSG00000198420	FAM115A	family with sequence similarity 115, member A [Source:HGNC Symbol;Acc:22201]
ENSG00000138439	FAM117B	family with sequence similarity 117, member B [Source:HGNC Symbol;Acc:14440]
ENSG00000112584	FAM120B	family with sequence similarity 120B [Source:HGNC Symbol;Acc:21109]
ENSG00000184083	FAM120C	family with sequence similarity 120C [Source:HGNC Symbol;Acc:16949]
ENSG00000156500	FAM122C	family with sequence similarity 122C [Source:HGNC Symbol;Acc:25202]
ENSG00000124019	FAM124B	family with sequence similarity 124B [Source:HGNC Symbol;Acc:26224]
ENSG00000175182	FAM131A	family with sequence similarity 131, member A [Source:HGNC Symbol;Acc:28308]
ENSG00000035141	FAM136A	family with sequence similarity 136, member A [Source:HGNC Symbol;Acc:25911]
ENSG00000152380	FAM151B	family with sequence similarity 151, member B [Source:HGNC Symbol;Acc:33716]
ENSG00000051009	FAM160A2	family with sequence similarity 160, member A2 [Source:HGNC Symbol;Acc:25378]
ENSG00000156050	FAM161B	family with sequence similarity 161, member B [Source:HGNC Symbol;Acc:19854]
ENSG00000103254	FAM173A	family with sequence similarity 173, member A [Source:HGNC Symbol;Acc:14152]
ENSG00000174132	FAM174A	family with sequence similarity 174, member A [Source:HGNC Symbol;Acc:24943]
ENSG00000151327	FAM177A1	family with sequence similarity 177, member A1 [Source:HGNC Symbol;Acc:19829]
ENSG00000119906	FAM178A	family with sequence similarity 178, member A [Source:HGNC Symbol;Acc:17814]
ENSG00000198718	FAM179B	family with sequence similarity 179, member B [Source:HGNC Symbol;Acc:19959]
ENSG00000148481	FAM188A	family with sequence similarity 188, member A [Source:HGNC Symbol;Acc:23578]
ENSG00000106125	FAM188B	family with sequence similarity 188, member B [Source:HGNC Symbol;Acc:21916]
ENSG00000125386	FAM193A	family with sequence similarity 193, member A [Source:HGNC Symbol;Acc:16822]
ENSG00000146067	FAM193B	family with sequence similarity 193, member B [Source:HGNC Symbol;Acc:25524]
ENSG00000198673	FAM19A2	family with sequence similarity 19 (chemokine (C-C motif)-like), member A2 [Source:HGNC Symbol;Acc:21589]
ENSG00000184599	FAM19A3	family with sequence similarity 19 (chemokine (C-C motif)-like), member A3 [Source:HGNC Symbol;Acc:21590]
ENSG00000237765	FAM200B	family with sequence similarity 200, member B [Source:HGNC Symbol;Acc:27740]
ENSG00000160256	FAM207A	family with sequence similarity 207, member A [Source:HGNC Symbol;Acc:15811]
ENSG00000116199	FAM20B	family with sequence similarity 20, member B [Source:HGNC Symbol;Acc:23017]
ENSG00000204856	FAM216A	family with sequence similarity 216, member A [Source:HGNC Symbol;Acc:30180]
ENSG00000196227	FAM217B	family with sequence similarity 217, member B [Source:HGNC Symbol;Acc:16170]
ENSG00000164970	FAM219A	family with sequence similarity 219, member A [Source:HGNC Symbol;Acc:19920]
ENSG00000178397	FAM220A	family with sequence similarity 220, member A [Source:HGNC Symbol;Acc:22422]
ENSG00000139438	FAM222A	family with sequence similarity 222, member A [Source:HGNC Symbol;Acc:25915]
ENSG00000173065	FAM222B	family with sequence similarity 222, member B [Source:HGNC Symbol;Acc:25563]
ENSG00000185112	FAM43A	family with sequence similarity 43, member A [Source:HGNC Symbol;Acc:26888]
ENSG00000118804	FAM47E-STBD1	FAM47E-STBD1 readthrough [Source:HGNC Symbol;Acc:44667]
ENSG00000174137	FAM53A	family with sequence similarity 53, member A [Source:HGNC Symbol;Acc:31860]
ENSG00000120709	FAM53C	family with sequence similarity 53, member C [Source:HGNC Symbol;Acc:1336]
ENSG00000167695	FAM57A	family with sequence similarity 57, member A [Source:HGNC Symbol;Acc:29646]
ENSG00000147382	FAM58A	family with sequence similarity 58, member A [Source:HGNC Symbol;Acc:28434]
ENSG00000128923	FAM63B	family with sequence similarity 63, member B [Source:HGNC Symbol;Acc:26954]
ENSG00000165716	FAM69B	family with sequence similarity 69, member B [Source:HGNC Symbol;Acc:28290]
ENSG00000205085	FAM71F2	family with sequence similarity 71, member F2 [Source:HGNC Symbol;Acc:27998]
ENSG00000215784	FAM72D	family with sequence similarity 72, member D [Source:HGNC Symbol;Acc:33593]
ENSG00000101447	FAM83D	family with sequence similarity 83, member D [Source:HGNC Symbol;Acc:16122]
ENSG00000118894	FAM86A	family with sequence similarity 86, member A [Source:HGNC Symbol;Acc:32221]
ENSG00000158483	FAM86C1	family with sequence similarity 86, member C1 [Source:HGNC Symbol;Acc:25561]
ENSG00000188343	FAM92A1	family with sequence similarity 92, member A1 [Source:HGNC Symbol;Acc:30452]
ENSG00000119812	FAM98A	family with sequence similarity 98, member A [Source:HGNC Symbol;Acc:24520]
ENSG00000171262	FAM98B	family with sequence similarity 98, member B [Source:HGNC Symbol;Acc:26773]
ENSG00000187741	FANCA	Fanconi anemia, complementation group A [Source:HGNC Symbol;Acc:3582]
ENSG00000181544	FANCB	Fanconi anemia, complementation group B [Source:HGNC Symbol;Acc:3583]
ENSG00000158169	FANCC	Fanconi anemia, complementation group C [Source:HGNC Symbol;Acc:3584]
ENSG00000112039	FANCE	Fanconi anemia, complementation group E [Source:HGNC Symbol;Acc:3586]
ENSG00000183161	FANCF	Fanconi anemia, complementation group F [Source:HGNC Symbol;Acc:3587]
ENSG00000221829	FANCG	Fanconi anemia, complementation group G [Source:HGNC Symbol;Acc:3588]
ENSG00000140525	FANCI	Fanconi anemia, complementation group I [Source:HGNC Symbol;Acc:25568]
ENSG00000179115	FARSA	phenylalanyl-tRNA synthetase, alpha subunit [Source:HGNC Symbol;Acc:3592]
ENSG00000116120	FARSB	phenylalanyl-tRNA synthetase, beta subunit [Source:HGNC Symbol;Acc:17800]
ENSG00000169710	FASN	fatty acid synthase [Source:HGNC Symbol;Acc:3594]
ENSG00000164896	FASTK	Fas-activated serine/threonine kinase [Source:HGNC Symbol;Acc:24676]
ENSG00000138829	FBN2	fibrillin 2 [Source:HGNC Symbol;Acc:3604]
ENSG00000099364	FBXL19	F-box and leucine-rich repeat protein 19 [Source:HGNC Symbol;Acc:25300]
ENSG00000005812	FBXL3	F-box and leucine-rich repeat protein 3 [Source:HGNC Symbol;Acc:13599]
ENSG00000182325	FBXL6	F-box and leucine-rich repeat protein 6 [Source:HGNC Symbol;Acc:13603]
ENSG00000138081	FBXO11	F-box protein 11 [Source:HGNC Symbol;Acc:13590]
ENSG00000167196	FBXO22	F-box protein 22 [Source:HGNC Symbol;Acc:13593]
ENSG00000103264	FBXO31	F-box protein 31 [Source:HGNC Symbol;Acc:16510]
ENSG00000156804	FBXO32	F-box protein 32 [Source:HGNC Symbol;Acc:16731]
ENSG00000178974	FBXO34	F-box protein 34 [Source:HGNC Symbol;Acc:20201]
ENSG00000145868	FBXO38	F-box protein 38 [Source:HGNC Symbol;Acc:28844]
ENSG00000151876	FBXO4	F-box protein 4 [Source:HGNC Symbol;Acc:13583]
ENSG00000163013	FBXO41	F-box protein 41 [Source:HGNC Symbol;Acc:29409]
ENSG00000037637	FBXO42	F-box protein 42 [Source:HGNC Symbol;Acc:29249]
ENSG00000177051	FBXO46	F-box protein 46 [Source:HGNC Symbol;Acc:25069]
ENSG00000112029	FBXO5	F-box protein 5 [Source:HGNC Symbol;Acc:13584]
ENSG00000164117	FBXO8	F-box protein 8 [Source:HGNC Symbol;Acc:13587]
ENSG00000072803	FBXW11	F-box and WD repeat domain containing 11 [Source:HGNC Symbol;Acc:13607]
ENSG00000119402	FBXW2	F-box and WD repeat domain containing 2 [Source:HGNC Symbol;Acc:13608]
ENSG00000174989	FBXW8	F-box and WD repeat domain containing 8 [Source:HGNC Symbol;Acc:13597]
ENSG00000104921	FCER2	Fc fragment of IgE, low affinity II, receptor for (CD23) [Source:HGNC Symbol;Acc:3612]
ENSG00000143226	FCGR2A	Fc fragment of IgG, low affinity IIa, receptor (CD32) [Source:HGNC Symbol;Acc:3616]
ENSG00000130475	FCHO1	FCH domain only 1 [Source:HGNC Symbol;Acc:29002]
ENSG00000197948	FCHSD1	FCH and double SH3 domains 1 [Source:HGNC Symbol;Acc:25463]
ENSG00000085265	FCN1	ficolin (collagen/fibrinogen domain containing) 1 [Source:HGNC Symbol;Acc:3623]
ENSG00000160339	FCN2	ficolin (collagen/fibrinogen domain containing lectin) 2 (hucolin) [Source:HGNC Symbol;Acc:3624]
ENSG00000162746	FCRLB	Fc receptor-like B [Source:HGNC Symbol;Acc:26431]
ENSG00000079459	FDFT1	farnesyl-diphosphate farnesyltransferase 1 [Source:HGNC Symbol;Acc:3629]
ENSG00000160752	FDPS	farnesyl diphosphate synthase [Source:HGNC Symbol;Acc:3631]
ENSG00000267673	FDX1L	ferredoxin 1-like [Source:HGNC Symbol;Acc:30546]
ENSG00000255561	FDXACB1	ferredoxin-fold anticodon binding domain containing 1 [Source:HGNC Symbol;Acc:25110]
ENSG00000168496	FEN1	flap structure-specific endonuclease 1 [Source:HGNC Symbol;Acc:3650]
ENSG00000151422	FER	fer (fps/fes related) tyrosine kinase [Source:HGNC Symbol;Acc:3655]
ENSG00000174721	FGFBP3	fibroblast growth factor binding protein 3 [Source:HGNC Symbol;Acc:23428]
ENSG00000213066	FGFR1OP	FGFR1 oncogene partner [Source:HGNC Symbol;Acc:17012]
ENSG00000091483	FH	fumarate hydratase [Source:HGNC Symbol;Acc:3700]
ENSG00000137460	FHDC1	FH2 domain containing 1 [Source:HGNC Symbol;Acc:29363]
ENSG00000214253	FIS1	fission 1 (mitochondrial outer membrane) homolog (S. cerevisiae) [Source:HGNC Symbol;Acc:21689]
ENSG00000197296	FITM2	fat storage-inducing transmembrane protein 2 [Source:HGNC Symbol;Acc:16135]
ENSG00000106080	FKBP14	FK506 binding protein 14, 22 kDa [Source:HGNC Symbol;Acc:18625]
ENSG00000079150	FKBP7	FK506 binding protein 7 [Source:HGNC Symbol;Acc:3723]
ENSG00000181027	FKRP	fukutin related protein [Source:HGNC Symbol;Acc:17997]
ENSG00000160688	FLAD1	flavin adenine dinucleotide synthetase 1 [Source:HGNC Symbol;Acc:24671]
ENSG00000132589	FLOT2	flotillin 2 [Source:HGNC Symbol;Acc:3758]
ENSG00000102755	FLT1	fms-related tyrosine kinase 1 [Source:HGNC Symbol;Acc:3763]
ENSG00000157827	FMNL2	formin-like 2 [Source:HGNC Symbol;Acc:18267]
ENSG00000076258	FMO4	flavin containing monooxygenase 4 [Source:HGNC Symbol;Acc:3772]
ENSG00000131781	FMO5	flavin containing monooxygenase 5 [Source:HGNC Symbol;Acc:3773]
ENSG00000115414	FN1	fibronectin 1 [Source:HGNC Symbol;Acc:3778]
ENSG00000141560	FN3KRP	fructosamine 3 kinase related protein [Source:HGNC Symbol;Acc:25700]
ENSG00000102531	FNDC3A	fibronectin type III domain containing 3A [Source:HGNC Symbol;Acc:20296]
ENSG00000052795	FNIP2	folliculin interacting protein 2 [Source:HGNC Symbol;Acc:29280]
ENSG00000188352	FOCAD	focadhesin [Source:HGNC Symbol;Acc:23377]
ENSG00000133393	FOPNL	FGFR1OP N-terminal like [Source:HGNC Symbol;Acc:26435]
ENSG00000065970	FOXJ2	forkhead box J2 [Source:HGNC Symbol;Acc:24818]
ENSG00000141568	FOXK2	forkhead box K2 [Source:HGNC Symbol;Acc:6036]
ENSG00000111206	FOXM1	forkhead box M1 [Source:HGNC Symbol;Acc:3818]
ENSG00000053254	FOXN3	forkhead box N3 [Source:HGNC Symbol;Acc:1928]
ENSG00000150907	FOXO1	forkhead box O1 [Source:HGNC Symbol;Acc:3819]
ENSG00000118689	FOXO3	forkhead box O3 [Source:HGNC Symbol;Acc:3821]
ENSG00000184481	FOXO4	forkhead box O4 [Source:HGNC Symbol;Acc:7139]
ENSG00000151474	FRMD4A	FERM domain containing 4A [Source:HGNC Symbol;Acc:25491]
ENSG00000114541	FRMD4B	FERM domain containing 4B [Source:HGNC Symbol;Acc:24886]
ENSG00000139926	FRMD6	FERM domain containing 6 [Source:HGNC Symbol;Acc:19839]
ENSG00000075539	FRYL	FRY-like [Source:HGNC Symbol;Acc:29127]
ENSG00000075618	FSCN1	fascin homolog 1, actin-bundling protein (Strongylocentrotus purpuratus) [Source:HGNC Symbol;Acc:11148]
ENSG00000186628	FSD2	fibronectin type III and SPRY domain containing 2 [Source:HGNC Symbol;Acc:18024]
ENSG00000163430	FSTL1	follistatin-like 1 [Source:HGNC Symbol;Acc:3972]
ENSG00000068438	FTSJ1	FtsJ RNA methyltransferase homolog 1 (E. coli) [Source:HGNC Symbol;Acc:13254]
ENSG00000108592	FTSJ3	FtsJ homolog 3 (E. coli) [Source:HGNC Symbol;Acc:17136]
ENSG00000001036	FUCA2	fucosidase, alpha-L- 2, plasma [Source:HGNC Symbol;Acc:4008]
ENSG00000165775	FUNDC2	FUN14 domain containing 2 [Source:HGNC Symbol;Acc:24925]
ENSG00000148803	FUOM	fucose mutarotase [Source:HGNC Symbol;Acc:24733]
ENSG00000165060	FXN	frataxin [Source:HGNC Symbol;Acc:3951]
ENSG00000114416	FXR1	fragile X mental retardation, autosomal homolog 1 [Source:HGNC Symbol;Acc:4023]
ENSG00000137731	FXYD2	FXYD domain containing ion transport regulator 2 [Source:HGNC Symbol;Acc:4026]
ENSG00000163251	FZD5	frizzled family receptor 5 [Source:HGNC Symbol;Acc:4043]
ENSG00000164930	FZD6	frizzled family receptor 6 [Source:HGNC Symbol;Acc:4044]
ENSG00000105325	FZR1	fizzy/cell division cycle 20 related 1 (Drosophila) [Source:HGNC Symbol;Acc:24824]
ENSG00000141349	G6PC3	glucose 6 phosphatase, catalytic, 3 [Source:HGNC Symbol;Acc:24861]
ENSG00000139112	GABARAPL1	GABA(A) receptor-associated protein like 1 [Source:HGNC Symbol;Acc:4068]
ENSG00000034713	GABARAPL2	GABA(A) receptor-associated protein-like 2 [Source:HGNC Symbol;Acc:13291]
ENSG00000238244	GABARAPL3	GABA(A) receptors associated protein like 3, pseudogene [Source:HGNC Symbol;Acc:4069]
ENSG00000204681	GABBR1	gamma-aminobutyric acid (GABA) B receptor, 1 [Source:HGNC Symbol;Acc:4070]
ENSG00000179271	GADD45GIP1	growth arrest and DNA-damage-inducible, gamma interacting protein 1 [Source:HGNC Symbol;Acc:29996]
ENSG00000178950	GAK	cyclin G associated kinase [Source:HGNC Symbol;Acc:4113]
ENSG00000108479	GALK1	galactokinase 1 [Source:HGNC Symbol;Acc:4118]
ENSG00000143891	GALM	galactose mutarotase (aldose 1-epimerase) [Source:HGNC Symbol;Acc:24063]
ENSG00000141012	GALNS	galactosamine (N-acetyl)-6-sulfate sulfatase [Source:HGNC Symbol;Acc:4122]
ENSG00000164574	GALNT10	UDP-N-acetyl-alpha-D-galactosamine:polypeptide N-acetylgalactosaminyltransferase 10 (GalNAc-T10) [Source:HGNC Symbol;Acc:19873]
ENSG00000143641	GALNT2	UDP-N-acetyl-alpha-D-galactosamine:polypeptide N-acetylgalactosaminyltransferase 2 (GalNAc-T2) [Source:HGNC Symbol;Acc:4124]
ENSG00000109534	GAR1	GAR1 ribonucleoprotein homolog (yeast) [Source:HGNC Symbol;Acc:14264]
ENSG00000159131	GART	phosphoribosylglycinamide formyltransferase, phosphoribosylglycinamide synthetase, phosphoribosylaminoimidazole synthetase [Source:HGNC Symbol;Acc:4163]
ENSG00000139354	GAS2L3	growth arrest-specific 2 like 3 [Source:HGNC Symbol;Acc:27475]
ENSG00000143614	GATAD2B	GATA zinc finger domain containing 2B [Source:HGNC Symbol;Acc:30778]
ENSG00000070610	GBA2	glucosidase, beta (bile acid) 2 [Source:HGNC Symbol;Acc:18986]
ENSG00000114480	GBE1	glucan (1,4-alpha-), branching enzyme 1 [Source:HGNC Symbol;Acc:4180]
ENSG00000100116	GCAT	glycine C-acetyltransferase [Source:HGNC Symbol;Acc:4188]
ENSG00000179562	GCC1	GRIP and coiled-coil domain containing 1 [Source:HGNC Symbol;Acc:19095]
ENSG00000135968	GCC2	GRIP and coiled-coil domain containing 2 [Source:HGNC Symbol;Acc:23218]
ENSG00000089154	GCN1L1	GCN1 general control of amino-acid synthesis 1-like 1 (yeast) [Source:HGNC Symbol;Acc:4199]
ENSG00000140905	GCSH	glycine cleavage system protein H (aminomethyl carrier) [Source:HGNC Symbol;Acc:4208]
ENSG00000104381	GDAP1	ganglioside induced differentiation associated protein 1 [Source:HGNC Symbol;Acc:15968]
ENSG00000196505	GDAP2	ganglioside induced differentiation associated protein 2 [Source:HGNC Symbol;Acc:18010]
ENSG00000203879	GDI1	GDP dissociation inhibitor 1 [Source:HGNC Symbol;Acc:4226]
ENSG00000092208	GEMIN2	gem (nuclear organelle) associated protein 2 [Source:HGNC Symbol;Acc:10884]
ENSG00000179409	GEMIN4	gem (nuclear organelle) associated protein 4 [Source:HGNC Symbol;Acc:15717]
ENSG00000082516	GEMIN5	gem (nuclear organelle) associated protein 5 [Source:HGNC Symbol;Acc:20043]
ENSG00000152147	GEMIN6	gem (nuclear organelle) associated protein 6 [Source:HGNC Symbol;Acc:20044]
ENSG00000178295	GEN1	GEN1 Holliday junction 5' flap endonuclease [Source:HGNC Symbol;Acc:26881]
ENSG00000239857	GET4	golgi to ER traffic protein 4 homolog (S. cerevisiae) [Source:HGNC Symbol;Acc:21690]
ENSG00000127554	GFER	growth factor, augmenter of liver regeneration [Source:HGNC Symbol;Acc:4236]
ENSG00000168827	GFM1	G elongation factor, mitochondrial 1 [Source:HGNC Symbol;Acc:13780]
ENSG00000141034	GID4	GID complex subunit 4, VID24 homolog (S. cerevisiae) [Source:HGNC Symbol;Acc:28453]
ENSG00000146830	GIGYF1	GRB10 interacting GYF protein 1 [Source:HGNC Symbol;Acc:9126]
ENSG00000213203	GIMAP1	GTPase, IMAP family member 1 [Source:HGNC Symbol;Acc:23237]
ENSG00000179144	GIMAP7	GTPase, IMAP family member 7 [Source:HGNC Symbol;Acc:22404]
ENSG00000055211	GINM1	glycoprotein integral membrane 1 [Source:HGNC Symbol;Acc:21074]
ENSG00000101003	GINS1	GINS complex subunit 1 (Psf1 homolog) [Source:HGNC Symbol;Acc:28980]
ENSG00000131153	GINS2	GINS complex subunit 2 (Psf2 homolog) [Source:HGNC Symbol;Acc:24575]
ENSG00000181938	GINS3	GINS complex subunit 3 (Psf3 homolog) [Source:HGNC Symbol;Acc:25851]
ENSG00000102393	GLA	galactosidase, alpha [Source:HGNC Symbol;Acc:4296]
ENSG00000149328	GLB1L2	galactosidase, beta 1-like 2 [Source:HGNC Symbol;Acc:25129]
ENSG00000106415	GLCCI1	glucocorticoid induced transcript 1 [Source:HGNC Symbol;Acc:18713]
ENSG00000090863	GLG1	golgi glycoprotein 1 [Source:HGNC Symbol;Acc:4316]
ENSG00000174842	GLMN	glomulin, FKBP associated protein [Source:HGNC Symbol;Acc:14373]
ENSG00000124767	GLO1	glyoxalase I [Source:HGNC Symbol;Acc:4323]
ENSG00000167699	GLOD4	glyoxalase domain containing 4 [Source:HGNC Symbol;Acc:14111]
ENSG00000108010	GLRX3	glutaredoxin 3 [Source:HGNC Symbol;Acc:15987]
ENSG00000182512	GLRX5	glutaredoxin 5 [Source:HGNC Symbol;Acc:20134]
ENSG00000063169	GLTSCR1	glioma tumor suppressor candidate region gene 1 [Source:HGNC Symbol;Acc:4332]
ENSG00000112624	GLTSCR1L	GLTSCR1-like [Source:HGNC Symbol;Acc:21111]
ENSG00000101216	GMEB2	glucocorticoid modulatory element binding protein 2 [Source:HGNC Symbol;Acc:4371]
ENSG00000089639	GMIP	GEM interacting protein [Source:HGNC Symbol;Acc:24852]
ENSG00000112312	GMNN	geminin, DNA replication inhibitor [Source:HGNC Symbol;Acc:17493]
ENSG00000100938	GMPR2	guanosine monophosphate reductase 2 [Source:HGNC Symbol;Acc:4377]
ENSG00000163655	GMPS	guanine monphosphate synthase [Source:HGNC Symbol;Acc:4378]
ENSG00000078369	GNB1	guanine nucleotide binding protein (G protein), beta polypeptide 1 [Source:HGNC Symbol;Acc:4396]
ENSG00000185838	GNB1L	guanine nucleotide binding protein (G protein), beta polypeptide 1-like [Source:HGNC Symbol;Acc:4397]
ENSG00000069966	GNB5	guanine nucleotide binding protein (G protein), beta 5 [Source:HGNC Symbol;Acc:4401]
ENSG00000242616	GNG10	guanine nucleotide binding protein (G protein), gamma 10 [Source:HGNC Symbol;Acc:4402]
ENSG00000163938	GNL3	guanine nucleotide binding protein-like 3 (nucleolar) [Source:HGNC Symbol;Acc:29931]
ENSG00000100522	GNPNAT1	glucosamine-phosphate N-acetyltransferase 1 [Source:HGNC Symbol;Acc:19980]
ENSG00000135677	GNS	glucosamine (N-acetyl)-6-sulfatase [Source:HGNC Symbol;Acc:4422]
ENSG00000066455	GOLGA5	golgin A5 [Source:HGNC Symbol;Acc:4428]
ENSG00000147533	GOLGA7	golgin A7 [Source:HGNC Symbol;Acc:24876]
ENSG00000173230	GOLGB1	golgin B1 [Source:HGNC Symbol;Acc:4429]
ENSG00000116580	GON4L	gon-4-like (C. elegans) [Source:HGNC Symbol;Acc:25973]
ENSG00000120370	GORAB	golgin, RAB6-interacting [Source:HGNC Symbol;Acc:25676]
ENSG00000125166	GOT2	glutamic-oxaloacetic transaminase 2, mitochondrial [Source:HGNC Symbol;Acc:4433]
ENSG00000197858	GPAA1	glycosylphosphatidylinositol anchor attachment 1 [Source:HGNC Symbol;Acc:4446]
ENSG00000119927	GPAM	glycerol-3-phosphate acyltransferase, mitochondrial [Source:HGNC Symbol;Acc:24865]
ENSG00000160818	GPATCH4	G patch domain containing 4 [Source:HGNC Symbol;Acc:25982]
ENSG00000186566	GPATCH8	G patch domain containing 8 [Source:HGNC Symbol;Acc:29066]
ENSG00000062194	GPBP1	GC-rich promoter binding protein 1 [Source:HGNC Symbol;Acc:29520]
ENSG00000159592	GPBP1L1	GC-rich promoter binding protein 1-like 1 [Source:HGNC Symbol;Acc:28843]
ENSG00000063660	GPC1	glypican 1 [Source:HGNC Symbol;Acc:4449]
ENSG00000213420	GPC2	glypican 2 [Source:HGNC Symbol;Acc:4450]
ENSG00000171723	GPHN	gephyrin [Source:HGNC Symbol;Acc:15465]
ENSG00000198522	GPN1	GPN-loop GTPase 1 [Source:HGNC Symbol;Acc:17030]
ENSG00000111231	GPN3	GPN-loop GTPase 3 [Source:HGNC Symbol;Acc:30186]
ENSG00000125734	GPR108	G protein-coupled receptor 108 [Source:HGNC Symbol;Acc:17829]
ENSG00000152990	GPR125	G protein-coupled receptor 125 [Source:HGNC Symbol;Acc:13839]
ENSG00000077585	GPR137B	G protein-coupled receptor 137B [Source:HGNC Symbol;Acc:11862]
ENSG00000180758	GPR157	G protein-coupled receptor 157 [Source:HGNC Symbol;Acc:23687]
ENSG00000250510	GPR162	G protein-coupled receptor 162 [Source:HGNC Symbol;Acc:16693]
ENSG00000181773	GPR3	G protein-coupled receptor 3 [Source:HGNC Symbol;Acc:4484]
ENSG00000115239	GPR75-ASB3	GPR75-ASB3 readthrough [Source:HGNC Symbol;Acc:40043]
ENSG00000171657	GPR82	G protein-coupled receptor 82 [Source:HGNC Symbol;Acc:4533]
ENSG00000169727	GPS1	G protein pathway suppressor 1 [Source:HGNC Symbol;Acc:4549]
ENSG00000121957	GPSM2	G-protein signaling modulator 2 [Source:HGNC Symbol;Acc:29501]
ENSG00000213654	GPSM3	G-protein signaling modulator 3 [Source:HGNC Symbol;Acc:13945]
ENSG00000166123	GPT2	glutamic pyruvate transaminase (alanine aminotransferase) 2 [Source:HGNC Symbol;Acc:18062]
ENSG00000198785	GRIN3A	glutamate receptor, ionotropic, N-methyl-D-aspartate 3A [Source:HGNC Symbol;Acc:16767]
ENSG00000198873	GRK5	G protein-coupled receptor kinase 5 [Source:HGNC Symbol;Acc:4544]
ENSG00000105447	GRWD1	glutamate-rich WD repeat containing 1 [Source:HGNC Symbol;Acc:21270]
ENSG00000167914	GSDMA	gasdermin A [Source:HGNC Symbol;Acc:13311]
ENSG00000177602	GSG2	germ cell associated 2 (haspin) [Source:HGNC Symbol;Acc:19682]
ENSG00000103342	GSPT1	G1 to S phase transition 1 [Source:HGNC Symbol;Acc:4621]
ENSG00000170899	GSTA4	glutathione S-transferase alpha 4 [Source:HGNC Symbol;Acc:4629]
ENSG00000084207	GSTP1	glutathione S-transferase pi 1 [Source:HGNC Symbol;Acc:4638]
ENSG00000121964	GTDC1	glycosyltransferase-like domain containing 1 [Source:HGNC Symbol;Acc:20887]
ENSG00000144647	GTDC2	glycosyltransferase-like domain containing 2 [Source:HGNC Symbol;Acc:25902]
ENSG00000140307	GTF2A2	general transcription factor IIA, 2, 12kDa [Source:HGNC Symbol;Acc:4647]
ENSG00000137947	GTF2B	general transcription factor IIB [Source:HGNC Symbol;Acc:4648]
ENSG00000213780	GTF2H4	general transcription factor IIH, polypeptide 4, 52kDa [Source:HGNC Symbol;Acc:4658]
ENSG00000122034	GTF3A	general transcription factor IIIA [Source:HGNC Symbol;Acc:4662]
ENSG00000115207	GTF3C2	general transcription factor IIIC, polypeptide 2, beta 110kDa [Source:HGNC Symbol;Acc:4665]
ENSG00000155115	GTF3C6	general transcription factor IIIC, polypeptide 6, alpha 35kDa [Source:HGNC Symbol;Acc:20872]
ENSG00000163607	GTPBP8	GTP-binding protein 8 (putative) [Source:HGNC Symbol;Acc:25007]
ENSG00000075218	GTSE1	G-2 and S-phase expressed 1 [Source:HGNC Symbol;Acc:13698]
ENSG00000151806	GUF1	GUF1 GTPase homolog (S. cerevisiae) [Source:HGNC Symbol;Acc:25799]
ENSG00000184897	H1FX	H1 histone family, member X [Source:HGNC Symbol;Acc:4722]
ENSG00000164032	H2AFZ	H2A histone family, member Z [Source:HGNC Symbol;Acc:4741]
ENSG00000130956	HABP4	hyaluronan binding protein 4 [Source:HGNC Symbol;Acc:17062]
ENSG00000152240	HAUS1	HAUS augmin-like complex, subunit 1 [Source:HGNC Symbol;Acc:25174]
ENSG00000137814	HAUS2	HAUS augmin-like complex, subunit 2 [Source:HGNC Symbol;Acc:25530]
ENSG00000249115	HAUS5	HAUS augmin-like complex, subunit 5 [Source:HGNC Symbol;Acc:29130]
ENSG00000213397	HAUS7	HAUS augmin-like complex, subunit 7 [Source:HGNC Symbol;Acc:32979]
ENSG00000131351	HAUS8	HAUS augmin-like complex, subunit 8 [Source:HGNC Symbol;Acc:30532]
ENSG00000135077	HAVCR2	hepatitis A virus cellular receptor 2 [Source:HGNC Symbol;Acc:18437]
ENSG00000105856	HBP1	HMG-box transcription factor 1 [Source:HGNC Symbol;Acc:23200]
ENSG00000103145	HCFC1R1	host cell factor C1 regulator 1 (XPO1 dependent) [Source:HGNC Symbol;Acc:21198]
ENSG00000116478	HDAC1	histone deacetylase 1 [Source:HGNC Symbol;Acc:4852]
ENSG00000171720	HDAC3	histone deacetylase 3 [Source:HGNC Symbol;Acc:4854]
ENSG00000111906	HDDC2	HD domain containing 2 [Source:HGNC Symbol;Acc:21078]
ENSG00000165259	HDX	highly divergent homeobox [Source:HGNC Symbol;Acc:26411]
ENSG00000164818	HEATR2	HEAT repeat containing 2 [Source:HGNC Symbol;Acc:26013]
ENSG00000155393	HEATR3	HEAT repeat containing 3 [Source:HGNC Symbol;Acc:26087]
ENSG00000008869	HEATR5B	HEAT repeat containing 5B [Source:HGNC Symbol;Acc:29273]
ENSG00000112406	HECA	headcase homolog (Drosophila) [Source:HGNC Symbol;Acc:21041]
ENSG00000092148	HECTD1	HECT domain containing E3 ubiquitin protein ligase 1 [Source:HGNC Symbol;Acc:20157]
ENSG00000173064	HECTD4	HECT domain containing E3 ubiquitin protein ligase 4 [Source:HGNC Symbol;Acc:26611]
ENSG00000119969	HELLS	helicase, lymphoid-specific [Source:HGNC Symbol;Acc:4861]
ENSG00000138641	HERC3	HECT and RLD domain containing E3 ubiquitin protein ligase 3 [Source:HGNC Symbol;Acc:4876]
ENSG00000148634	HERC4	HECT and RLD domain containing E3 ubiquitin protein ligase 4 [Source:HGNC Symbol;Acc:24521]
ENSG00000169660	HEXDC	hexosaminidase (glycosyl hydrolase family 20, catalytic domain) containing [Source:HGNC Symbol;Acc:26307]
ENSG00000186834	HEXIM1	hexamethylene bis-acetamide inducible 1 [Source:HGNC Symbol;Acc:24953]
ENSG00000185359	HGS	hepatocyte growth factor-regulated tyrosine kinase substrate [Source:HGNC Symbol;Acc:4897]
ENSG00000054392	HHAT	hedgehog acyltransferase [Source:HGNC Symbol;Acc:18270]
ENSG00000198130	HIBCH	3-hydroxyisobutyryl-CoA hydrolase [Source:HGNC Symbol;Acc:4908]
ENSG00000177374	HIC1	hypermethylated in cancer 1 [Source:HGNC Symbol;Acc:4909]
ENSG00000100644	HIF1A	hypoxia inducible factor 1, alpha subunit (basic helix-loop-helix transcription factor) [Source:HGNC Symbol;Acc:4910]
ENSG00000166135	HIF1AN	hypoxia inducible factor 1, alpha subunit inhibitor [Source:HGNC Symbol;Acc:17113]
ENSG00000172273	HINFP	histone H4 transcription factor [Source:HGNC Symbol;Acc:17850]
ENSG00000100084	HIRA	histone cell cycle regulator [Source:HGNC Symbol;Acc:4916]
ENSG00000187837	HIST1H1C	histone cluster 1, H1c [Source:HGNC Symbol;Acc:4716]
ENSG00000180573	HIST1H2AC	histone cluster 1, H2ac [Source:HGNC Symbol;Acc:4733]
ENSG00000168274	HIST1H2AE	histone cluster 1, H2ae [Source:HGNC Symbol;Acc:4724]
ENSG00000158373	HIST1H2BD	histone cluster 1, H2bd [Source:HGNC Symbol;Acc:4747]
ENSG00000187990	HIST1H2BG	histone cluster 1, H2bg [Source:HGNC Symbol;Acc:4746]
ENSG00000197459	HIST1H2BH	histone cluster 1, H2bh [Source:HGNC Symbol;Acc:4755]
ENSG00000197903	HIST1H2BK	histone cluster 1, H2bk [Source:HGNC Symbol;Acc:13954]
ENSG00000233822	HIST1H2BN	histone cluster 1, H2bn [Source:HGNC Symbol;Acc:4749]
ENSG00000197409	HIST1H3D	histone cluster 1, H3d [Source:HGNC Symbol;Acc:4767]
ENSG00000196966	HIST1H3E	histone cluster 1, H3e [Source:HGNC Symbol;Acc:4769]
ENSG00000158406	HIST1H4H	histone cluster 1, H4h [Source:HGNC Symbol;Acc:4788]
ENSG00000197837	HIST4H4	histone cluster 4, H4 [Source:HGNC Symbol;Acc:20510]
ENSG00000127124	HIVEP3	human immunodeficiency virus type I enhancer binding protein 3 [Source:HGNC Symbol;Acc:13561]
ENSG00000123485	HJURP	Holliday junction recognition protein [Source:HGNC Symbol;Acc:25444]
ENSG00000156515	HK1	hexokinase 1 [Source:HGNC Symbol;Acc:4922]
ENSG00000071794	HLTF	helicase-like transcription factor [Source:HGNC Symbol;Acc:11099]
ENSG00000136630	HLX	H2.0-like homeobox [Source:HGNC Symbol;Acc:4978]
ENSG00000147421	HMBOX1	homeobox containing 1 [Source:HGNC Symbol;Acc:26137]
ENSG00000256269	HMBS	hydroxymethylbilane synthase [Source:HGNC Symbol;Acc:4982]
ENSG00000137309	HMGA1	high mobility group AT-hook 1 [Source:HGNC Symbol;Acc:5010]
ENSG00000189403	HMGB1	high mobility group box 1 [Source:HGNC Symbol;Acc:4983]
ENSG00000029993	HMGB3	high mobility group box 3 [Source:HGNC Symbol;Acc:5004]
ENSG00000182952	HMGN4	high mobility group nucleosomal binding domain 4 [Source:HGNC Symbol;Acc:4989]
ENSG00000072571	HMMR	hyaluronan-mediated motility receptor (RHAMM) [Source:HGNC Symbol;Acc:5012]
ENSG00000103415	HMOX2	heme oxygenase (decycling) 2 [Source:HGNC Symbol;Acc:5014]
ENSG00000206053	HN1L	hematological and neurological expressed 1-like [Source:HGNC Symbol;Acc:14137]
ENSG00000177733	HNRNPA0	heterogeneous nuclear ribonucleoprotein A0 [Source:HGNC Symbol;Acc:5030]
ENSG00000135486	HNRNPA1	heterogeneous nuclear ribonucleoprotein A1 [Source:HGNC Symbol;Acc:5031]
ENSG00000170144	HNRNPA3	heterogeneous nuclear ribonucleoprotein A3 [Source:HGNC Symbol;Acc:24941]
ENSG00000197451	HNRNPAB	heterogeneous nuclear ribonucleoprotein A/B [Source:HGNC Symbol;Acc:5034]
ENSG00000169813	HNRNPF	heterogeneous nuclear ribonucleoprotein F [Source:HGNC Symbol;Acc:5039]
ENSG00000186603	HPDL	4-hydroxyphenylpyruvate dioxygenase-like [Source:HGNC Symbol;Acc:28242]
ENSG00000165704	HPRT1	hypoxanthine phosphoribosyltransferase 1 [Source:HGNC Symbol;Acc:5157]
ENSG00000173083	HPSE	heparanase [Source:HGNC Symbol;Acc:5164]
ENSG00000174775	HRAS	Harvey rat sarcoma viral oncogene homolog [Source:HGNC Symbol;Acc:5173]
ENSG00000196639	HRH1	histamine receptor H1 [Source:HGNC Symbol;Acc:5182]
ENSG00000108786	HSD17B1	hydroxysteroid (17-beta) dehydrogenase 1 [Source:HGNC Symbol;Acc:5210]
ENSG00000072506	HSD17B10	hydroxysteroid (17-beta) dehydrogenase 10 [Source:HGNC Symbol;Acc:4800]
ENSG00000132196	HSD17B7	hydroxysteroid (17-beta) dehydrogenase 7 [Source:HGNC Symbol;Acc:5215]
ENSG00000096384	HSP90AB1	heat shock protein 90kDa alpha (cytosolic), class B member 1 [Source:HGNC Symbol;Acc:5258]
ENSG00000126803	HSPA2	heat shock 70kDa protein 2 [Source:HGNC Symbol;Acc:5235]
ENSG00000170606	HSPA4	heat shock 70kDa protein 4 [Source:HGNC Symbol;Acc:5237]
ENSG00000173110	HSPA6	heat shock 70kDa protein 6 (HSP70B') [Source:HGNC Symbol;Acc:5239]
ENSG00000169087	HSPBAP1	HSPB (heat shock 27kDa) associated protein 1 [Source:HGNC Symbol;Acc:16389]
ENSG00000133265	HSPBP1	HSPA (heat shock 70kDa) binding protein, cytoplasmic cochaperone 1 [Source:HGNC Symbol;Acc:24989]
ENSG00000144381	HSPD1	heat shock 60kDa protein 1 (chaperonin) [Source:HGNC Symbol;Acc:5261]
ENSG00000115541	HSPE1	heat shock 10kDa protein 1 (chaperonin 10) [Source:HGNC Symbol;Acc:5269]
ENSG00000102241	HTATSF1	HIV-1 Tat specific factor 1 [Source:HGNC Symbol;Acc:5276]
ENSG00000136273	HUS1	HUS1 checkpoint homolog (S. pombe) [Source:HGNC Symbol;Acc:5309]
ENSG00000196305	IARS	isoleucyl-tRNA synthetase [Source:HGNC Symbol;Acc:5330]
ENSG00000116237	ICMT	isoprenylcysteine carboxyl methyltransferase [Source:HGNC Symbol;Acc:5350]
ENSG00000138413	IDH1	isocitrate dehydrogenase 1 (NADP+), soluble [Source:HGNC Symbol;Acc:5382]
ENSG00000127415	IDUA	iduronidase, alpha-L- [Source:HGNC Symbol;Acc:5391]
ENSG00000185436	IFNLR1	interferon, lambda receptor 1 [Source:HGNC Symbol;Acc:18584]
ENSG00000006652	IFRD1	interferon-related developmental regulator 1 [Source:HGNC Symbol;Acc:5456]
ENSG00000214706	IFRD2	interferon-related developmental regulator 2 [Source:HGNC Symbol;Acc:5457]
ENSG00000163913	IFT122	intraflagellar transport 122 homolog (Chlamydomonas) [Source:HGNC Symbol;Acc:13556]
ENSG00000122970	IFT81	intraflagellar transport 81 homolog (Chlamydomonas) [Source:HGNC Symbol;Acc:14313]
ENSG00000032742	IFT88	intraflagellar transport 88 homolog (Chlamydomonas) [Source:HGNC Symbol;Acc:20606]
ENSG00000136231	IGF2BP3	insulin-like growth factor 2 mRNA binding protein 3 [Source:HGNC Symbol;Acc:28868]
ENSG00000197081	IGF2R	insulin-like growth factor 2 receptor [Source:HGNC Symbol;Acc:5467]
ENSG00000141753	IGFBP4	insulin-like growth factor binding protein 4 [Source:HGNC Symbol;Acc:5473]
ENSG00000132740	IGHMBP2	immunoglobulin mu binding protein 2 [Source:HGNC Symbol;Acc:5542]
ENSG00000166130	IKBIP	IKBKB interacting protein [Source:HGNC Symbol;Acc:26430]
ENSG00000070061	IKBKAP	inhibitor of kappa light polypeptide gene enhancer in B-cells, kinase complex-associated protein [Source:HGNC Symbol;Acc:5959]
ENSG00000123411	IKZF4	IKAROS family zinc finger 4 (Eos) [Source:HGNC Symbol;Acc:13179]
ENSG00000243646	IL10RB	interleukin 10 receptor, beta [Source:HGNC Symbol;Acc:5965]
ENSG00000163701	IL17RE	interleukin 17 receptor E [Source:HGNC Symbol;Acc:18439]
ENSG00000115594	IL1R1	interleukin 1 receptor, type I [Source:HGNC Symbol;Acc:5993]
ENSG00000115590	IL1R2	interleukin 1 receptor, type II [Source:HGNC Symbol;Acc:5994]
ENSG00000174564	IL20RB	interleukin 20 receptor beta [Source:HGNC Symbol;Acc:6004]
ENSG00000162892	IL24	interleukin 24 [Source:HGNC Symbol;Acc:11346]
ENSG00000143621	ILF2	interleukin enhancer binding factor 2 [Source:HGNC Symbol;Acc:6037]
ENSG00000129351	ILF3	interleukin enhancer binding factor 3, 90kDa [Source:HGNC Symbol;Acc:6038]
ENSG00000166333	ILK	integrin-linked kinase [Source:HGNC Symbol;Acc:6040]
ENSG00000132323	ILKAP	integrin-linked kinase-associated serine/threonine phosphatase [Source:HGNC Symbol;Acc:15566]
ENSG00000184903	IMMP2L	IMP2 inner mitochondrial membrane peptidase-like (S. cerevisiae) [Source:HGNC Symbol;Acc:14598]
ENSG00000132305	IMMT	inner membrane protein, mitochondrial [Source:HGNC Symbol;Acc:6047]
ENSG00000177971	IMP3	IMP3, U3 small nucleolar ribonucleoprotein, homolog (yeast) [Source:HGNC Symbol;Acc:14497]
ENSG00000136718	IMP4	IMP4, U3 small nucleolar ribonucleoprotein, homolog (yeast) [Source:HGNC Symbol;Acc:30856]
ENSG00000154059	IMPACT	impact RWD domain protein [Source:HGNC Symbol;Acc:20387]
ENSG00000106348	IMPDH1	IMP (inosine 5'-monophosphate) dehydrogenase 1 [Source:HGNC Symbol;Acc:6052]
ENSG00000178035	IMPDH2	IMP (inosine 5'-monophosphate) dehydrogenase 2 [Source:HGNC Symbol;Acc:6053]
ENSG00000196388	INCA1	inhibitor of CDK, cyclin A1 interacting protein 1 [Source:HGNC Symbol;Acc:32224]
ENSG00000114933	INO80D	INO80 complex subunit D [Source:HGNC Symbol;Acc:25997]
ENSG00000068383	INPP5A	inositol polyphosphate-5-phosphatase, 40kDa [Source:HGNC Symbol;Acc:6076]
ENSG00000204084	INPP5B	inositol polyphosphate-5-phosphatase, 75kDa [Source:HGNC Symbol;Acc:6077]
ENSG00000198825	INPP5F	inositol polyphosphate-5-phosphatase F [Source:HGNC Symbol;Acc:17054]
ENSG00000132376	INPP5K	inositol polyphosphate-5-phosphatase K [Source:HGNC Symbol;Acc:33882]
ENSG00000104613	INTS10	integrator complex subunit 10 [Source:HGNC Symbol;Acc:25548]
ENSG00000185085	INTS5	integrator complex subunit 5 [Source:HGNC Symbol;Acc:29352]
ENSG00000102786	INTS6	integrator complex subunit 6 [Source:HGNC Symbol;Acc:14879]
ENSG00000143493	INTS7	integrator complex subunit 7 [Source:HGNC Symbol;Acc:24484]
ENSG00000086200	IPO11	importin 11 [Source:HGNC Symbol;Acc:20628]
ENSG00000196497	IPO4	importin 4 [Source:HGNC Symbol;Acc:19426]
ENSG00000065150	IPO5	importin 5 [Source:HGNC Symbol;Acc:6402]
ENSG00000205339	IPO7	importin 7 [Source:HGNC Symbol;Acc:9852]
ENSG00000127080	IPPK	inositol 1,3,4,5,6-pentakisphosphate 2-kinase [Source:HGNC Symbol;Acc:14645]
ENSG00000160051	IQCC	IQ motif containing C [Source:HGNC Symbol;Acc:25545]
ENSG00000114473	IQCG	IQ motif containing G [Source:HGNC Symbol;Acc:25251]
ENSG00000140575	IQGAP1	IQ motif containing GTPase activating protein 1 [Source:HGNC Symbol;Acc:6110]
ENSG00000144711	IQSEC1	IQ motif and Sec7 domain 1 [Source:HGNC Symbol;Acc:29112]
ENSG00000198001	IRAK4	interleukin-1 receptor-associated kinase 4 [Source:HGNC Symbol;Acc:17967]
ENSG00000168310	IRF2	interferon regulatory factor 2 [Source:HGNC Symbol;Acc:6117]
ENSG00000167378	IRGQ	immunity-related GTPase family, Q [Source:HGNC Symbol;Acc:24868]
ENSG00000143319	ISG20L2	interferon stimulated exonuclease gene 20kDa-like 2 [Source:HGNC Symbol;Acc:25745]
ENSG00000063241	ISOC2	isochorismatase domain containing 2 [Source:HGNC Symbol;Acc:26278]
ENSG00000078747	ITCH	itchy E3 ubiquitin protein ligase [Source:HGNC Symbol;Acc:13890]
ENSG00000129636	ITFG1	integrin alpha FG-GAP repeat containing 1 [Source:HGNC Symbol;Acc:30697]
ENSG00000167930	ITFG3	integrin alpha FG-GAP repeat containing 3 [Source:HGNC Symbol;Acc:14163]
ENSG00000143127	ITGA10	integrin, alpha 10 [Source:HGNC Symbol;Acc:6135]
ENSG00000156886	ITGAD	integrin, alpha D [Source:HGNC Symbol;Acc:6146]
ENSG00000140678	ITGAX	integrin, alpha X (complement component 3 receptor 4 subunit) [Source:HGNC Symbol;Acc:6152]
ENSG00000259207	ITGB3	integrin, beta 3 (platelet glycoprotein IIIa, antigen CD61) [Source:HGNC Symbol;Acc:6156]
ENSG00000142856	ITGB3BP	integrin beta 3 binding protein (beta3-endonexin) [Source:HGNC Symbol;Acc:6157]
ENSG00000139626	ITGB7	integrin, beta 7 [Source:HGNC Symbol;Acc:6162]
ENSG00000055957	ITIH1	inter-alpha-trypsin inhibitor heavy chain 1 [Source:HGNC Symbol;Acc:6166]
ENSG00000143772	ITPKB	inositol-trisphosphate 3-kinase B [Source:HGNC Symbol;Acc:6179]
ENSG00000086544	ITPKC	inositol-trisphosphate 3-kinase C [Source:HGNC Symbol;Acc:14897]
ENSG00000198399	ITSN2	intersectin 2 [Source:HGNC Symbol;Acc:6184]
ENSG00000128928	IVD	isovaleryl-CoA dehydrogenase [Source:HGNC Symbol;Acc:6186]
ENSG00000154721	JAM2	junctional adhesion molecule 2 [Source:HGNC Symbol;Acc:14686]
ENSG00000166086	JAM3	junctional adhesion molecule 3 [Source:HGNC Symbol;Acc:15532]
ENSG00000008083	JARID2	jumonji, AT rich interactive domain 2 [Source:HGNC Symbol;Acc:6196]
ENSG00000153814	JAZF1	JAZF zinc finger 1 [Source:HGNC Symbol;Acc:28917]
ENSG00000050130	JKAMP	JNK1/MAPK8-associated membrane protein [Source:HGNC Symbol;Acc:20184]
ENSG00000081692	JMJD4	jumonji domain containing 4 [Source:HGNC Symbol;Acc:25724]
ENSG00000161999	JMJD8	jumonji domain containing 8 [Source:HGNC Symbol;Acc:14148]
ENSG00000120071	KANSL1	KAT8 regulatory NSL complex subunit 1 [Source:HGNC Symbol;Acc:24565]
ENSG00000114982	KANSL3	KAT8 regulatory NSL complex subunit 3 [Source:HGNC Symbol;Acc:25473]
ENSG00000065427	KARS	lysyl-tRNA synthetase [Source:HGNC Symbol;Acc:6215]
ENSG00000172977	KAT5	K(lysine) acetyltransferase 5 [Source:HGNC Symbol;Acc:5275]
ENSG00000083168	KAT6A	K(lysine) acetyltransferase 6A [Source:HGNC Symbol;Acc:13013]
ENSG00000136504	KAT7	K(lysine) acetyltransferase 7 [Source:HGNC Symbol;Acc:17016]
ENSG00000103510	KAT8	K(lysine) acetyltransferase 8 [Source:HGNC Symbol;Acc:17933]
ENSG00000167216	KATNAL2	katanin p60 subunit A-like 2 [Source:HGNC Symbol;Acc:25387]
ENSG00000140854	KATNB1	katanin p80 (WD repeat containing) subunit B 1 [Source:HGNC Symbol;Acc:6217]
ENSG00000170852	KBTBD2	kelch repeat and BTB (POZ) domain containing 2 [Source:HGNC Symbol;Acc:21751]
ENSG00000123444	KBTBD4	kelch repeat and BTB (POZ) domain containing 4 [Source:HGNC Symbol;Acc:23761]
ENSG00000165572	KBTBD6	kelch repeat and BTB (POZ) domain containing 6 [Source:HGNC Symbol;Acc:25340]
ENSG00000120696	KBTBD7	kelch repeat and BTB (POZ) domain containing 7 [Source:HGNC Symbol;Acc:25266]
ENSG00000176407	KCMF1	potassium channel modulatory factor 1 [Source:HGNC Symbol;Acc:20589]
ENSG00000102057	KCND1	potassium voltage-gated channel, Shal-related subfamily, member 1 [Source:HGNC Symbol;Acc:6237]
ENSG00000175538	KCNE3	potassium voltage-gated channel, Isk-related family, member 3 [Source:HGNC Symbol;Acc:6243]
ENSG00000156113	KCNMA1	potassium large conductance calcium-activated channel, subfamily M, alpha member 1 [Source:HGNC Symbol;Acc:6284]
ENSG00000171121	KCNMB3	potassium large conductance calcium-activated channel, subfamily M beta member 3 [Source:HGNC Symbol;Acc:6287]
ENSG00000184156	KCNQ3	potassium voltage-gated channel, KQT-like subfamily, member 3 [Source:HGNC Symbol;Acc:6297]
ENSG00000213859	KCTD11	potassium channel tetramerization domain containing 11 [Source:HGNC Symbol;Acc:21302]
ENSG00000174943	KCTD13	potassium channel tetramerization domain containing 13 [Source:HGNC Symbol;Acc:22234]
ENSG00000155729	KCTD18	potassium channel tetramerization domain containing 18 [Source:HGNC Symbol;Acc:26446]
ENSG00000136636	KCTD3	potassium channel tetramerization domain containing 3 [Source:HGNC Symbol;Acc:21305]
ENSG00000104756	KCTD9	potassium channel tetramerization domain containing 9 [Source:HGNC Symbol;Acc:22401]
ENSG00000134901	KDELC1	KDEL (Lys-Asp-Glu-Leu) containing 1 [Source:HGNC Symbol;Acc:19350]
ENSG00000178202	KDELC2	KDEL (Lys-Asp-Glu-Leu) containing 2 [Source:HGNC Symbol;Acc:28496]
ENSG00000136240	KDELR2	KDEL (Lys-Asp-Glu-Leu) endoplasmic reticulum protein retention receptor 2 [Source:HGNC Symbol;Acc:6305]
ENSG00000115548	KDM3A	lysine (K)-specific demethylase 3A [Source:HGNC Symbol;Acc:20815]
ENSG00000127663	KDM4B	lysine (K)-specific demethylase 4B [Source:HGNC Symbol;Acc:29136]
ENSG00000107077	KDM4C	lysine (K)-specific demethylase 4C [Source:HGNC Symbol;Acc:17071]
ENSG00000073614	KDM5A	lysine (K)-specific demethylase 5A [Source:HGNC Symbol;Acc:9886]
ENSG00000126012	KDM5C	lysine (K)-specific demethylase 5C [Source:HGNC Symbol;Acc:11114]
ENSG00000147050	KDM6A	lysine (K)-specific demethylase 6A [Source:HGNC Symbol;Acc:12637]
ENSG00000088247	KHSRP	KH-type splicing regulatory protein [Source:HGNC Symbol;Acc:6316]
ENSG00000080608	KIAA0020	KIAA0020 [Source:HGNC Symbol;Acc:29676]
ENSG00000166803	KIAA0101	KIAA0101 [Source:HGNC Symbol;Acc:28961]
ENSG00000142687	KIAA0319L	KIAA0319-like [Source:HGNC Symbol;Acc:30071]
ENSG00000166398	KIAA0355	KIAA0355 [Source:HGNC Symbol;Acc:29016]
ENSG00000100890	KIAA0391	KIAA0391 [Source:HGNC Symbol;Acc:19958]
ENSG00000166783	KIAA0430	KIAA0430 [Source:HGNC Symbol;Acc:29562]
ENSG00000047578	KIAA0556	KIAA0556 [Source:HGNC Symbol;Acc:29068]
ENSG00000069712	KIAA1107	KIAA1107 [Source:HGNC Symbol;Acc:29192]
ENSG00000138688	KIAA1109	KIAA1109 [Source:HGNC Symbol;Acc:26953]
ENSG00000122203	KIAA1191	KIAA1191 [Source:HGNC Symbol;Acc:29209]
ENSG00000164659	KIAA1324L	KIAA1324-like [Source:HGNC Symbol;Acc:21945]
ENSG00000150477	KIAA1328	KIAA1328 [Source:HGNC Symbol;Acc:29248]
ENSG00000164323	KIAA1430	KIAA1430 [Source:HGNC Symbol;Acc:29276]
ENSG00000084444	KIAA1467	KIAA1467 [Source:HGNC Symbol;Acc:29288]
ENSG00000174718	KIAA1551	KIAA1551 [Source:HGNC Symbol;Acc:25559]
ENSG00000130518	KIAA1683	KIAA1683 [Source:HGNC Symbol;Acc:29350]
ENSG00000176542	KIAA2018	KIAA2018 [Source:HGNC Symbol;Acc:30494]
ENSG00000183354	KIAA2026	KIAA2026 [Source:HGNC Symbol;Acc:23378]
ENSG00000138160	KIF11	kinesin family member 11 [Source:HGNC Symbol;Acc:6388]
ENSG00000163808	KIF15	kinesin family member 15 [Source:HGNC Symbol;Acc:17273]
ENSG00000121621	KIF18A	kinesin family member 18A [Source:HGNC Symbol;Acc:29441]
ENSG00000186185	KIF18B	kinesin family member 18B [Source:HGNC Symbol;Acc:27102]
ENSG00000112984	KIF20A	kinesin family member 20A [Source:HGNC Symbol;Acc:9787]
ENSG00000138182	KIF20B	kinesin family member 20B [Source:HGNC Symbol;Acc:7212]
ENSG00000137807	KIF23	kinesin family member 23 [Source:HGNC Symbol;Acc:6392]
ENSG00000186638	KIF24	kinesin family member 24 [Source:HGNC Symbol;Acc:19916]
ENSG00000142945	KIF2C	kinesin family member 2C [Source:HGNC Symbol;Acc:6393]
ENSG00000090889	KIF4A	kinesin family member 4A [Source:HGNC Symbol;Acc:13339]
ENSG00000151657	KIN	KIN, antigenic determinant of recA protein homolog (mouse) [Source:HGNC Symbol;Acc:6327]
ENSG00000102349	KLF8	Kruppel-like factor 8 [Source:HGNC Symbol;Acc:6351]
ENSG00000119138	KLF9	Kruppel-like factor 9 [Source:HGNC Symbol;Acc:1123]
ENSG00000104731	KLHDC4	kelch domain containing 4 [Source:HGNC Symbol;Acc:25272]
ENSG00000162413	KLHL21	kelch-like family member 21 [Source:HGNC Symbol;Acc:29041]
ENSG00000114796	KLHL24	kelch-like family member 24 [Source:HGNC Symbol;Acc:25947]
ENSG00000183655	KLHL25	kelch-like family member 25 [Source:HGNC Symbol;Acc:25732]
ENSG00000118058	KMT2A	lysine (K)-specific methyltransferase 2A [Source:HGNC Symbol;Acc:7132]
ENSG00000167548	KMT2D	lysine (K)-specific methyltransferase 2D [Source:HGNC Symbol;Acc:7133]
ENSG00000005483	KMT2E	lysine (K)-specific methyltransferase 2E [Source:HGNC Symbol;Acc:18541]
ENSG00000103550	KNOP1	lysine-rich nucleolar protein 1 [Source:HGNC Symbol;Acc:34404]
ENSG00000172086	KRCC1	lysine-rich coiled-coil 1 [Source:HGNC Symbol;Acc:28039]
ENSG00000129347	KRI1	KRI1 homolog (S. cerevisiae) [Source:HGNC Symbol;Acc:25769]
ENSG00000185640	KRT79	keratin 79 [Source:HGNC Symbol;Acc:28930]
ENSG00000157992	KRTCAP3	keratinocyte associated protein 3 [Source:HGNC Symbol;Acc:28943]
ENSG00000198841	KTI12	KTI12 homolog, chromatin associated (S. cerevisiae) [Source:HGNC Symbol;Acc:25160]
ENSG00000126777	KTN1	kinectin 1 (kinesin receptor) [Source:HGNC Symbol;Acc:6467]
ENSG00000198910	L1CAM	L1 cell adhesion molecule [Source:HGNC Symbol;Acc:6470]
ENSG00000087299	L2HGDH	L-2-hydroxyglutarate dehydrogenase [Source:HGNC Symbol;Acc:20499]
ENSG00000126790	L3HYPDH	L-3-hydroxyproline dehydratase (trans-) [Source:HGNC Symbol;Acc:20488]
ENSG00000100395	L3MBTL2	l(3)mbt-like 2 (Drosophila) [Source:HGNC Symbol;Acc:18594]
ENSG00000147592	LACTB2	lactamase, beta 2 [Source:HGNC Symbol;Acc:18512]
ENSG00000196976	LAGE3	L antigen family, member 3 [Source:HGNC Symbol;Acc:26058]
ENSG00000167613	LAIR1	leukocyte-associated immunoglobulin-like receptor 1 [Source:HGNC Symbol;Acc:6477]
ENSG00000149357	LAMTOR1	late endosomal/lysosomal adaptor, MAPK and MTOR activator 1 [Source:HGNC Symbol;Acc:26068]
ENSG00000115365	LANCL1	LanC lantibiotic synthetase component C-like 1 (bacterial) [Source:HGNC Symbol;Acc:6508]
ENSG00000068697	LAPTM4A	lysosomal protein transmembrane 4 alpha [Source:HGNC Symbol;Acc:6924]
ENSG00000174720	LARP7	La ribonucleoprotein domain family, member 7 [Source:HGNC Symbol;Acc:24912]
ENSG00000133706	LARS	leucyl-tRNA synthetase [Source:HGNC Symbol;Acc:6512]
ENSG00000001497	LAS1L	LAS1-like (S. cerevisiae) [Source:HGNC Symbol;Acc:25726]
ENSG00000150457	LATS2	large tumor suppressor kinase 2 [Source:HGNC Symbol;Acc:6515]
ENSG00000213626	LBH	limb bud and heart development [Source:HGNC Symbol;Acc:29532]
ENSG00000172954	LCLAT1	lysocardiolipin acyltransferase 1 [Source:HGNC Symbol;Acc:26756]
ENSG00000196233	LCOR	ligand dependent nuclear receptor corepressor [Source:HGNC Symbol;Acc:29503]
ENSG00000167615	LENG8	leukocyte receptor cluster (LRC) member 8 [Source:HGNC Symbol;Acc:15500]
ENSG00000166477	LEO1	Leo1, Paf1/RNA polymerase II complex component, homolog (S. cerevisiae) [Source:HGNC Symbol;Acc:30401]
ENSG00000104660	LEPROTL1	leptin receptor overlapping transcript-like 1 [Source:HGNC Symbol;Acc:6555]
ENSG00000168924	LETM1	leucine zipper-EF-hand containing transmembrane protein 1 [Source:HGNC Symbol;Acc:6556]
ENSG00000116977	LGALS8	lectin, galactoside-binding, soluble, 8 [Source:HGNC Symbol;Acc:6569]
ENSG00000168961	LGALS9	lectin, galactoside-binding, soluble, 9 [Source:HGNC Symbol;Acc:6570]
ENSG00000170298	LGALS9B	lectin, galactoside-binding, soluble, 9B [Source:HGNC Symbol;Acc:24842]
ENSG00000153012	LGI2	leucine-rich repeat LGI family, member 2 [Source:HGNC Symbol;Acc:18710]
ENSG00000205213	LGR4	leucine-rich repeat containing G protein-coupled receptor 4 [Source:HGNC Symbol;Acc:13299]
ENSG00000145685	LHFPL2	lipoma HMGIC fusion partner-like 2 [Source:HGNC Symbol;Acc:6588]
ENSG00000107902	LHPP	phospholysine phosphohistidine inorganic pyrophosphate phosphatase [Source:HGNC Symbol;Acc:30042]
ENSG00000174405	LIG4	ligase IV, DNA, ATP-dependent [Source:HGNC Symbol;Acc:6601]
ENSG00000186818	LILRB4	leukocyte immunoglobulin-like receptor, subfamily B (with TM and ITIM domains), member 4 [Source:HGNC Symbol;Acc:6608]
ENSG00000256977	LIMS3	LIM and senescent cell antigen-like domains 3 [Source:HGNC Symbol;Acc:30047]
ENSG00000257207	LIMS3	LIM and senescent cell antigen-like-containing domain protein 3; LIM and senescent cell antigen-like-containing domain protein 3-like; Uncharacterized protein; cDNA FLJ59124, highly similar to Particularly interesting newCys-His protein; cDNA, FLJ79109, highly similar to Particularly interesting newCys-His protein [Source:UniProtKB/TrEMBL;Acc:B4DPH6]
ENSG00000183814	LIN9	lin-9 homolog (C. elegans) [Source:HGNC Symbol;Acc:30830]
ENSG00000269220	LINC00528	long intergenic non-protein coding RNA 528 [Source:HGNC Symbol;Acc:26875]
ENSG00000189067	LITAF	lipopolysaccharide-induced TNF factor [Source:HGNC Symbol;Acc:16841]
ENSG00000131899	LLGL1	lethal giant larvae homolog 1 (Drosophila) [Source:HGNC Symbol;Acc:6628]
ENSG00000139636	LMBR1L	limb region 1 homolog (mouse)-like [Source:HGNC Symbol;Acc:18268]
ENSG00000168216	LMBRD1	LMBR1 domain containing 1 [Source:HGNC Symbol;Acc:23038]
ENSG00000113368	LMNB1	lamin B1 [Source:HGNC Symbol;Acc:6637]
ENSG00000176619	LMNB2	lamin B2 [Source:HGNC Symbol;Acc:6638]
ENSG00000134013	LOXL2	lysyl oxidase-like 2 [Source:HGNC Symbol;Acc:6666]
ENSG00000184574	LPAR5	lysophosphatidic acid receptor 5 [Source:HGNC Symbol;Acc:13307]
ENSG00000072071	LPHN1	latrophilin 1 [Source:HGNC Symbol;Acc:20973]
ENSG00000145012	LPP	LIM domain containing preferred translocation partner in lipoma [Source:HGNC Symbol;Acc:6679]
ENSG00000110031	LPXN	leupaxin [Source:HGNC Symbol;Acc:14061]
ENSG00000121931	LRIF1	ligand dependent nuclear receptor interacting factor 1 [Source:HGNC Symbol;Acc:30299]
ENSG00000109771	LRP2BP	LRP2 binding protein [Source:HGNC Symbol;Acc:25434]
ENSG00000138095	LRPPRC	leucine-rich pentatricopeptide repeat containing [Source:HGNC Symbol;Acc:15714]
ENSG00000165501	LRR1	leucine rich repeat protein 1 [Source:HGNC Symbol;Acc:19742]
ENSG00000160959	LRRC14	leucine rich repeat containing 14 [Source:HGNC Symbol;Acc:20419]
ENSG00000172731	LRRC20	leucine rich repeat containing 20 [Source:HGNC Symbol;Acc:23421]
ENSG00000171757	LRRC34	leucine rich repeat containing 34 [Source:HGNC Symbol;Acc:28408]
ENSG00000130764	LRRC47	leucine rich repeat containing 47 [Source:HGNC Symbol;Acc:29207]
ENSG00000093167	LRRFIP2	leucine rich repeat (in FLII) interacting protein 2 [Source:HGNC Symbol;Acc:6703]
ENSG00000170382	LRRN2	leucine rich repeat neuronal 2 [Source:HGNC Symbol;Acc:16914]
ENSG00000148356	LRSAM1	leucine rich repeat and sterile alpha motif containing 1 [Source:HGNC Symbol;Acc:25135]
ENSG00000041802	LSG1	large subunit GTPase 1 homolog (S. cerevisiae) [Source:HGNC Symbol;Acc:25652]
ENSG00000181817	LSM10	LSM10, U7 small nuclear RNA associated [Source:HGNC Symbol;Acc:17562]
ENSG00000155858	LSM11	LSM11, U7 small nuclear RNA associated [Source:HGNC Symbol;Acc:30860]
ENSG00000204392	LSM2	LSM2 homolog, U6 small nuclear RNA associated (S. cerevisiae) [Source:HGNC Symbol;Acc:13940]
ENSG00000106355	LSM5	LSM5 homolog, U6 small nuclear RNA associated (S. cerevisiae) [Source:HGNC Symbol;Acc:17162]
ENSG00000130332	LSM7	LSM7 homolog, U6 small nuclear RNA associated (S. cerevisiae) [Source:HGNC Symbol;Acc:20470]
ENSG00000183011	LSMD1	LSM domain containing 1 [Source:HGNC Symbol;Acc:28212]
ENSG00000227507	LTB	lymphotoxin beta (TNF superfamily, member 3) [Source:HGNC Symbol;Acc:6711]
ENSG00000168056	LTBP3	latent transforming growth factor beta binding protein 3 [Source:HGNC Symbol;Acc:6716]
ENSG00000079257	LXN	latexin [Source:HGNC Symbol;Acc:13347]
ENSG00000186687	LYRM7	LYR motif containing 7 [Source:HGNC Symbol;Acc:28072]
ENSG00000143669	LYST	lysosomal trafficking regulator [Source:HGNC Symbol;Acc:1968]
ENSG00000088899	LZTS3	Leucine zipper putative tumor suppressor 3 [Source:UniProtKB/Swiss-Prot;Acc:O60299]
ENSG00000127603	MACF1	microtubule-actin crosslinking factor 1 [Source:HGNC Symbol;Acc:13664]
ENSG00000164109	MAD2L1	MAD2 mitotic arrest deficient-like 1 (yeast) [Source:HGNC Symbol;Acc:6763]
ENSG00000116670	MAD2L2	MAD2 mitotic arrest deficient-like 2 (yeast) [Source:HGNC Symbol;Acc:6764]
ENSG00000110514	MADD	MAP-kinase activating death domain [Source:HGNC Symbol;Acc:6766]
ENSG00000197063	MAFG	v-maf avian musculoaponeurotic fibrosarcoma oncogene homolog G [Source:HGNC Symbol;Acc:6781]
ENSG00000198517	MAFK	v-maf avian musculoaponeurotic fibrosarcoma oncogene homolog K [Source:HGNC Symbol;Acc:6782]
ENSG00000102316	MAGED2	melanoma antigen family D, 2 [Source:HGNC Symbol;Acc:16353]
ENSG00000017621	MAGIX	MAGI family member, X-linked [Source:HGNC Symbol;Acc:30006]
ENSG00000111196	MAGOHB	mago-nashi homolog B (Drosophila) [Source:HGNC Symbol;Acc:25504]
ENSG00000198042	MAK16	MAK16 homolog (S. cerevisiae) [Source:HGNC Symbol;Acc:13703]
ENSG00000156928	MALSU1	mitochondrial assembly of ribosomal large subunit 1 [Source:HGNC Symbol;Acc:21721]
ENSG00000161021	MAML1	mastermind-like 1 (Drosophila) [Source:HGNC Symbol;Acc:13632]
ENSG00000117643	MAN1C1	mannosidase, alpha, class 1C, member 1 [Source:HGNC Symbol;Acc:19080]
ENSG00000109323	MANBA	mannosidase, beta A, lysosomal [Source:HGNC Symbol;Acc:6831]
ENSG00000140941	MAP1LC3B	microtubule-associated protein 1 light chain 3 beta [Source:HGNC Symbol;Acc:13352]
ENSG00000171471	MAP1LC3B2	microtubule-associated protein 1 light chain 3 beta 2 [Source:HGNC Symbol;Acc:34390]
ENSG00000065559	MAP2K4	mitogen-activated protein kinase kinase 4 [Source:HGNC Symbol;Acc:6844]
ENSG00000130758	MAP3K10	mitogen-activated protein kinase kinase kinase 10 [Source:HGNC Symbol;Acc:6849]
ENSG00000139625	MAP3K12	mitogen-activated protein kinase kinase kinase 12 [Source:HGNC Symbol;Acc:6851]
ENSG00000073803	MAP3K13	mitogen-activated protein kinase kinase kinase 13 [Source:HGNC Symbol;Acc:6852]
ENSG00000047849	MAP4	microtubule-associated protein 4 [Source:HGNC Symbol;Acc:6862]
ENSG00000168067	MAP4K2	mitogen-activated protein kinase kinase kinase kinase 2 [Source:HGNC Symbol;Acc:6864]
ENSG00000129680	MAP7D3	MAP7 domain containing 3 [Source:HGNC Symbol;Acc:25742]
ENSG00000138834	MAPK8IP3	mitogen-activated protein kinase 8 interacting protein 3 [Source:HGNC Symbol;Acc:6884]
ENSG00000119487	MAPKAP1	mitogen-activated protein kinase associated protein 1 [Source:HGNC Symbol;Acc:18752]
ENSG00000075413	MARK3	MAP/microtubule affinity-regulating kinase 3 [Source:HGNC Symbol;Acc:6897]
ENSG00000007047	MARK4	MAP/microtubule affinity-regulating kinase 4 [Source:HGNC Symbol;Acc:13538]
ENSG00000086015	MAST2	microtubule associated serine/threonine kinase 2 [Source:HGNC Symbol;Acc:19035]
ENSG00000168906	MAT2A	methionine adenosyltransferase II, alpha [Source:HGNC Symbol;Acc:6904]
ENSG00000007264	MATK	megakaryocyte-associated tyrosine kinase [Source:HGNC Symbol;Acc:6906]
ENSG00000129933	MAU2	MAU2 chromatid cohesion factor homolog (C. elegans) [Source:HGNC Symbol;Acc:29140]
ENSG00000088888	MAVS	mitochondrial antiviral signaling protein [Source:HGNC Symbol;Acc:29233]
ENSG00000141644	MBD1	methyl-CpG binding domain protein 1 [Source:HGNC Symbol;Acc:6916]
ENSG00000071655	MBD3	methyl-CpG binding domain protein 3 [Source:HGNC Symbol;Acc:6918]
ENSG00000204406	MBD5	methyl-CpG binding domain protein 5 [Source:HGNC Symbol;Acc:20444]
ENSG00000166987	MBD6	methyl-CpG binding domain protein 6 [Source:HGNC Symbol;Acc:20445]
ENSG00000012174	MBTPS2	membrane-bound transcription factor peptidase, site 2 [Source:HGNC Symbol;Acc:15455]
ENSG00000100294	MCAT	malonyl CoA:ACP acyltransferase (mitochondrial) [Source:HGNC Symbol;Acc:29622]
ENSG00000131844	MCCC2	methylcrotonoyl-CoA carboxylase 2 (beta) [Source:HGNC Symbol;Acc:6937]
ENSG00000065328	MCM10	minichromosome maintenance complex component 10 [Source:HGNC Symbol;Acc:18043]
ENSG00000073111	MCM2	minichromosome maintenance complex component 2 [Source:HGNC Symbol;Acc:6944]
ENSG00000112118	MCM3	minichromosome maintenance complex component 3 [Source:HGNC Symbol;Acc:6945]
ENSG00000104738	MCM4	minichromosome maintenance complex component 4 [Source:HGNC Symbol;Acc:6947]
ENSG00000100297	MCM5	minichromosome maintenance complex component 5 [Source:HGNC Symbol;Acc:6948]
ENSG00000076003	MCM6	minichromosome maintenance complex component 6 [Source:HGNC Symbol;Acc:6949]
ENSG00000166508	MCM7	minichromosome maintenance complex component 7 [Source:HGNC Symbol;Acc:6950]
ENSG00000125885	MCM8	minichromosome maintenance complex component 8 [Source:HGNC Symbol;Acc:16147]
ENSG00000055732	MCOLN3	mucolipin 3 [Source:HGNC Symbol;Acc:13358]
ENSG00000147316	MCPH1	microcephalin 1 [Source:HGNC Symbol;Acc:6954]
ENSG00000050393	MCUR1	mitochondrial calcium uniporter regulator 1 [Source:HGNC Symbol;Acc:21097]
ENSG00000135272	MDFIC	MyoD family inhibitor domain containing [Source:HGNC Symbol;Acc:28870]
ENSG00000014641	MDH1	malate dehydrogenase 1, NAD (soluble) [Source:HGNC Symbol;Acc:6970]
ENSG00000146701	MDH2	malate dehydrogenase 2, NAD (mitochondrial) [Source:HGNC Symbol;Acc:6971]
ENSG00000198625	MDM4	Mdm4 p53 binding protein homolog (mouse) [Source:HGNC Symbol;Acc:6974]
ENSG00000112159	MDN1	MDN1, midasin homolog (yeast) [Source:HGNC Symbol;Acc:18302]
ENSG00000065833	ME1	malic enzyme 1, NADP(+)-dependent, cytosolic [Source:HGNC Symbol;Acc:6983]
ENSG00000082212	ME2	malic enzyme 2, NAD(+)-dependent, mitochondrial [Source:HGNC Symbol;Acc:6984]
ENSG00000169057	MECP2	methyl CpG binding protein 2 (Rett syndrome) [Source:HGNC Symbol;Acc:6990]
ENSG00000116353	MECR	mitochondrial trans-2-enoyl-CoA reductase [Source:HGNC Symbol;Acc:19691]
ENSG00000184634	MED12	mediator complex subunit 12 [Source:HGNC Symbol;Acc:11957]
ENSG00000123066	MED13L	mediator complex subunit 13-like [Source:HGNC Symbol;Acc:22962]
ENSG00000099917	MED15	mediator complex subunit 15 [Source:HGNC Symbol;Acc:14248]
ENSG00000104973	MED25	mediator complex subunit 25 [Source:HGNC Symbol;Acc:28845]
ENSG00000164758	MED30	mediator complex subunit 30 [Source:HGNC Symbol;Acc:23032]
ENSG00000133997	MED6	mediator complex subunit 6 [Source:HGNC Symbol;Acc:19970]
ENSG00000155868	MED7	mediator complex subunit 7 [Source:HGNC Symbol;Acc:2378]
ENSG00000141026	MED9	mediator complex subunit 9 [Source:HGNC Symbol;Acc:25487]
ENSG00000116604	MEF2D	myocyte enhancer factor 2D [Source:HGNC Symbol;Acc:6997]
ENSG00000103313	MEFV	Mediterranean fever [Source:HGNC Symbol;Acc:6998]
ENSG00000165304	MELK	maternal embryonic leucine zipper kinase [Source:HGNC Symbol;Acc:16870]
ENSG00000112818	MEP1A	meprin A, alpha (PABA peptide hydrolase) [Source:HGNC Symbol;Acc:7015]
ENSG00000164024	METAP1	methionyl aminopeptidase 1 [Source:HGNC Symbol;Acc:15789]
ENSG00000103260	METRN	meteorin, glial cell differentiation regulator [Source:HGNC Symbol;Acc:14151]
ENSG00000176845	METRNL	meteorin, glial cell differentiation regulator-like [Source:HGNC Symbol;Acc:27584]
ENSG00000214756	METTL12	methyltransferase like 12 [Source:HGNC Symbol;Acc:33113]
ENSG00000169519	METTL15	methyltransferase like 15 [Source:HGNC Symbol;Acc:26606]
ENSG00000127804	METTL16	methyltransferase like 16 [Source:HGNC Symbol;Acc:28484]
ENSG00000165792	METTL17	methyltransferase like 17 [Source:HGNC Symbol;Acc:19280]
ENSG00000171806	METTL18	methyltransferase like 18 [Source:HGNC Symbol;Acc:28793]
ENSG00000144401	METTL21A	methyltransferase like 21A [Source:HGNC Symbol;Acc:30476]
ENSG00000087995	METTL2A	methyltransferase like 2A [Source:HGNC Symbol;Acc:25755]
ENSG00000165055	METTL2B	methyltransferase like 2B [Source:HGNC Symbol;Acc:18272]
ENSG00000101574	METTL4	methyltransferase like 4 [Source:HGNC Symbol;Acc:24726]
ENSG00000138382	METTL5	methyltransferase like 5 [Source:HGNC Symbol;Acc:25006]
ENSG00000206562	METTL6	methyltransferase like 6 [Source:HGNC Symbol;Acc:28343]
ENSG00000197006	METTL9	methyltransferase like 9 [Source:HGNC Symbol;Acc:24586]
ENSG00000147324	MFHAS1	malignant fibrous histiocytoma amplified sequence 1 [Source:HGNC Symbol;Acc:16982]
ENSG00000118855	MFSD1	major facilitator superfamily domain containing 1 [Source:HGNC Symbol;Acc:25874]
ENSG00000092931	MFSD11	major facilitator superfamily domain containing 11 [Source:HGNC Symbol;Acc:25458]
ENSG00000205639	MFSD2B	major facilitator superfamily domain containing 2B [Source:HGNC Symbol;Acc:37207]
ENSG00000198408	MGEA5	meningioma expressed antigen 5 (hyaluronidase) [Source:HGNC Symbol;Acc:7056]
ENSG00000125871	MGME1	mitochondrial genome maintenance exonuclease 1 [Source:HGNC Symbol;Acc:16205]
ENSG00000143198	MGST3	microsomal glutathione S-transferase 3 [Source:HGNC Symbol;Acc:7064]
ENSG00000155545	MIER3	mesoderm induction early response 1, family member 3 [Source:HGNC Symbol;Acc:26678]
ENSG00000173436	MINOS1	mitochondrial inner membrane organizing system 1 [Source:HGNC Symbol;Acc:32068]
ENSG00000164654	MIOS	missing oocyte, meiosis regulator, homolog (Drosophila) [Source:HGNC Symbol;Acc:21905]
ENSG00000159055	MIS18A	MIS18 kinetochore protein homolog A (S. pombe) [Source:HGNC Symbol;Acc:1286]
ENSG00000148773	MKI67	antigen identified by monoclonal antibody Ki-67 [Source:HGNC Symbol;Acc:7107]
ENSG00000155438	MKI67IP	MKI67 (FHA domain) interacting nucleolar phosphoprotein [Source:HGNC Symbol;Acc:17838]
ENSG00000128585	MKLN1	muskelin 1, intracellular mediator containing kelch motifs [Source:HGNC Symbol;Acc:7109]
ENSG00000133606	MKRN1	makorin ring finger protein 1 [Source:HGNC Symbol;Acc:7112]
ENSG00000011143	MKS1	Meckel syndrome, type 1 [Source:HGNC Symbol;Acc:7121]
ENSG00000110917	MLEC	malectin [Source:HGNC Symbol;Acc:28973]
ENSG00000151725	MLF1IP	MLF1 interacting protein [Source:HGNC Symbol;Acc:21348]
ENSG00000143674	MLK4	Mitogen-activated protein kinase kinase kinase MLK4 [Source:UniProtKB/Swiss-Prot;Acc:Q5TCX8]
ENSG00000108788	MLX	MLX, MAX dimerization protein [Source:HGNC Symbol;Acc:11645]
ENSG00000139428	MMAB	methylmalonic aciduria (cobalamin deficiency) cblB type [Source:HGNC Symbol;Acc:19331]
ENSG00000132763	MMACHC	methylmalonic aciduria (cobalamin deficiency) cblC type, with homocystinuria [Source:HGNC Symbol;Acc:24525]
ENSG00000196549	MME	membrane metallo-endopeptidase [Source:HGNC Symbol;Acc:7154]
ENSG00000169446	MMGT1	membrane magnesium transporter 1 [Source:HGNC Symbol;Acc:28100]
ENSG00000102996	MMP15	matrix metallopeptidase 15 (membrane-inserted) [Source:HGNC Symbol;Acc:7161]
ENSG00000155229	MMS19	MMS19 nucleotide excision repair homolog (S. cerevisiae) [Source:HGNC Symbol;Acc:13824]
ENSG00000146263	MMS22L	MMS22-like, DNA repair protein [Source:HGNC Symbol;Acc:21475]
ENSG00000121211	MND1	meiotic nuclear divisions 1 homolog (S. cerevisiae) [Source:HGNC Symbol;Acc:24839]
ENSG00000137288	MNF1	mitochondrial nucleoid factor 1 [Source:HGNC Symbol;Acc:21237]
ENSG00000138587	MNS1	meiosis-specific nuclear structural 1 [Source:HGNC Symbol;Acc:29636]
ENSG00000070444	MNT	MNT, MAX dimerization protein [Source:HGNC Symbol;Acc:7188]
ENSG00000172081	MOB3A	MOB kinase activator 3A [Source:HGNC Symbol;Acc:29802]
ENSG00000164172	MOCS2	molybdenum cofactor synthesis 2 [Source:HGNC Symbol;Acc:7193]
ENSG00000164077	MON1A	MON1 homolog A (yeast) [Source:HGNC Symbol;Acc:28207]
ENSG00000103111	MON1B	MON1 homolog B (yeast) [Source:HGNC Symbol;Acc:25020]
ENSG00000061987	MON2	MON2 homolog (S. cerevisiae) [Source:HGNC Symbol;Acc:29177]
ENSG00000159256	MORC3	MORC family CW-type zinc finger 3 [Source:HGNC Symbol;Acc:23572]
ENSG00000133131	MORC4	MORC family CW-type zinc finger 4 [Source:HGNC Symbol;Acc:23485]
ENSG00000051825	MPHOSPH9	M-phase phosphoprotein 9 [Source:HGNC Symbol;Acc:7215]
ENSG00000178802	MPI	mannose phosphate isomerase [Source:HGNC Symbol;Acc:7216]
ENSG00000008382	MPND	MPN domain containing [Source:HGNC Symbol;Acc:25934]
ENSG00000105926	MPP6	membrane protein, palmitoylated 6 (MAGUK p55 subfamily member 6) [Source:HGNC Symbol;Acc:18167]
ENSG00000254858	MPV17L2	MPV17 mitochondrial membrane protein-like 2 [Source:HGNC Symbol;Acc:28177]
ENSG00000129282	MRM1	mitochondrial rRNA methyltransferase 1 homolog (S. cerevisiae) [Source:HGNC Symbol;Acc:26202]
ENSG00000179832	MROH1	maestro heat-like repeat family member 1 [Source:HGNC Symbol;Acc:26958]
ENSG00000173141	MRP63	mitochondrial ribosomal protein 63 [Source:HGNC Symbol;Acc:14514]
ENSG00000169288	MRPL1	mitochondrial ribosomal protein L1 [Source:HGNC Symbol;Acc:14275]
ENSG00000262814	MRPL12	mitochondrial ribosomal protein L12 [Source:HGNC Symbol;Acc:10378]
ENSG00000172172	MRPL13	mitochondrial ribosomal protein L13 [Source:HGNC Symbol;Acc:14278]
ENSG00000137547	MRPL15	mitochondrial ribosomal protein L15 [Source:HGNC Symbol;Acc:14054]
ENSG00000158042	MRPL17	mitochondrial ribosomal protein L17 [Source:HGNC Symbol;Acc:14053]
ENSG00000112110	MRPL18	mitochondrial ribosomal protein L18 [Source:HGNC Symbol;Acc:14477]
ENSG00000112651	MRPL2	mitochondrial ribosomal protein L2 [Source:HGNC Symbol;Acc:14056]
ENSG00000242485	MRPL20	mitochondrial ribosomal protein L20 [Source:HGNC Symbol;Acc:14478]
ENSG00000197345	MRPL21	mitochondrial ribosomal protein L21 [Source:HGNC Symbol;Acc:14479]
ENSG00000143314	MRPL24	mitochondrial ribosomal protein L24 [Source:HGNC Symbol;Acc:14037]
ENSG00000108826	MRPL27	mitochondrial ribosomal protein L27 [Source:HGNC Symbol;Acc:14483]
ENSG00000114686	MRPL3	mitochondrial ribosomal protein L3 [Source:HGNC Symbol;Acc:10379]
ENSG00000130312	MRPL34	mitochondrial ribosomal protein L34 [Source:HGNC Symbol;Acc:14488]
ENSG00000132313	MRPL35	mitochondrial ribosomal protein L35 [Source:HGNC Symbol;Acc:14489]
ENSG00000171421	MRPL36	mitochondrial ribosomal protein L36 [Source:HGNC Symbol;Acc:14490]
ENSG00000116221	MRPL37	mitochondrial ribosomal protein L37 [Source:HGNC Symbol;Acc:14034]
ENSG00000204316	MRPL38	mitochondrial ribosomal protein L38 [Source:HGNC Symbol;Acc:14033]
ENSG00000154719	MRPL39	mitochondrial ribosomal protein L39 [Source:HGNC Symbol;Acc:14027]
ENSG00000105364	MRPL4	mitochondrial ribosomal protein L4 [Source:HGNC Symbol;Acc:14276]
ENSG00000185608	MRPL40	mitochondrial ribosomal protein L40 [Source:HGNC Symbol;Acc:14491]
ENSG00000259494	MRPL46	mitochondrial ribosomal protein L46 [Source:HGNC Symbol;Acc:1192]
ENSG00000136522	MRPL47	mitochondrial ribosomal protein L47 [Source:HGNC Symbol;Acc:16652]
ENSG00000162910	MRPL55	mitochondrial ribosomal protein L55 [Source:HGNC Symbol;Acc:16686]
ENSG00000181991	MRPS11	mitochondrial ribosomal protein S11 [Source:HGNC Symbol;Acc:14050]
ENSG00000128626	MRPS12	mitochondrial ribosomal protein S12 [Source:HGNC Symbol;Acc:10380]
ENSG00000120333	MRPS14	mitochondrial ribosomal protein S14 [Source:HGNC Symbol;Acc:14049]
ENSG00000116898	MRPS15	mitochondrial ribosomal protein S15 [Source:HGNC Symbol;Acc:14504]
ENSG00000182180	MRPS16	mitochondrial ribosomal protein S16 [Source:HGNC Symbol;Acc:14048]
ENSG00000239789	MRPS17	mitochondrial ribosomal protein S17 [Source:HGNC Symbol;Acc:14047]
ENSG00000122140	MRPS2	mitochondrial ribosomal protein S2 [Source:HGNC Symbol;Acc:14495]
ENSG00000181610	MRPS23	mitochondrial ribosomal protein S23 [Source:HGNC Symbol;Acc:14509]
ENSG00000131368	MRPS25	mitochondrial ribosomal protein S25 [Source:HGNC Symbol;Acc:14511]
ENSG00000125901	MRPS26	mitochondrial ribosomal protein S26 [Source:HGNC Symbol;Acc:14045]
ENSG00000113048	MRPS27	mitochondrial ribosomal protein S27 [Source:HGNC Symbol;Acc:14512]
ENSG00000147586	MRPS28	mitochondrial ribosomal protein S28 [Source:HGNC Symbol;Acc:14513]
ENSG00000112996	MRPS30	mitochondrial ribosomal protein S30 [Source:HGNC Symbol;Acc:8769]
ENSG00000090263	MRPS33	mitochondrial ribosomal protein S33 [Source:HGNC Symbol;Acc:16634]
ENSG00000061794	MRPS35	mitochondrial ribosomal protein S35 [Source:HGNC Symbol;Acc:16635]
ENSG00000144029	MRPS5	mitochondrial ribosomal protein S5 [Source:HGNC Symbol;Acc:14498]
ENSG00000125445	MRPS7	mitochondrial ribosomal protein S7 [Source:HGNC Symbol;Acc:14499]
ENSG00000148187	MRRF	mitochondrial ribosome recycling factor [Source:HGNC Symbol;Acc:7234]
ENSG00000124532	MRS2	MRS2 magnesium transporter [Source:HGNC Symbol;Acc:13785]
ENSG00000053372	MRTO4	mRNA turnover 4 homolog (S. cerevisiae) [Source:HGNC Symbol;Acc:18477]
ENSG00000072952	MRVI1	murine retrovirus integration site 1 homolog [Source:HGNC Symbol;Acc:7237]
ENSG00000170903	MSANTD4	Myb/SANT-like DNA-binding domain containing 4 with coiled-coils [Source:HGNC Symbol;Acc:29383]
ENSG00000095002	MSH2	mutS homolog 2, colon cancer, nonpolyposis type 1 (E. coli) [Source:HGNC Symbol;Acc:7325]
ENSG00000116062	MSH6	mutS homolog 6 (E. coli) [Source:HGNC Symbol;Acc:7329]
ENSG00000005302	MSL3	male-specific lethal 3 homolog (Drosophila) [Source:HGNC Symbol;Acc:7370]
ENSG00000052802	MSMO1	methylsterol monooxygenase 1 [Source:HGNC Symbol;Acc:10545]
ENSG00000147065	MSN	moesin [Source:HGNC Symbol;Acc:7373]
ENSG00000166343	MSS51	MSS51 mitochondrial translational activator [Source:HGNC Symbol;Acc:21000]
ENSG00000173531	MST1	macrophage stimulating 1 (hepatocyte growth factor-like) [Source:HGNC Symbol;Acc:7380]
ENSG00000134602	MST4	Serine/threonine-protein kinase MST4 [Source:UniProtKB/Swiss-Prot;Acc:Q9P289]
ENSG00000125459	MSTO1	misato homolog 1 (Drosophila) [Source:HGNC Symbol;Acc:29678]
ENSG00000099810	MTAP	methylthioadenosine phosphorylase [Source:HGNC Symbol;Acc:7413]
ENSG00000109919	MTCH2	mitochondrial carrier 2 [Source:HGNC Symbol;Acc:17587]
ENSG00000198804	MT-CO1	mitochondrially encoded cytochrome c oxidase I [Source:HGNC Symbol;Acc:7419]
ENSG00000127989	MTERF	mitochondrial transcription termination factor [Source:HGNC Symbol;Acc:21463]
ENSG00000156469	MTERFD1	MTERF domain containing 1 [Source:HGNC Symbol;Acc:24258]
ENSG00000120832	MTERFD3	MTERF domain containing 3 [Source:HGNC Symbol;Acc:30779]
ENSG00000242114	MTFP1	mitochondrial fission process 1 [Source:HGNC Symbol;Acc:26945]
ENSG00000146410	MTFR2	mitochondrial fission regulator 2 [Source:HGNC Symbol;Acc:21115]
ENSG00000100714	MTHFD1	methylenetetrahydrofolate dehydrogenase (NADP+ dependent) 1, methenyltetrahydrofolate cyclohydrolase, formyltetrahydrofolate synthetase [Source:HGNC Symbol;Acc:7432]
ENSG00000120254	MTHFD1L	methylenetetrahydrofolate dehydrogenase (NADP+ dependent) 1-like [Source:HGNC Symbol;Acc:21055]
ENSG00000163738	MTHFD2L	methylenetetrahydrofolate dehydrogenase (NADP+ dependent) 2-like [Source:HGNC Symbol;Acc:31865]
ENSG00000135297	MTO1	mitochondrial tRNA translation optimization 1 [Source:HGNC Symbol;Acc:19261]
ENSG00000107951	MTPAP	mitochondrial poly(A) polymerase [Source:HGNC Symbol;Acc:25532]
ENSG00000105887	MTPN	myotrophin [Source:HGNC Symbol;Acc:15667]
ENSG00000116984	MTR	5-methyltetrahydrofolate-homocysteine methyltransferase [Source:HGNC Symbol;Acc:7468]
ENSG00000256618	MTRNR2L1	MT-RNR2-like 1 [Source:HGNC Symbol;Acc:37155]
ENSG00000256045	MTRNR2L10	MT-RNR2-like 10 [Source:HGNC Symbol;Acc:37167]
ENSG00000269028	MTRNR2L12	MT-RNR2-like 12 (pseudogene) [Source:HGNC Symbol;Acc:37169]
ENSG00000255823	MTRNR2L8	MT-RNR2-like 8 [Source:HGNC Symbol;Acc:37165]
ENSG00000255633	MTRNR2L9	MT-RNR2-like 9 (pseudogene) [Source:HGNC Symbol;Acc:37166]
ENSG00000160953	MUM1	melanoma associated antigen (mutated) 1 [Source:HGNC Symbol;Acc:29641]
ENSG00000172732	MUS81	MUS81 structure-specific endonuclease subunit [Source:HGNC Symbol;Acc:29814]
ENSG00000243696	MUSTN1	musculoskeletal, embryonic nuclear protein 1 [Source:HGNC Symbol;Acc:22144]
ENSG00000196814	MVB12B	multivesicular body subunit 12B [Source:HGNC Symbol;Acc:23368]
ENSG00000110921	MVK	mevalonate kinase [Source:HGNC Symbol;Acc:7530]
ENSG00000182534	MXRA7	matrix-remodelling associated 7 [Source:HGNC Symbol;Acc:7541]
ENSG00000132382	MYBBP1A	MYB binding protein (P160) 1a [Source:HGNC Symbol;Acc:7546]
ENSG00000185697	MYBL1	v-myb avian myeloblastosis viral oncogene homolog-like 1 [Source:HGNC Symbol;Acc:7547]
ENSG00000101057	MYBL2	v-myb avian myeloblastosis viral oncogene homolog-like 2 [Source:HGNC Symbol;Acc:7548]
ENSG00000214114	MYCBP	MYC binding protein [Source:HGNC Symbol;Acc:7554]
ENSG00000172428	MYEOV2	myeloma overexpressed 2 [Source:HGNC Symbol;Acc:21314]
ENSG00000133392	MYH11	myosin, heavy chain 11, smooth muscle [Source:HGNC Symbol;Acc:7569]
ENSG00000100345	MYH9	myosin, heavy chain 9, non-muscle [Source:HGNC Symbol;Acc:7579]
ENSG00000101608	MYL12A	myosin, light chain 12A, regulatory, non-sarcomeric [Source:HGNC Symbol;Acc:16701]
ENSG00000145555	MYO10	myosin X [Source:HGNC Symbol;Acc:7593]
ENSG00000196535	MYO18A	myosin XVIIIA [Source:HGNC Symbol;Acc:31104]
ENSG00000141140	MYO19	myosin XIX [Source:HGNC Symbol;Acc:26234]
ENSG00000197879	MYO1C	myosin IC [Source:HGNC Symbol;Acc:7597]
ENSG00000142347	MYO1F	myosin IF [Source:HGNC Symbol;Acc:7600]
ENSG00000136286	MYO1G	myosin IG [Source:HGNC Symbol;Acc:13880]
ENSG00000244754	N4BP2L2	NEDD4 binding protein 2-like 2 [Source:HGNC Symbol;Acc:26916]
ENSG00000156239	N6AMT1	N-6 adenine-specific DNA methyltransferase 1 (putative) [Source:HGNC Symbol;Acc:16021]
ENSG00000150456	N6AMT2	N-6 adenine-specific DNA methyltransferase 2 (putative) [Source:HGNC Symbol;Acc:27351]
ENSG00000102030	NAA10	N(alpha)-acetyltransferase 10, NatA catalytic subunit [Source:HGNC Symbol;Acc:18704]
ENSG00000164134	NAA15	N(alpha)-acetyltransferase 15, NatA auxiliary subunit [Source:HGNC Symbol;Acc:30782]
ENSG00000173418	NAA20	N(alpha)-acetyltransferase 20, NatB catalytic subunit [Source:HGNC Symbol;Acc:15908]
ENSG00000111300	NAA25	N(alpha)-acetyltransferase 25, NatB auxiliary subunit [Source:HGNC Symbol;Acc:25783]
ENSG00000121579	NAA50	N(alpha)-acetyltransferase 50, NatE catalytic subunit [Source:HGNC Symbol;Acc:29533]
ENSG00000138744	NAAA	N-acylethanolamine acid amidase [Source:HGNC Symbol;Acc:736]
ENSG00000168060	NAALADL1	N-acetylated alpha-linked acidic dipeptidase-like 1 [Source:HGNC Symbol;Acc:23536]
ENSG00000166886	NAB2	NGFI-A binding protein 2 (EGR1 binding protein 2) [Source:HGNC Symbol;Acc:7627]
ENSG00000173559	NABP1	nucleic acid binding protein 1 [Source:HGNC Symbol;Acc:26232]
ENSG00000139579	NABP2	nucleic acid binding protein 2 [Source:HGNC Symbol;Acc:28412]
ENSG00000198951	NAGA	N-acetylgalactosaminidase, alpha- [Source:HGNC Symbol;Acc:7631]
ENSG00000188613	NANOS1	nanos homolog 1 (Drosophila) [Source:HGNC Symbol;Acc:23044]
ENSG00000170191	NANP	N-acetylneuraminic acid phosphatase [Source:HGNC Symbol;Acc:16140]
ENSG00000161048	NAPEPLD	N-acyl phosphatidylethanolamine phospholipase D [Source:HGNC Symbol;Acc:21683]
ENSG00000137513	NARS2	asparaginyl-tRNA synthetase 2, mitochondrial (putative) [Source:HGNC Symbol;Acc:26274]
ENSG00000132780	NASP	nuclear autoantigenic sperm protein (histone-binding) [Source:HGNC Symbol;Acc:7644]
ENSG00000171428	NAT1	N-acetyltransferase 1 (arylamine N-acetyltransferase) [Source:HGNC Symbol;Acc:7645]
ENSG00000135372	NAT10	N-acetyltransferase 10 (GCN5-related) [Source:HGNC Symbol;Acc:29830]
ENSG00000243477	NAT6	N-acetyltransferase 6 (GCN5-related) [Source:HGNC Symbol;Acc:30252]
ENSG00000185818	NAT8L	N-acetyltransferase 8-like (GCN5-related, putative) [Source:HGNC Symbol;Acc:26742]
ENSG00000163386	NBPF10	neuroblastoma breakpoint family, member 10 [Source:HGNC Symbol;Acc:31992]
ENSG00000152042	NBPF11	neuroblastoma breakpoint family, member 11 [Source:HGNC Symbol;Acc:31993]
ENSG00000186275	NBPF12	neuroblastoma breakpoint family, member 12 [Source:HGNC Symbol;Acc:24297]
ENSG00000203836	NBPF24	neuroblastoma breakpoint family, member 24 [Source:HGNC Symbol;Acc:27299]
ENSG00000151503	NCAPD3	non-SMC condensin II complex, subunit D3 [Source:HGNC Symbol;Acc:28952]
ENSG00000109805	NCAPG	non-SMC condensin I complex, subunit G [Source:HGNC Symbol;Acc:24304]
ENSG00000146918	NCAPG2	non-SMC condensin II complex, subunit G2 [Source:HGNC Symbol;Acc:21904]
ENSG00000121152	NCAPH	non-SMC condensin I complex, subunit H [Source:HGNC Symbol;Acc:1112]
ENSG00000136937	NCBP1	nuclear cap binding protein subunit 1, 80kDa [Source:HGNC Symbol;Acc:7658]
ENSG00000188505	NCCRP1	non-specific cytotoxic cell receptor protein 1 homolog (zebrafish) [Source:HGNC Symbol;Acc:33739]
ENSG00000071051	NCK2	NCK adaptor protein 2 [Source:HGNC Symbol;Acc:7665]
ENSG00000213672	NCKIPSD	NCK interacting protein with SH3 domain [Source:HGNC Symbol;Acc:15486]
ENSG00000115053	NCL	nucleolin [Source:HGNC Symbol;Acc:7667]
ENSG00000125912	NCLN	nicalin [Source:HGNC Symbol;Acc:26923]
ENSG00000138293	NCOA4	nuclear receptor coactivator 4 [Source:HGNC Symbol;Acc:7671]
ENSG00000198646	NCOA6	nuclear receptor coactivator 6 [Source:HGNC Symbol;Acc:15936]
ENSG00000141027	NCOR1	nuclear receptor corepressor 1 [Source:HGNC Symbol;Acc:7672]
ENSG00000162736	NCSTN	nicastrin [Source:HGNC Symbol;Acc:17091]
ENSG00000058804	NDC1	NDC1 transmembrane nucleoporin [Source:HGNC Symbol;Acc:25525]
ENSG00000080986	NDC80	NDC80 kinetochore complex component [Source:HGNC Symbol;Acc:16909]
ENSG00000184752	NDUFA12	NADH dehydrogenase (ubiquinone) 1 alpha subcomplex, 12 [Source:HGNC Symbol;Acc:23987]
ENSG00000139180	NDUFA9	NADH dehydrogenase (ubiquinone) 1 alpha subcomplex, 9, 39kDa [Source:HGNC Symbol;Acc:7693]
ENSG00000004779	NDUFAB1	NADH dehydrogenase (ubiquinone) 1, alpha/beta subcomplex, 1, 8kDa [Source:HGNC Symbol;Acc:7694]
ENSG00000164182	NDUFAF2	NADH dehydrogenase (ubiquinone) complex I, assembly factor 2 [Source:HGNC Symbol;Acc:28086]
ENSG00000123545	NDUFAF4	NADH dehydrogenase (ubiquinone) complex I, assembly factor 4 [Source:HGNC Symbol;Acc:21034]
ENSG00000101247	NDUFAF5	NADH dehydrogenase (ubiquinone) complex I, assembly factor 5 [Source:HGNC Symbol;Acc:15899]
ENSG00000156170	NDUFAF6	NADH dehydrogenase (ubiquinone) complex I, assembly factor 6 [Source:HGNC Symbol;Acc:28625]
ENSG00000090266	NDUFB2	NADH dehydrogenase (ubiquinone) 1 beta subcomplex, 2, 8kDa [Source:HGNC Symbol;Acc:7697]
ENSG00000136521	NDUFB5	NADH dehydrogenase (ubiquinone) 1 beta subcomplex, 5, 16kDa [Source:HGNC Symbol;Acc:7700]
ENSG00000165264	NDUFB6	NADH dehydrogenase (ubiquinone) 1 beta subcomplex, 6, 17kDa [Source:HGNC Symbol;Acc:7701]
ENSG00000166136	NDUFB8	NADH dehydrogenase (ubiquinone) 1 beta subcomplex, 8, 19kDa [Source:HGNC Symbol;Acc:7703]
ENSG00000151366	NDUFC2	NADH dehydrogenase (ubiquinone) 1, subcomplex unknown, 2, 14.5kDa [Source:HGNC Symbol;Acc:7706]
ENSG00000213619	NDUFS3	NADH dehydrogenase (ubiquinone) Fe-S protein 3, 30kDa (NADH-coenzyme Q reductase) [Source:HGNC Symbol;Acc:7710]
ENSG00000110717	NDUFS8	NADH dehydrogenase (ubiquinone) Fe-S protein 8, 23kDa (NADH-coenzyme Q reductase) [Source:HGNC Symbol;Acc:7715]
ENSG00000160194	NDUFV3	NADH dehydrogenase (ubiquinone) flavoprotein 3, 10kDa [Source:HGNC Symbol;Acc:7719]
ENSG00000125967	NECAB3	N-terminal EF-hand calcium binding protein 3 [Source:HGNC Symbol;Acc:15851]
ENSG00000049759	NEDD4L	neural precursor cell expressed, developmentally down-regulated 4-like, E3 ubiquitin protein ligase [Source:HGNC Symbol;Acc:7728]
ENSG00000111859	NEDD9	neural precursor cell expressed, developmentally down-regulated 9 [Source:HGNC Symbol;Acc:7733]
ENSG00000100285	NEFH	neurofilament, heavy polypeptide [Source:HGNC Symbol;Acc:7737]
ENSG00000154328	NEIL2	nei endonuclease VIII-like 2 (E. coli) [Source:HGNC Symbol;Acc:18956]
ENSG00000109674	NEIL3	nei endonuclease VIII-like 3 (E. coli) [Source:HGNC Symbol;Acc:24573]
ENSG00000117650	NEK2	NIMA-related kinase 2 [Source:HGNC Symbol;Acc:7745]
ENSG00000114904	NEK4	NIMA-related kinase 4 [Source:HGNC Symbol;Acc:11399]
ENSG00000188986	NELFB	negative elongation factor complex member B [Source:HGNC Symbol;Acc:24324]
ENSG00000101158	NELFCD	negative elongation factor complex member C/D [Source:HGNC Symbol;Acc:15934]
ENSG00000067141	NEO1	neogenin 1 [Source:HGNC Symbol;Acc:7754]
ENSG00000173848	NET1	neuroepithelial cell transforming 1 [Source:HGNC Symbol;Acc:14592]
ENSG00000171208	NETO2	neuropilin (NRP) and tolloid (TLL)-like 2 [Source:HGNC Symbol;Acc:14644]
ENSG00000107954	NEURL	neuralized homolog (Drosophila) [Source:HGNC Symbol;Acc:7761]
ENSG00000124257	NEURL2	neuralized homolog 2 (Drosophila) [Source:HGNC Symbol;Acc:16156]
ENSG00000186575	NF2	neurofibromin 2 (merlin) [Source:HGNC Symbol;Acc:7773]
ENSG00000116044	NFE2L2	nuclear factor (erythroid-derived 2)-like 2 [Source:HGNC Symbol;Acc:7782]
ENSG00000086102	NFX1	nuclear transcription factor, X-box binding 1 [Source:HGNC Symbol;Acc:7803]
ENSG00000170448	NFXL1	nuclear transcription factor, X-box binding-like 1 [Source:HGNC Symbol;Acc:18726]
ENSG00000129460	NGDN	neuroguidin, EIF4E binding protein [Source:HGNC Symbol;Acc:20271]
ENSG00000145912	NHP2	NHP2 ribonucleoprotein [Source:HGNC Symbol;Acc:14377]
ENSG00000100138	NHP2L1	NHP2 non-histone chromosome protein 2-like 1 (S. cerevisiae) [Source:HGNC Symbol;Acc:7819]
ENSG00000131669	NINJ1	ninjurin 1 [Source:HGNC Symbol;Acc:7824]
ENSG00000132603	NIP7	NIP7, nucleolar pre-rRNA processing protein [Source:HGNC Symbol;Acc:24328]
ENSG00000172548	NIPAL4	NIPA-like domain containing 4 [Source:HGNC Symbol;Acc:28018]
ENSG00000164190	NIPBL	Nipped-B homolog (Drosophila) [Source:HGNC Symbol;Acc:28862]
ENSG00000184117	NIPSNAP1	nipsnap homolog 1 (C. elegans) [Source:HGNC Symbol;Acc:7827]
ENSG00000158793	NIT1	nitrilase 1 [Source:HGNC Symbol;Acc:7828]
ENSG00000114021	NIT2	nitrilase family, member 2 [Source:HGNC Symbol;Acc:29878]
ENSG00000101882	NKAP	NFKB activating protein [Source:HGNC Symbol;Acc:29873]
ENSG00000189134	NKAPL	NFKB activating protein-like [Source:HGNC Symbol;Acc:21584]
ENSG00000168256	NKIRAS2	NFKB inhibitor interacting Ras-like 2 [Source:HGNC Symbol;Acc:17898]
ENSG00000073536	NLE1	notchless homolog 1 (Drosophila) [Source:HGNC Symbol;Acc:19889]
ENSG00000196338	NLGN3	neuroligin 3 [Source:HGNC Symbol;Acc:14289]
ENSG00000087095	NLK	nemo-like kinase [Source:HGNC Symbol;Acc:29858]
ENSG00000091106	NLRC4	NLR family, CARD domain containing 4 [Source:HGNC Symbol;Acc:16412]
ENSG00000091592	NLRP1	NLR family, pyrin domain containing 1 [Source:HGNC Symbol;Acc:14374]
ENSG00000239672	NME1	NME/NM23 nucleoside diphosphate kinase 1 [Source:HGNC Symbol;Acc:7849]
ENSG00000103024	NME3	NME/NM23 nucleoside diphosphate kinase 3 [Source:HGNC Symbol;Acc:7851]
ENSG00000153406	NMRAL1	NmrA-like family domain containing 1 [Source:HGNC Symbol;Acc:24987]
ENSG00000152465	NMT2	N-myristoyltransferase 2 [Source:HGNC Symbol;Acc:7858]
ENSG00000112992	NNT	nicotinamide nucleotide transhydrogenase [Source:HGNC Symbol;Acc:7863]
ENSG00000141101	NOB1	NIN1/RPN12 binding protein 1 homolog (S. cerevisiae) [Source:HGNC Symbol;Acc:29540]
ENSG00000188976	NOC2L	nucleolar complex associated 2 homolog (S. cerevisiae) [Source:HGNC Symbol;Acc:24517]
ENSG00000173145	NOC3L	nucleolar complex associated 3 homolog (S. cerevisiae) [Source:HGNC Symbol;Acc:24034]
ENSG00000184967	NOC4L	nucleolar complex associated 4 homolog (S. cerevisiae) [Source:HGNC Symbol;Acc:28461]
ENSG00000106100	NOD1	nucleotide-binding oligomerization domain containing 1 [Source:HGNC Symbol;Acc:16390]
ENSG00000115761	NOL10	nucleolar protein 10 [Source:HGNC Symbol;Acc:25862]
ENSG00000130935	NOL11	nucleolar protein 11 [Source:HGNC Symbol;Acc:24557]
ENSG00000140939	NOL3	nucleolar protein 3 (apoptosis repressor with CARD domain) [Source:HGNC Symbol;Acc:7869]
ENSG00000165271	NOL6	nucleolar protein 6 (RNA-associated) [Source:HGNC Symbol;Acc:19910]
ENSG00000198000	NOL8	nucleolar protein 8 [Source:HGNC Symbol;Acc:23387]
ENSG00000162408	NOL9	nucleolar protein 9 [Source:HGNC Symbol;Acc:26265]
ENSG00000166197	NOLC1	nucleolar and coiled-body phosphoprotein 1 [Source:HGNC Symbol;Acc:15608]
ENSG00000146909	NOM1	nucleolar protein with MIF4G domain 1 [Source:HGNC Symbol;Acc:13244]
ENSG00000147140	NONO	non-POU domain containing, octamer-binding [Source:HGNC Symbol;Acc:7871]
ENSG00000087269	NOP14	NOP14 nucleolar protein [Source:HGNC Symbol;Acc:16821]
ENSG00000048162	NOP16	NOP16 nucleolar protein [Source:HGNC Symbol;Acc:26934]
ENSG00000111641	NOP2	NOP2 nucleolar protein [Source:HGNC Symbol;Acc:7867]
ENSG00000101361	NOP56	NOP56 ribonucleoprotein [Source:HGNC Symbol;Acc:15911]
ENSG00000055044	NOP58	NOP58 ribonucleoprotein [Source:HGNC Symbol;Acc:29926]
ENSG00000196943	NOP9	NOP9 nucleolar protein [Source:HGNC Symbol;Acc:19826]
ENSG00000134250	NOTCH2	notch 2 [Source:HGNC Symbol;Acc:7882]
ENSG00000213240	NOTCH2NL	notch 2 N-terminal like [Source:HGNC Symbol;Acc:31862]
ENSG00000141458	NPC1	Niemann-Pick disease, type C1 [Source:HGNC Symbol;Acc:7897]
ENSG00000141279	NPEPPS	aminopeptidase puromycin sensitive [Source:HGNC Symbol;Acc:7900]
ENSG00000113971	NPHP3	nephronophthisis 3 (adolescent) [Source:HGNC Symbol;Acc:7907]
ENSG00000182446	NPLOC4	nuclear protein localization 4 homolog (S. cerevisiae) [Source:HGNC Symbol;Acc:18261]
ENSG00000107833	NPM3	nucleophosmin/nucleoplasmin 3 [Source:HGNC Symbol;Acc:7931]
ENSG00000114388	NPRL2	nitrogen permease regulator-like 2 (S. cerevisiae) [Source:HGNC Symbol;Acc:24969]
ENSG00000221890	NPTXR	neuronal pentraxin receptor [Source:HGNC Symbol;Acc:7954]
ENSG00000120798	NR2C1	nuclear receptor subfamily 2, group C, member 1 [Source:HGNC Symbol;Acc:7971]
ENSG00000177463	NR2C2	nuclear receptor subfamily 2, group C, member 2 [Source:HGNC Symbol;Acc:7972]
ENSG00000184162	NR2C2AP	nuclear receptor 2C2-associated protein [Source:HGNC Symbol;Acc:30763]
ENSG00000148572	NRBF2	nuclear receptor binding factor 2 [Source:HGNC Symbol;Acc:19692]
ENSG00000115216	NRBP1	nuclear receptor binding protein 1 [Source:HGNC Symbol;Acc:7993]
ENSG00000185189	NRBP2	nuclear receptor binding protein 2 [Source:HGNC Symbol;Acc:19339]
ENSG00000078618	NRD1	nardilysin (N-arginine dibasic convertase) [Source:HGNC Symbol;Acc:7995]
ENSG00000119720	NRDE2	NRDE-2, necessary for RNA interference, domain containing [Source:HGNC Symbol;Acc:20186]
ENSG00000154146	NRGN	neurogranin (protein kinase C substrate, RC3) [Source:HGNC Symbol;Acc:8000]
ENSG00000129535	NRL	neural retina leucine zipper [Source:HGNC Symbol;Acc:8002]
ENSG00000174004	NRROS	negative regulator of reactive oxygen species [Source:HGNC Symbol;Acc:24613]
ENSG00000147383	NSDHL	NAD(P) dependent steroid dehydrogenase-like [Source:HGNC Symbol;Acc:13398]
ENSG00000169189	NSMCE1	non-SMC element 1 homolog (S. cerevisiae) [Source:HGNC Symbol;Acc:29897]
ENSG00000165802	NSMF	NMDA receptor synaptonuclear signaling and neuronal migration factor [Source:HGNC Symbol;Acc:29843]
ENSG00000126653	NSRP1	nuclear speckle splicing regulatory protein 1 [Source:HGNC Symbol;Acc:25305]
ENSG00000130305	NSUN5	NOP2/Sun domain family, member 5 [Source:HGNC Symbol;Acc:16385]
ENSG00000111696	NT5DC3	5'-nucleotidase domain containing 3 [Source:HGNC Symbol;Acc:30826]
ENSG00000148335	NTMT1	N-terminal Xaa-Pro-Lys N-methyltransferase 1 [Source:HGNC Symbol;Acc:23373]
ENSG00000196358	NTNG2	netrin G2 [Source:HGNC Symbol;Acc:14288]
ENSG00000140538	NTRK3	neurotrophic tyrosine kinase, receptor, type 3 [Source:HGNC Symbol;Acc:8033]
ENSG00000101188	NTSR1	neurotensin receptor 1 (high affinity) [Source:HGNC Symbol;Acc:8039]
ENSG00000095906	NUBP2	nucleotide binding protein 2 [Source:HGNC Symbol;Acc:8042]
ENSG00000151413	NUBPL	nucleotide binding protein-like [Source:HGNC Symbol;Acc:20278]
ENSG00000069275	NUCKS1	nuclear casein kinase and cyclin-dependent kinase substrate 1 [Source:HGNC Symbol;Acc:29923]
ENSG00000090273	NUDC	nuclear distribution C homolog (A. nidulans) [Source:HGNC Symbol;Acc:8045]
ENSG00000170584	NUDCD2	NudC domain containing 2 [Source:HGNC Symbol;Acc:30535]
ENSG00000015676	NUDCD3	NudC domain containing 3 [Source:HGNC Symbol;Acc:22208]
ENSG00000136159	NUDT15	nudix (nucleoside diphosphate linked moiety X)-type motif 15 [Source:HGNC Symbol;Acc:23063]
ENSG00000213965	NUDT19	nudix (nucleoside diphosphate linked moiety X)-type motif 19 [Source:HGNC Symbol;Acc:32036]
ENSG00000167799	NUDT8	nudix (nucleoside diphosphate linked moiety X)-type motif 8 [Source:HGNC Symbol;Acc:8055]
ENSG00000083635	NUFIP1	nuclear fragile X mental retardation protein interacting protein 1 [Source:HGNC Symbol;Acc:8057]
ENSG00000113569	NUP155	nucleoporin 155kDa [Source:HGNC Symbol;Acc:8063]
ENSG00000030066	NUP160	nucleoporin 160kDa [Source:HGNC Symbol;Acc:18017]
ENSG00000163002	NUP35	nucleoporin 35kDa [Source:HGNC Symbol;Acc:29797]
ENSG00000075188	NUP37	nucleoporin 37kDa [Source:HGNC Symbol;Acc:29929]
ENSG00000120253	NUP43	nucleoporin 43kDa [Source:HGNC Symbol;Acc:21182]
ENSG00000108559	NUP88	nucleoporin 88kDa [Source:HGNC Symbol;Acc:8067]
ENSG00000102900	NUP93	nucleoporin 93kDa [Source:HGNC Symbol;Acc:28958]
ENSG00000136243	NUPL2	nucleoporin like 2 [Source:HGNC Symbol;Acc:17010]
ENSG00000137804	NUSAP1	nucleolar and spindle associated protein 1 [Source:HGNC Symbol;Acc:18538]
ENSG00000102898	NUTF2	nuclear transport factor 2 [Source:HGNC Symbol;Acc:13722]
ENSG00000143748	NVL	nuclear VCP-like [Source:HGNC Symbol;Acc:8070]
ENSG00000154358	OBSCN	obscurin, cytoskeletal calmodulin and titin-interacting RhoGEF [Source:HGNC Symbol;Acc:15719]
ENSG00000115758	ODC1	ornithine decarboxylase 1 [Source:HGNC Symbol;Acc:8109]
ENSG00000136811	ODF2	outer dense fiber of sperm tails 2 [Source:HGNC Symbol;Acc:8114]
ENSG00000177989	ODF3B	outer dense fiber of sperm tails 3B [Source:HGNC Symbol;Acc:34388]
ENSG00000087263	OGFOD1	2-oxoglutarate and iron-dependent oxygenase domain containing 1 [Source:HGNC Symbol;Acc:25585]
ENSG00000119900	OGFRL1	opioid growth factor receptor-like 1 [Source:HGNC Symbol;Acc:21378]
ENSG00000114026	OGG1	8-oxoguanine DNA glycosylase [Source:HGNC Symbol;Acc:8125]
ENSG00000138430	OLA1	Obg-like ATPase 1 [Source:HGNC Symbol;Acc:28833]
ENSG00000178814	OPLAH	5-oxoprolinase (ATP-hydrolysing) [Source:HGNC Symbol;Acc:8149]
ENSG00000123240	OPTN	optineurin [Source:HGNC Symbol;Acc:17142]
ENSG00000177535	OR2B11	olfactory receptor, family 2, subfamily B, member 11 [Source:HGNC Symbol;Acc:31249]
ENSG00000188269	OR7A5	olfactory receptor, family 7, subfamily A, member 5 [Source:HGNC Symbol;Acc:8368]
ENSG00000182500	ORAI1	ORAI calcium release-activated calcium modulator 1 [Source:HGNC Symbol;Acc:25896]
ENSG00000085840	ORC1	origin recognition complex, subunit 1 [Source:HGNC Symbol;Acc:8487]
ENSG00000164815	ORC5	origin recognition complex, subunit 5 [Source:HGNC Symbol;Acc:8491]
ENSG00000091651	ORC6	origin recognition complex, subunit 6 [Source:HGNC Symbol;Acc:17151]
ENSG00000135506	OS9	osteosarcoma amplified 9, endoplasmic reticulum lectin [Source:HGNC Symbol;Acc:16994]
ENSG00000130703	OSBPL2	oxysterol binding protein-like 2 [Source:HGNC Symbol;Acc:15761]
ENSG00000091039	OSBPL8	oxysterol binding protein-like 8 [Source:HGNC Symbol;Acc:16396]
ENSG00000170909	OSCAR	osteoclast associated, immunoglobulin-like receptor [Source:HGNC Symbol;Acc:29960]
ENSG00000132823	OSER1	oxidative stress responsive serine-rich 1 [Source:HGNC Symbol;Acc:16105]
ENSG00000164920	OSR2	odd-skipped related 2 (Drosophila) [Source:HGNC Symbol;Acc:15830]
ENSG00000198856	OSTC	oligosaccharyltransferase complex subunit (non-catalytic) [Source:HGNC Symbol;Acc:24448]
ENSG00000081087	OSTM1	osteopetrosis associated transmembrane protein 1 [Source:HGNC Symbol;Acc:21652]
ENSG00000068308	OTUD5	OTU domain containing 5 [Source:HGNC Symbol;Acc:25402]
ENSG00000163113	OTUD7B	OTU domain containing 7B [Source:HGNC Symbol;Acc:16683]
ENSG00000154814	OXNAD1	oxidoreductase NAD-binding domain containing 1 [Source:HGNC Symbol;Acc:25128]
ENSG00000135124	P2RX4	purinergic receptor P2X, ligand-gated ion channel, 4 [Source:HGNC Symbol;Acc:8535]
ENSG00000099957	P2RX6	purinergic receptor P2X, ligand-gated ion channel, 6 [Source:HGNC Symbol;Acc:8538]
ENSG00000072682	P4HA2	prolyl 4-hydroxylase, alpha polypeptide II [Source:HGNC Symbol;Acc:8547]
ENSG00000170515	PA2G4	proliferation-associated 2G4, 38kDa [Source:HGNC Symbol;Acc:8550]
ENSG00000101104	PABPC1L	poly(A) binding protein, cytoplasmic 1-like [Source:HGNC Symbol;Acc:15797]
ENSG00000007168	PAFAH1B1	platelet-activating factor acetylhydrolase 1b, regulatory subunit 1 (45kDa) [Source:HGNC Symbol;Acc:8574]
ENSG00000185928	PAGR1	PAXIP1 associated glutamate-rich protein 1 [Source:HGNC Symbol;Acc:28707]
ENSG00000128050	PAICS	phosphoribosylaminoimidazole carboxylase, phosphoribosylaminoimidazole succinocarboxamide synthetase [Source:HGNC Symbol;Acc:8587]
ENSG00000120727	PAIP2	poly(A) binding protein interacting protein 2 [Source:HGNC Symbol;Acc:17970]
ENSG00000149269	PAK1	p21 protein (Cdc42/Rac)-activated kinase 1 [Source:HGNC Symbol;Acc:8590]
ENSG00000111845	PAK1IP1	PAK1 interacting protein 1 [Source:HGNC Symbol;Acc:20882]
ENSG00000083093	PALB2	partner and localizer of BRCA2 [Source:HGNC Symbol;Acc:26144]
ENSG00000107719	PALD1	phosphatase domain containing, paladin 1 [Source:HGNC Symbol;Acc:23530]
ENSG00000217930	PAM16	presequence translocase-associated motor 16 homolog (S. cerevisiae) [Source:HGNC Symbol;Acc:29679]
ENSG00000152520	PAN3	PAN3 poly(A) specific ribonuclease subunit homolog (S. cerevisiae) [Source:HGNC Symbol;Acc:29991]
ENSG00000152782	PANK1	pantothenate kinase 1 [Source:HGNC Symbol;Acc:8598]
ENSG00000148832	PAOX	polyamine oxidase (exo-N4-amino) [Source:HGNC Symbol;Acc:20837]
ENSG00000100767	PAPLN	papilin, proteoglycan-like sulfated glycoprotein [Source:HGNC Symbol;Acc:19262]
ENSG00000115421	PAPOLG	poly(A) polymerase gamma [Source:HGNC Symbol;Acc:14982]
ENSG00000162073	PAQR4	progestin and adipoQ receptor family member IV [Source:HGNC Symbol;Acc:26386]
ENSG00000160781	PAQR6	progestin and adipoQ receptor family member VI [Source:HGNC Symbol;Acc:30132]
ENSG00000116288	PARK7	parkinson protein 7 [Source:HGNC Symbol;Acc:16369]
ENSG00000143799	PARP1	poly (ADP-ribose) polymerase 1 [Source:HGNC Symbol;Acc:270]
ENSG00000173200	PARP15	poly (ADP-ribose) polymerase family, member 15 [Source:HGNC Symbol;Acc:26876]
ENSG00000129484	PARP2	poly (ADP-ribose) polymerase 2 [Source:HGNC Symbol;Acc:272]
ENSG00000102699	PARP4	poly (ADP-ribose) polymerase family, member 4 [Source:HGNC Symbol;Acc:271]
ENSG00000137817	PARP6	poly (ADP-ribose) polymerase family, member 6 [Source:HGNC Symbol;Acc:26921]
ENSG00000185480	PARPBP	PARP1 binding protein [Source:HGNC Symbol;Acc:26074]
ENSG00000162396	PARS2	prolyl-tRNA synthetase 2, mitochondrial (putative) [Source:HGNC Symbol;Acc:30563]
ENSG00000188677	PARVB	parvin, beta [Source:HGNC Symbol;Acc:14653]
ENSG00000115687	PASK	PAS domain containing serine/threonine kinase [Source:HGNC Symbol;Acc:17270]
ENSG00000229474	PATL2	protein associated with topoisomerase II homolog 2 (yeast) [Source:HGNC Symbol;Acc:33630]
ENSG00000007372	PAX6	paired box 6 [Source:HGNC Symbol;Acc:8620]
ENSG00000168078	PBK	PDZ binding kinase [Source:HGNC Symbol;Acc:18282]
ENSG00000204304	PBX2	pre-B-cell leukemia homeobox 2 [Source:HGNC Symbol;Acc:8633]
ENSG00000167081	PBX3	pre-B-cell leukemia homeobox 3 [Source:HGNC Symbol;Acc:8634]
ENSG00000105717	PBX4	pre-B-cell leukemia homeobox 4 [Source:HGNC Symbol;Acc:13403]
ENSG00000166228	PCBD1	pterin-4 alpha-carbinolamine dehydratase/dimerization cofactor of hepatocyte nuclear factor 1 alpha [Source:HGNC Symbol;Acc:8646]
ENSG00000132570	PCBD2	pterin-4 alpha-carbinolamine dehydratase/dimerization cofactor of hepatocyte nuclear factor 1 alpha (TCF1) 2 [Source:HGNC Symbol;Acc:24474]
ENSG00000090097	PCBP4	poly(rC) binding protein 4 [Source:HGNC Symbol;Acc:8652]
ENSG00000114054	PCCB	propionyl CoA carboxylase, beta polypeptide [Source:HGNC Symbol;Acc:8654]
ENSG00000165494	PCF11	PCF11 cleavage and polyadenylation factor subunit [Source:HGNC Symbol;Acc:30097]
ENSG00000185619	PCGF3	polycomb group ring finger 3 [Source:HGNC Symbol;Acc:10066]
ENSG00000126226	PCID2	PCI domain containing 2 [Source:HGNC Symbol;Acc:25653]
ENSG00000120265	PCMT1	protein-L-isoaspartate (D-aspartate) O-methyltransferase [Source:HGNC Symbol;Acc:8728]
ENSG00000168300	PCMTD1	protein-L-isoaspartate (D-aspartate) O-methyltransferase domain containing 1 [Source:HGNC Symbol;Acc:30483]
ENSG00000132646	PCNA	proliferating cell nuclear antigen [Source:HGNC Symbol;Acc:8729]
ENSG00000126773	PCNXL4	pecanex-like 4 (Drosophila) [Source:HGNC Symbol;Acc:20349]
ENSG00000106333	PCOLCE	procollagen C-endopeptidase enhancer [Source:HGNC Symbol;Acc:8738]
ENSG00000145882	PCYOX1L	prenylcysteine oxidase 1 like [Source:HGNC Symbol;Acc:28477]
ENSG00000106244	PDAP1	PDGFA associated protein 1 [Source:HGNC Symbol;Acc:14634]
ENSG00000114209	PDCD10	programmed cell death 10 [Source:HGNC Symbol;Acc:8761]
ENSG00000148843	PDCD11	programmed cell death 11 [Source:HGNC Symbol;Acc:13408]
ENSG00000071994	PDCD2	programmed cell death 2 [Source:HGNC Symbol;Acc:8762]
ENSG00000126249	PDCD2L	programmed cell death 2-like [Source:HGNC Symbol;Acc:28194]
ENSG00000105185	PDCD5	programmed cell death 5 [Source:HGNC Symbol;Acc:8764]
ENSG00000249915	PDCD6	programmed cell death 6 [Source:HGNC Symbol;Acc:8765]
ENSG00000136940	PDCL	phosducin-like [Source:HGNC Symbol;Acc:8770]
ENSG00000123360	PDE1B	phosphodiesterase 1B, calmodulin-dependent [Source:HGNC Symbol;Acc:8775]
ENSG00000152270	PDE3B	phosphodiesterase 3B, cGMP-inhibited [Source:HGNC Symbol;Acc:8779]
ENSG00000113448	PDE4D	phosphodiesterase 4D, cAMP-specific [Source:HGNC Symbol;Acc:8783]
ENSG00000156973	PDE6D	phosphodiesterase 6D, cGMP-specific, rod, delta [Source:HGNC Symbol;Acc:8788]
ENSG00000073417	PDE8A	phosphodiesterase 8A [Source:HGNC Symbol;Acc:8793]
ENSG00000258429	PDF	peptide deformylase (mitochondrial) [Source:HGNC Symbol;Acc:30012]
ENSG00000131828	PDHA1	pyruvate dehydrogenase (lipoamide) alpha 1 [Source:HGNC Symbol;Acc:8806]
ENSG00000065485	PDIA5	protein disulfide isomerase family A, member 5 [Source:HGNC Symbol;Acc:24811]
ENSG00000175087	PDIK1L	PDLIM1 interacting kinase 1 like [Source:HGNC Symbol;Acc:18981]
ENSG00000164494	PDSS2	prenyl (decaprenyl) diphosphate synthase, subunit 2 [Source:HGNC Symbol;Acc:23041]
ENSG00000160209	PDXK	pyridoxal (pyridoxine, vitamin B6) kinase [Source:HGNC Symbol;Acc:8819]
ENSG00000139946	PELI2	pellino E3 ubiquitin protein ligase family member 2 [Source:HGNC Symbol;Acc:8828]
ENSG00000141456	PELP1	proline, glutamate and leucine rich protein 1 [Source:HGNC Symbol;Acc:30134]
ENSG00000133027	PEMT	phosphatidylethanolamine N-methyltransferase [Source:HGNC Symbol;Acc:8830]
ENSG00000179094	PER1	period circadian clock 1 [Source:HGNC Symbol;Acc:8845]
ENSG00000100029	PES1	pescadillo ribosomal biogenesis factor 1 [Source:HGNC Symbol;Acc:8848]
ENSG00000131779	PEX11B	peroxisomal biogenesis factor 11 beta [Source:HGNC Symbol;Acc:8853]
ENSG00000162735	PEX19	peroxisomal biogenesis factor 19 [Source:HGNC Symbol;Acc:9713]
ENSG00000178921	PFAS	phosphoribosylformylglycinamidine synthase [Source:HGNC Symbol;Acc:8863]
ENSG00000113068	PFDN1	prefoldin subunit 1 [Source:HGNC Symbol;Acc:8866]
ENSG00000101132	PFDN4	prefoldin subunit 4 [Source:HGNC Symbol;Acc:8868]
ENSG00000204220	PFDN6	prefoldin subunit 6 [Source:HGNC Symbol;Acc:4926]
ENSG00000152556	PFKM	phosphofructokinase, muscle [Source:HGNC Symbol;Acc:8877]
ENSG00000247077	PGAM5	phosphoglycerate mutase family member 5 [Source:HGNC Symbol;Acc:28763]
ENSG00000148985	PGAP2	post-GPI attachment to proteins 2 [Source:HGNC Symbol;Acc:17893]
ENSG00000137338	PGBD1	piggyBac transposable element derived 1 [Source:HGNC Symbol;Acc:19398]
ENSG00000177614	PGBD5	piggyBac transposable element derived 5 [Source:HGNC Symbol;Acc:19405]
ENSG00000102144	PGK1	phosphoglycerate kinase 1 [Source:HGNC Symbol;Acc:8896]
ENSG00000013375	PGM3	phosphoglucomutase 3 [Source:HGNC Symbol;Acc:8907]
ENSG00000184207	PGP	phosphoglycolate phosphatase [Source:HGNC Symbol;Acc:8909]
ENSG00000164040	PGRMC2	progesterone receptor membrane component 2 [Source:HGNC Symbol;Acc:16089]
ENSG00000087157	PGS1	phosphatidylglycerophosphate synthase 1 [Source:HGNC Symbol;Acc:30029]
ENSG00000167085	PHB	prohibitin [Source:HGNC Symbol;Acc:8912]
ENSG00000215021	PHB2	prohibitin 2 [Source:HGNC Symbol;Acc:30306]
ENSG00000111752	PHC1	polyhomeotic homolog 1 (Drosophila) [Source:HGNC Symbol;Acc:3182]
ENSG00000173889	PHC3	polyhomeotic homolog 3 (Drosophila) [Source:HGNC Symbol;Acc:15682]
ENSG00000109118	PHF12	PHD finger protein 12 [Source:HGNC Symbol;Acc:20816]
ENSG00000077684	PHF17	PHD finger protein 17 [Source:HGNC Symbol;Acc:30027]
ENSG00000197724	PHF2	PHD finger protein 2 [Source:HGNC Symbol;Acc:8920]
ENSG00000129292	PHF20L1	PHD finger protein 20-like 1 [Source:HGNC Symbol;Acc:24280]
ENSG00000118482	PHF3	PHD finger protein 3 [Source:HGNC Symbol;Acc:8921]
ENSG00000081913	PHLPP1	PH domain and leucine rich repeat protein phosphatase 1 [Source:HGNC Symbol;Acc:20610]
ENSG00000054148	PHPT1	phosphohistidine phosphatase 1 [Source:HGNC Symbol;Acc:30033]
ENSG00000175309	PHYKPL	5-phosphohydroxy-L-lysine phospho-lyase [Source:HGNC Symbol;Acc:28249]
ENSG00000033800	PIAS1	protein inhibitor of activated STAT, 1 [Source:HGNC Symbol;Acc:2752]
ENSG00000078043	PIAS2	protein inhibitor of activated STAT, 2 [Source:HGNC Symbol;Acc:17311]
ENSG00000103335	PIEZO1	piezo-type mechanosensitive ion channel component 1 [Source:HGNC Symbol;Acc:28993]
ENSG00000174227	PIGG	phosphatidylinositol glycan anchor biosynthesis, class G [Source:HGNC Symbol;Acc:25985]
ENSG00000197563	PIGN	phosphatidylinositol glycan anchor biosynthesis, class N [Source:HGNC Symbol;Acc:8967]
ENSG00000101464	PIGU	phosphatidylinositol glycan anchor biosynthesis, class U [Source:HGNC Symbol;Acc:15791]
ENSG00000184886	PIGW	phosphatidylinositol glycan anchor biosynthesis, class W [Source:HGNC Symbol;Acc:23213]
ENSG00000150773	PIH1D2	PIH1 domain containing 2 [Source:HGNC Symbol;Acc:25210]
ENSG00000078142	PIK3C3	phosphatidylinositol 3-kinase, catalytic subunit type 3 [Source:HGNC Symbol;Acc:8974]
ENSG00000121879	PIK3CA	phosphatidylinositol-4,5-bisphosphate 3-kinase, catalytic subunit alpha [Source:HGNC Symbol;Acc:8975]
[truncated: 1,202 more rows]

## Sheet: Fig2 18 & 48 h
id	name	description
ENSG00000128274	A4GALT	alpha 1,4-galactosyltransferase [Source:HGNC Symbol;Acc:18149]
ENSG00000094914	AAAS	achalasia, adrenocortical insufficiency, alacrimia [Source:HGNC Symbol;Acc:13666]
ENSG00000165029	ABCA1	ATP-binding cassette, sub-family A (ABC1), member 1 [Source:HGNC Symbol;Acc:29]
ENSG00000115657	ABCB6	ATP-binding cassette, sub-family B (MDR/TAP), member 6 [Source:HGNC Symbol;Acc:47]
ENSG00000197150	ABCB8	ATP-binding cassette, sub-family B (MDR/TAP), member 8 [Source:HGNC Symbol;Acc:49]
ENSG00000150967	ABCB9	ATP-binding cassette, sub-family B (MDR/TAP), member 9 [Source:HGNC Symbol;Acc:50]
ENSG00000103222	ABCC1	ATP-binding cassette, sub-family C (CFTR/MRP), member 1 [Source:HGNC Symbol;Acc:51]
ENSG00000114770	ABCC5	ATP-binding cassette, sub-family C (CFTR/MRP), member 5 [Source:HGNC Symbol;Acc:56]
ENSG00000091262	ABCC6	ATP-binding cassette, sub-family C (CFTR/MRP), member 6 [Source:HGNC Symbol;Acc:57]
ENSG00000160179	ABCG1	ATP-binding cassette, sub-family G (WHITE), member 1 [Source:HGNC Symbol;Acc:73]
ENSG00000106077	ABHD11	abhydrolase domain containing 11 [Source:HGNC Symbol;Acc:16407]
ENSG00000100997	ABHD12	abhydrolase domain containing 12 [Source:HGNC Symbol;Acc:15868]
ENSG00000248487	ABHD14A	abhydrolase domain containing 14A [Source:HGNC Symbol;Acc:24538]
ENSG00000168792	ABHD15	abhydrolase domain containing 15 [Source:HGNC Symbol;Acc:26971]
ENSG00000136754	ABI1	abl-interactor 1 [Source:HGNC Symbol;Acc:11320]
ENSG00000108798	ABI3	ABI family, member 3 [Source:HGNC Symbol;Acc:29859]
ENSG00000173210	ABLIM3	actin binding LIM protein family, member 3 [Source:HGNC Symbol;Acc:29132]
ENSG00000005189	AC004381.6	Putative RNA exonuclease NEF-sp [Source:UniProtKB/Swiss-Prot;Acc:Q96IC2]
ENSG00000268024	AC005549.3	Uncharacterized protein [Source:UniProtKB/TrEMBL;Acc:M0R0Z2]
ENSG00000234432	AC092171.1	Uncharacterized protein; cDNA FLJ43318 fis, clone NT2RI2018311 [Source:UniProtKB/TrEMBL;Acc:Q6ZUU7]
ENSG00000268852	AC132872.2	CDNA FLJ27256 fis, clone SYN09689; Uncharacterized protein [Source:UniProtKB/TrEMBL;Acc:Q6ZNS0]
ENSG00000131584	ACAP3	ArfGAP with coiled-coil, ankyrin repeat and PH domains 3 [Source:HGNC Symbol;Acc:16754]
ENSG00000075239	ACAT1	acetyl-CoA acetyltransferase 1 [Source:HGNC Symbol;Acc:93]
ENSG00000135847	ACBD6	acyl-CoA binding domain containing 6 [Source:HGNC Symbol;Acc:23339]
ENSG00000144476	ACKR3	atypical chemokine receptor 3 [Source:HGNC Symbol;Acc:23692]
ENSG00000122729	ACO1	aconitase 1, soluble [Source:HGNC Symbol;Acc:117]
ENSG00000161533	ACOX1	acyl-CoA oxidase 1, palmitoyl [Source:HGNC Symbol;Acc:119]
ENSG00000014257	ACPP	acid phosphatase, prostate [Source:HGNC Symbol;Acc:125]
ENSG00000111644	ACRBP	acrosin binding protein [Source:HGNC Symbol;Acc:17195]
ENSG00000068366	ACSL4	acyl-CoA synthetase long-chain family member 4 [Source:HGNC Symbol;Acc:3571]
ENSG00000154930	ACSS1	acyl-CoA synthetase short-chain family member 1 [Source:HGNC Symbol;Acc:16091]
ENSG00000113812	ACTR8	ARP8 actin-related protein 8 homolog (yeast) [Source:HGNC Symbol;Acc:14672]
ENSG00000135503	ACVR1B	activin A receptor, type IB [Source:HGNC Symbol;Acc:172]
ENSG00000139567	ACVRL1	activin A receptor type II-like 1 [Source:HGNC Symbol;Acc:175]
ENSG00000137845	ADAM10	ADAM metallopeptidase domain 10 [Source:HGNC Symbol;Acc:188]
ENSG00000143382	ADAMTSL4	ADAMTS-like 4 [Source:HGNC Symbol;Acc:19706]
ENSG00000197381	ADARB1	adenosine deaminase, RNA-specific, B1 [Source:HGNC Symbol;Acc:226]
ENSG00000189007	ADAT2	adenosine deaminase, tRNA-specific 2 [Source:HGNC Symbol;Acc:21172]
ENSG00000063761	ADCK1	aarF domain containing kinase 1 [Source:HGNC Symbol;Acc:19038]
ENSG00000133597	ADCK2	aarF domain containing kinase 2 [Source:HGNC Symbol;Acc:19039]
ENSG00000159346	ADIPOR1	adiponectin receptor 1 [Source:HGNC Symbol;Acc:24040]
ENSG00000156110	ADK	adenosine kinase [Source:HGNC Symbol;Acc:257]
ENSG00000128165	ADM2	adrenomedullin 2 [Source:HGNC Symbol;Acc:28898]
ENSG00000128271	ADORA2A	adenosine A2a receptor [Source:HGNC Symbol;Acc:263]
ENSG00000121933	ADORA3	adenosine A3 receptor [Source:HGNC Symbol;Acc:268]
ENSG00000159322	ADPGK	ADP-dependent glucokinase [Source:HGNC Symbol;Acc:25250]
ENSG00000072364	AFF4	AF4/FMR2 family, member 4 [Source:HGNC Symbol;Acc:17869]
ENSG00000183077	AFMID	arylformamidase [Source:HGNC Symbol;Acc:20910]
ENSG00000173744	AGFG1	ArfGAP with FG repeats 1 [Source:HGNC Symbol;Acc:5175]
ENSG00000188157	AGRN	agrin [Source:HGNC Symbol;Acc:329]
ENSG00000144891	AGTR1	angiotensin II receptor, type 1 [Source:HGNC Symbol;Acc:336]
ENSG00000177674	AGTRAP	angiotensin II receptor-associated protein [Source:HGNC Symbol;Acc:13539]
ENSG00000101444	AHCY	adenosylhomocysteinase [Source:HGNC Symbol;Acc:343]
ENSG00000106546	AHR	aryl hydrocarbon receptor [Source:HGNC Symbol;Acc:348]
ENSG00000156709	AIFM1	apoptosis-inducing factor, mitochondrion-associated, 1 [Source:HGNC Symbol;Acc:8768]
ENSG00000042286	AIFM2	apoptosis-inducing factor, mitochondrion-associated, 2 [Source:HGNC Symbol;Acc:21411]
ENSG00000183773	AIFM3	apoptosis-inducing factor, mitochondrion-associated, 3 [Source:HGNC Symbol;Acc:26398]
ENSG00000146416	AIG1	androgen-induced 1 [Source:HGNC Symbol;Acc:21607]
ENSG00000106992	AK1	adenylate kinase 1 [Source:HGNC Symbol;Acc:361]
ENSG00000162433	AK4	adenylate kinase 4 [Source:HGNC Symbol;Acc:363]
ENSG00000165695	AK8	adenylate kinase 8 [Source:HGNC Symbol;Acc:26526]
ENSG00000174574	AKIRIN1	akirin 1 [Source:HGNC Symbol;Acc:25744]
ENSG00000106948	AKNA	AT-hook transcription factor [Source:HGNC Symbol;Acc:24108]
ENSG00000053371	AKR7A2	aldo-keto reductase family 7, member A2 (aflatoxin aldehyde reductase) [Source:HGNC Symbol;Acc:389]
ENSG00000248835	AL357673.1	CDNA: FLJ21031 fis, clone CAE07336; HCG1780521; Uncharacterized protein [Source:UniProtKB/TrEMBL;Acc:Q9H7D2]
ENSG00000128918	ALDH1A2	aldehyde dehydrogenase 1 family, member A2 [Source:HGNC Symbol;Acc:15472]
ENSG00000164904	ALDH7A1	aldehyde dehydrogenase 7 family, member A1 [Source:HGNC Symbol;Acc:877]
ENSG00000253710	ALG11	ALG11, alpha-1,2-mannosyltransferase [Source:HGNC Symbol;Acc:32456]
ENSG00000132965	ALOX5AP	arachidonate 5-lipoxygenase-activating protein [Source:HGNC Symbol;Acc:436]
ENSG00000198796	ALPK2	alpha-kinase 2 [Source:HGNC Symbol;Acc:20565]
ENSG00000162066	AMDHD2	amidohydrolase domain containing 2 [Source:HGNC Symbol;Acc:24262]
ENSG00000133805	AMPD3	adenosine monophosphate deaminase 3 [Source:HGNC Symbol;Acc:470]
ENSG00000196704	AMZ2	archaelysin family metallopeptidase 2 [Source:HGNC Symbol;Acc:28041]
ENSG00000141552	ANAPC11	anaphase promoting complex subunit 11 [Source:HGNC Symbol;Acc:14452]
ENSG00000129055	ANAPC13	anaphase promoting complex subunit 13 [Source:HGNC Symbol;Acc:24540]
ENSG00000110200	ANAPC15	anaphase promoting complex subunit 15 [Source:HGNC Symbol;Acc:24531]
ENSG00000196510	ANAPC7	anaphase promoting complex subunit 7 [Source:HGNC Symbol;Acc:17380]
ENSG00000176915	ANKLE2	ankyrin repeat and LEM domain containing 2 [Source:HGNC Symbol;Acc:29101]
ENSG00000144504	ANKMY1	ankyrin repeat and MYND domain containing 1 [Source:HGNC Symbol;Acc:20987]
ENSG00000180071	ANKRD18A	ankyrin repeat domain 18A [Source:HGNC Symbol;Acc:23643]
ENSG00000137494	ANKRD42	ankyrin repeat domain 42 [Source:HGNC Symbol;Acc:26752]
ENSG00000156381	ANKRD9	ankyrin repeat domain 9 [Source:HGNC Symbol;Acc:20096]
ENSG00000136938	ANP32B	acidic (leucine-rich) nuclear phosphoprotein 32 family, member B [Source:HGNC Symbol;Acc:16677]
ENSG00000166825	ANPEP	alanyl (membrane) aminopeptidase [Source:HGNC Symbol;Acc:500]
ENSG00000177721	ANXA2R	annexin A2 receptor [Source:HGNC Symbol;Acc:33463]
ENSG00000196975	ANXA4	annexin A4 [Source:HGNC Symbol;Acc:542]
ENSG00000143412	ANXA9	annexin A9 [Source:HGNC Symbol;Acc:547]
ENSG00000002726	AOC1	amine oxidase, copper containing 1 [Source:HGNC Symbol;Acc:80]
ENSG00000138356	AOX1	aldehyde oxidase 1 [Source:HGNC Symbol;Acc:553]
ENSG00000235878	AP001468.1	Protein LOC101060037 [Source:UniProtKB/TrEMBL;Acc:M0R212]
ENSG00000269089	AP003733.1	Uncharacterized protein; cDNA FLJ36460 fis, clone THYMU2014801 [Source:UniProtKB/TrEMBL;Acc:Q8N204]
ENSG00000100280	AP1B1	adaptor-related protein complex 1, beta 1 subunit [Source:HGNC Symbol;Acc:554]
ENSG00000166747	AP1G1	adaptor-related protein complex 1, gamma 1 subunit [Source:HGNC Symbol;Acc:555]
ENSG00000183020	AP2A2	adaptor-related protein complex 2, alpha 2 subunit [Source:HGNC Symbol;Acc:562]
ENSG00000100478	AP4S1	adaptor-related protein complex 4, sigma 1 subunit [Source:HGNC Symbol;Acc:575]
ENSG00000034053	APBA2	amyloid beta (A4) precursor protein-binding, family A, member 2 [Source:HGNC Symbol;Acc:579]
ENSG00000155008	APOOL	apolipoprotein O-like [Source:HGNC Symbol;Acc:24009]
ENSG00000256053	APOPT1	apoptogenic 1, mitochondrial [Source:HGNC Symbol;Acc:20492]
ENSG00000142192	APP	amyloid beta (A4) precursor protein [Source:HGNC Symbol;Acc:620]
ENSG00000136044	APPL2	adaptor protein, phosphotyrosine interaction, PH domain and leucine zipper containing 2 [Source:HGNC Symbol;Acc:18242]
ENSG00000165272	AQP3	aquaporin 3 (Gill blood group) [Source:HGNC Symbol;Acc:636]
ENSG00000169083	AR	androgen receptor [Source:HGNC Symbol;Acc:644]
ENSG00000120318	ARAP3	ArfGAP with RhoGAP domain, ankyrin repeat and PH domain 3 [Source:HGNC Symbol;Acc:24097]
ENSG00000119682	AREL1	apoptosis resistant E3 ubiquitin protein ligase 1 [Source:HGNC Symbol;Acc:20363]
ENSG00000134287	ARF3	ADP-ribosylation factor 3 [Source:HGNC Symbol;Acc:654]
ENSG00000168374	ARF4	ADP-ribosylation factor 4 [Source:HGNC Symbol;Acc:655]
ENSG00000242247	ARFGAP3	ADP-ribosylation factor GTPase activating protein 3 [Source:HGNC Symbol;Acc:661]
ENSG00000187951	ARHGAP11B	Rho GTPase activating protein 11B [Source:HGNC Symbol;Acc:15782]
ENSG00000031081	ARHGAP31	Rho GTPase activating protein 31 [Source:HGNC Symbol;Acc:29216]
ENSG00000134909	ARHGAP32	Rho GTPase activating protein 32 [Source:HGNC Symbol;Acc:17399]
ENSG00000089820	ARHGAP4	Rho GTPase activating protein 4 [Source:HGNC Symbol;Acc:674]
ENSG00000116584	ARHGEF2	Rho/Rac guanine nucleotide exchange factor (GEF) 2 [Source:HGNC Symbol;Acc:682]
ENSG00000137135	ARHGEF39	Rho guanine nucleotide exchange factor (GEF) 39 [Source:HGNC Symbol;Acc:25909]
ENSG00000117713	ARID1A	AT rich interactive domain 1A (SWI-like) [Source:HGNC Symbol;Acc:11110]
ENSG00000189079	ARID2	AT rich interactive domain 2 (ARID, RFX-like) [Source:HGNC Symbol;Acc:18037]
ENSG00000179361	ARID3B	AT rich interactive domain 3B (BRIGHT-like) [Source:HGNC Symbol;Acc:14350]
ENSG00000169379	ARL13B	ADP-ribosylation factor-like 13B [Source:HGNC Symbol;Acc:25419]
ENSG00000213465	ARL2	ADP-ribosylation factor-like 2 [Source:HGNC Symbol;Acc:693]
ENSG00000182196	ARL6IP4	ADP-ribosylation-like factor 6 interacting protein 4 [Source:HGNC Symbol;Acc:18076]
ENSG00000144746	ARL6IP5	ADP-ribosylation-like factor 6 interacting protein 5 [Source:HGNC Symbol;Acc:16937]
ENSG00000118690	ARMC2	armadillo repeat containing 2 [Source:HGNC Symbol;Acc:23045]
ENSG00000105676	ARMC6	armadillo repeat containing 6 [Source:HGNC Symbol;Acc:25049]
ENSG00000133794	ARNTL	aryl hydrocarbon receptor nuclear translocator-like [Source:HGNC Symbol;Acc:701]
ENSG00000241685	ARPC1A	actin related protein 2/3 complex, subunit 1A, 41kDa [Source:HGNC Symbol;Acc:703]
ENSG00000113369	ARRDC3	arrestin domain containing 3 [Source:HGNC Symbol;Acc:29263]
ENSG00000140450	ARRDC4	arrestin domain containing 4 [Source:HGNC Symbol;Acc:28087]
ENSG00000173409	ARV1	ARV1 homolog (S. cerevisiae) [Source:HGNC Symbol;Acc:29561]
ENSG00000153317	ASAP1	ArfGAP with SH3 domain, ankyrin repeat and PH domain 1 [Source:HGNC Symbol;Acc:2720]
ENSG00000151693	ASAP2	ArfGAP with SH3 domain, ankyrin repeat and PH domain 2 [Source:HGNC Symbol;Acc:2721]
ENSG00000239388	ASB14	ankyrin repeat and SOCS box containing 14 [Source:HGNC Symbol;Acc:19766]
ENSG00000110881	ASIC1	acid-sensing (proton-gated) ion channel 1 [Source:HGNC Symbol;Acc:100]
ENSG00000128203	ASPHD2	aspartate beta-hydroxylase domain containing 2 [Source:HGNC Symbol;Acc:30437]
ENSG00000066279	ASPM	asp (abnormal spindle) homolog, microcephaly associated (Drosophila) [Source:HGNC Symbol;Acc:19048]
ENSG00000169696	ASPSCR1	alveolar soft part sarcoma chromosome region, candidate 1 [Source:HGNC Symbol;Acc:13825]
ENSG00000162174	ASRGL1	asparaginase like 1 [Source:HGNC Symbol;Acc:16448]
ENSG00000119778	ATAD2B	ATPase family, AAA domain containing 2B [Source:HGNC Symbol;Acc:29230]
ENSG00000118217	ATF6	activating transcription factor 6 [Source:HGNC Symbol;Acc:791]
ENSG00000125703	ATG4C	autophagy related 4C, cysteine peptidase [Source:HGNC Symbol;Acc:16040]
ENSG00000142102	ATHL1	ATH1, acid trehalase-like 1 (yeast) [Source:HGNC Symbol;Acc:26210]
ENSG00000198513	ATL1	atlastin GTPase 1 [Source:HGNC Symbol;Acc:11231]
ENSG00000111676	ATN1	atrophin 1 [Source:HGNC Symbol;Acc:3033]
ENSG00000068650	ATP11A	ATPase, class VI, type 11A [Source:HGNC Symbol;Acc:13552]
ENSG00000058063	ATP11B	ATPase, class VI, type 11B [Source:HGNC Symbol;Acc:13553]
ENSG00000133657	ATP13A3	ATPase type 13A3 [Source:HGNC Symbol;Acc:24113]
ENSG00000074370	ATP2A3	ATPase, Ca++ transporting, ubiquitous [Source:HGNC Symbol;Acc:813]
ENSG00000017260	ATP2C1	ATPase, Ca++ transporting, type 2C, member 1 [Source:HGNC Symbol;Acc:13211]
ENSG00000099624	ATP5D	ATP synthase, H+ transporting, mitochondrial F1 complex, delta subunit [Source:HGNC Symbol;Acc:837]
ENSG00000116459	ATP5F1	ATP synthase, H+ transporting, mitochondrial Fo complex, subunit B1 [Source:HGNC Symbol;Acc:840]
ENSG00000135390	ATP5G2	ATP synthase, H+ transporting, mitochondrial Fo complex, subunit C2 (subunit 9) [Source:HGNC Symbol;Acc:842]
ENSG00000169020	ATP5I	ATP synthase, H+ transporting, mitochondrial Fo complex, subunit E [Source:HGNC Symbol;Acc:846]
ENSG00000241837	ATP5O	ATP synthase, H+ transporting, mitochondrial F1 complex, O subunit [Source:HGNC Symbol;Acc:850]
ENSG00000171130	ATP6V0E2	ATPase, H+ transporting V0 subunit e2 [Source:HGNC Symbol;Acc:21723]
ENSG00000047249	ATP6V1H	ATPase, H+ transporting, lysosomal 50/57kDa, V1 subunit H [Source:HGNC Symbol;Acc:18303]
ENSG00000124406	ATP8A1	ATPase, aminophospholipid transporter (APLT), class I, type 8A, member 1 [Source:HGNC Symbol;Acc:13531]
ENSG00000143515	ATP8B2	ATPase, aminophospholipid transporter, class I, type 8B, member 2 [Source:HGNC Symbol;Acc:13534]
ENSG00000124788	ATXN1	ataxin 1 [Source:HGNC Symbol;Acc:10548]
ENSG00000087152	ATXN7L3	ataxin 7-like 3 [Source:HGNC Symbol;Acc:25416]
ENSG00000178999	AURKB	aurora kinase B [Source:HGNC Symbol;Acc:11390]
ENSG00000105778	AVL9	AVL9 homolog (S. cerevisiase) [Source:HGNC Symbol;Acc:28994]
ENSG00000155096	AZIN1	antizyme inhibitor 1 [Source:HGNC Symbol;Acc:16432]
ENSG00000172232	AZU1	azurocidin 1 [Source:HGNC Symbol;Acc:913]
ENSG00000237172	B3GNT9	UDP-GlcNAc:betaGal beta-1,3-N-acetylglucosaminyltransferase 9 [Source:HGNC Symbol;Acc:28714]
ENSG00000108641	B9D1	B9 protein domain 1 [Source:HGNC Symbol;Acc:24123]
ENSG00000006453	BAIAP2L1	BAI1-associated protein 2-like 1 [Source:HGNC Symbol;Acc:21649]
ENSG00000198604	BAZ1A	bromodomain adjacent to zinc finger domain, 1A [Source:HGNC Symbol;Acc:960]
ENSG00000076108	BAZ2A	bromodomain adjacent to zinc finger domain, 2A [Source:HGNC Symbol;Acc:962]
ENSG00000083123	BCKDHB	branched chain keto acid dehydrogenase E1, beta polypeptide [Source:HGNC Symbol;Acc:987]
ENSG00000142867	BCL10	B-cell CLL/lymphoma 10 [Source:HGNC Symbol;Acc:989]
ENSG00000113916	BCL6	B-cell CLL/lymphoma 6 [Source:HGNC Symbol;Acc:1001]
ENSG00000186174	BCL9L	B-cell CLL/lymphoma 9-like [Source:HGNC Symbol;Acc:23688]
ENSG00000186716	BCR	breakpoint cluster region [Source:HGNC Symbol;Acc:1014]
ENSG00000074582	BCS1L	BC1 (ubiquinol-cytochrome c reductase) synthesis-like [Source:HGNC Symbol;Acc:1020]
ENSG00000166546	BEAN1	brain expressed, associated with NEDD4, 1 [Source:HGNC Symbol;Acc:24160]
ENSG00000167995	BEST1	bestrophin 1 [Source:HGNC Symbol;Acc:12703]
ENSG00000142959	BEST4	bestrophin 4 [Source:HGNC Symbol;Acc:17106]
ENSG00000123095	BHLHE41	basic helix-loop-helix family, member e41 [Source:HGNC Symbol;Acc:16617]
ENSG00000122870	BICC1	bicaudal C homolog 1 (Drosophila) [Source:HGNC Symbol;Acc:19351]
ENSG00000108578	BLMH	bleomycin hydrolase [Source:HGNC Symbol;Acc:1059]
ENSG00000095585	BLNK	B-cell linker [Source:HGNC Symbol;Acc:14211]
ENSG00000106605	BLVRA	biliverdin reductase A [Source:HGNC Symbol;Acc:1062]
ENSG00000090013	BLVRB	biliverdin reductase B (flavin reductase (NADPH)) [Source:HGNC Symbol;Acc:1063]
ENSG00000204217	BMPR2	bone morphogenetic protein receptor, type II (serine/threonine kinase) [Source:HGNC Symbol;Acc:1078]
ENSG00000173068	BNC2	basonuclin 2 [Source:HGNC Symbol;Acc:30988]
ENSG00000176171	BNIP3	BCL2/adenovirus E1B 19kDa interacting protein 3 [Source:HGNC Symbol;Acc:1084]
ENSG00000178096	BOLA1	bolA homolog 1 (E. coli) [Source:HGNC Symbol;Acc:24263]
ENSG00000137274	BPHL	biphenyl hydrolase-like (serine hydrolase) [Source:HGNC Symbol;Acc:1094]
ENSG00000141867	BRD4	bromodomain containing 4 [Source:HGNC Symbol;Acc:13575]
ENSG00000182685	BRICD5	BRICHOS domain containing 5 [Source:HGNC Symbol;Acc:28309]
ENSG00000096070	BRPF3	bromodomain and PHD finger containing, 3 [Source:HGNC Symbol;Acc:14256]
ENSG00000151136	BTBD11	BTB (POZ) domain containing 11 [Source:HGNC Symbol;Acc:23844]
ENSG00000145741	BTF3	basic transcription factor 3 [Source:HGNC Symbol;Acc:1125]
ENSG00000154640	BTG3	BTG family, member 3 [Source:HGNC Symbol;Acc:1132]
ENSG00000112763	BTN2A1	butyrophilin, subfamily 2, member A1 [Source:HGNC Symbol;Acc:1136]
ENSG00000082153	BZW1	basic leucine zipper and W2 domains 1 [Source:HGNC Symbol;Acc:18380]
ENSG00000155640	C10orf12	chromosome 10 open reading frame 12 [Source:HGNC Symbol;Acc:23420]
ENSG00000204161	C10orf128	chromosome 10 open reading frame 128 [Source:HGNC Symbol;Acc:27274]
ENSG00000165511	C10orf25	chromosome 10 open reading frame 25 [Source:HGNC Symbol;Acc:23509]
ENSG00000222047	C10orf55	chromosome 10 open reading frame 55 [Source:HGNC Symbol;Acc:31008]
ENSG00000137720	C11orf1	chromosome 11 open reading frame 1 [Source:HGNC Symbol;Acc:1163]
ENSG00000174370	C11orf45	chromosome 11 open reading frame 45 [Source:HGNC Symbol;Acc:28584]
ENSG00000173237	C11orf86	chromosome 11 open reading frame 86 [Source:HGNC Symbol;Acc:34442]
ENSG00000047621	C12orf4	chromosome 12 open reading frame 4 [Source:HGNC Symbol;Acc:1184]
ENSG00000111412	C12orf49	chromosome 12 open reading frame 49 [Source:HGNC Symbol;Acc:26128]
ENSG00000133943	C14orf159	chromosome 14 open reading frame 159 [Source:HGNC Symbol;Acc:20498]
ENSG00000214900	C14orf182	chromosome 14 open reading frame 182 [Source:HGNC Symbol;Acc:27503]
ENSG00000185347	C14orf80	chromosome 14 open reading frame 80 [Source:HGNC Symbol;Acc:20127]
ENSG00000166780	C16orf45	chromosome 16 open reading frame 45 [Source:HGNC Symbol;Acc:19213]
ENSG00000162062	C16orf59	chromosome 16 open reading frame 59 [Source:HGNC Symbol;Acc:25849]
ENSG00000182831	C16orf72	chromosome 16 open reading frame 72 [Source:HGNC Symbol;Acc:30103]
ENSG00000205710	C17orf107	chromosome 17 open reading frame 107 [Source:HGNC Symbol;Acc:37238]
ENSG00000172653	C17orf66	chromosome 17 open reading frame 66 [Source:HGNC Symbol;Acc:26548]
ENSG00000224877	C17orf89	chromosome 17 open reading frame 89 [Source:HGNC Symbol;Acc:33551]
ENSG00000179294	C17orf96	chromosome 17 open reading frame 96 [Source:HGNC Symbol;Acc:34493]
ENSG00000152242	C18orf25	chromosome 18 open reading frame 25 [Source:HGNC Symbol;Acc:28172]
ENSG00000131944	C19orf40	chromosome 19 open reading frame 40 [Source:HGNC Symbol;Acc:28467]
ENSG00000188493	C19orf54	chromosome 19 open reading frame 54 [Source:HGNC Symbol;Acc:24758]
ENSG00000183019	C19orf59	chromosome 19 open reading frame 59 [Source:HGNC Symbol;Acc:27291]
ENSG00000174917	C19orf70	chromosome 19 open reading frame 70 [Source:HGNC Symbol;Acc:33702]
ENSG00000000460	C1orf112	chromosome 1 open reading frame 112 [Source:HGNC Symbol;Acc:25565]
ENSG00000162817	C1orf115	chromosome 1 open reading frame 115 [Source:HGNC Symbol;Acc:25873]
ENSG00000197982	C1orf122	chromosome 1 open reading frame 122 [Source:HGNC Symbol;Acc:24789]
ENSG00000162384	C1orf123	chromosome 1 open reading frame 123 [Source:HGNC Symbol;Acc:26059]
ENSG00000175262	C1orf127	chromosome 1 open reading frame 127 [Source:HGNC Symbol;Acc:26730]
ENSG00000162888	C1orf147	chromosome 1 open reading frame 147 [Source:HGNC Symbol;Acc:32061]
ENSG00000187642	C1orf170	chromosome 1 open reading frame 170 [Source:HGNC Symbol;Acc:28208]
ENSG00000188004	C1orf204	chromosome 1 open reading frame 204 [Source:HGNC Symbol;Acc:27647]
ENSG00000143793	C1orf35	chromosome 1 open reading frame 35 [Source:HGNC Symbol;Acc:19032]
ENSG00000125462	C1orf61	chromosome 1 open reading frame 61 [Source:HGNC Symbol;Acc:30780]
ENSG00000139178	C1RL	complement component 1, r subcomponent-like [Source:HGNC Symbol;Acc:21265]
ENSG00000182326	C1S	complement component 1, s subcomponent [Source:HGNC Symbol;Acc:1247]
ENSG00000197183	C20orf112	chromosome 20 open reading frame 112 [Source:HGNC Symbol;Acc:16106]
ENSG00000089101	C20orf26	chromosome 20 open reading frame 26 [Source:HGNC Symbol;Acc:15872]
ENSG00000101220	C20orf27	chromosome 20 open reading frame 27 [Source:HGNC Symbol;Acc:15873]
ENSG00000160221	C21orf33	chromosome 21 open reading frame 33 [Source:HGNC Symbol;Acc:1273]
ENSG00000160298	C21orf58	chromosome 21 open reading frame 58 [Source:HGNC Symbol;Acc:1300]
ENSG00000183250	C21orf67	chromosome 21 open reading frame 67 [Source:HGNC Symbol;Acc:15707]
ENSG00000242259	C22orf39	chromosome 22 open reading frame 39 [Source:HGNC Symbol;Acc:27012]
ENSG00000198535	C2CD4A	C2 calcium-dependent domain containing 4A [Source:HGNC Symbol;Acc:33627]
ENSG00000171860	C3AR1	complement component 3a receptor 1 [Source:HGNC Symbol;Acc:1319]
ENSG00000146476	C6orf211	chromosome 6 open reading frame 211 [Source:HGNC Symbol;Acc:17872]
ENSG00000204387	C6orf48	chromosome 6 open reading frame 48 [Source:HGNC Symbol;Acc:19078]
ENSG00000164603	C7orf60	chromosome 7 open reading frame 60 [Source:HGNC Symbol;Acc:26475]
ENSG00000176919	C8G	complement component 8, gamma polypeptide [Source:HGNC Symbol;Acc:1354]
ENSG00000213865	C8orf44	chromosome 8 open reading frame 44 [Source:HGNC Symbol;Acc:25646]
ENSG00000189376	C8orf76	chromosome 8 open reading frame 76 [Source:HGNC Symbol;Acc:25924]
ENSG00000147894	C9orf72	chromosome 9 open reading frame 72 [Source:HGNC Symbol;Acc:28337]
ENSG00000074410	CA12	carbonic anhydrase XII [Source:HGNC Symbol;Acc:1371]
ENSG00000182985	CADM1	cell adhesion molecule 1 [Source:HGNC Symbol;Acc:5951]
ENSG00000143933	CALM2	calmodulin 2 (phosphorylase kinase, delta) [Source:HGNC Symbol;Acc:1445]
ENSG00000183049	CAMK1D	calcium/calmodulin-dependent protein kinase ID [Source:HGNC Symbol;Acc:19341]
ENSG00000145349	CAMK2D	calcium/calmodulin-dependent protein kinase II delta [Source:HGNC Symbol;Acc:1462]
ENSG00000110931	CAMKK2	calcium/calmodulin-dependent protein kinase kinase 2, beta [Source:HGNC Symbol;Acc:1470]
ENSG00000118200	CAMSAP2	calmodulin regulated spectrin-associated protein family, member 2 [Source:HGNC Symbol;Acc:29188]
ENSG00000153048	CARHSP1	calcium regulated heat stable protein 1, 24kDa [Source:HGNC Symbol;Acc:17150]
ENSG00000134905	CARS2	cysteinyl-tRNA synthetase 2, mitochondrial (putative) [Source:HGNC Symbol;Acc:25695]
ENSG00000108349	CASC3	cancer susceptibility candidate 3 [Source:HGNC Symbol;Acc:17040]
ENSG00000138794	CASP6	caspase 6, apoptosis-related cysteine peptidase [Source:HGNC Symbol;Acc:1507]
ENSG00000121691	CAT	catalase [Source:HGNC Symbol;Acc:1516]
ENSG00000099338	CATSPERG	catsper channel auxiliary subunit gamma [Source:HGNC Symbol;Acc:25243]
ENSG00000108468	CBX1	chromobox homolog 1 [Source:HGNC Symbol;Acc:1551]
ENSG00000100211	CBY1	chibby homolog 1 (Drosophila) [Source:HGNC Symbol;Acc:1307]
ENSG00000048342	CC2D2A	coiled-coil and C2 domain containing 2A [Source:HGNC Symbol;Acc:29253]
ENSG00000176476	CCDC101	coiled-coil domain containing 101 [Source:HGNC Symbol;Acc:25156]
ENSG00000150636	CCDC102B	coiled-coil domain containing 102B [Source:HGNC Symbol;Acc:26295]
ENSG00000183323	CCDC125	coiled-coil domain containing 125 [Source:HGNC Symbol;Acc:28924]
ENSG00000120051	CCDC147	coiled-coil domain containing 147 [Source:HGNC Symbol;Acc:26676]
ENSG00000181982	CCDC149	coiled-coil domain containing 149 [Source:HGNC Symbol;Acc:25405]
ENSG00000144395	CCDC150	coiled-coil domain containing 150 [Source:HGNC Symbol;Acc:26834]
ENSG00000198865	CCDC152	coiled-coil domain containing 152 [Source:HGNC Symbol;Acc:34438]
ENSG00000120262	CCDC170	coiled-coil domain containing 170 [Source:HGNC Symbol;Acc:21177]
ENSG00000197816	CCDC180	coiled-coil domain containing 180 [Source:HGNC Symbol;Acc:29303]
ENSG00000104983	CCDC61	coiled-coil domain containing 61 [Source:HGNC Symbol;Acc:33629]
ENSG00000198624	CCDC69	coiled-coil domain containing 69 [Source:HGNC Symbol;Acc:24487]
ENSG00000162004	CCDC78	coiled-coil domain containing 78 [Source:HGNC Symbol;Acc:14153]
ENSG00000168071	CCDC88B	coiled-coil domain containing 88B [Source:HGNC Symbol;Acc:26757]
ENSG00000015133	CCDC88C	coiled-coil domain containing 88C [Source:HGNC Symbol;Acc:19967]
ENSG00000125633	CCDC93	coiled-coil domain containing 93 [Source:HGNC Symbol;Acc:25611]
ENSG00000181374	CCL13	chemokine (C-C motif) ligand 13 [Source:HGNC Symbol;Acc:10611]
ENSG00000108691	CCL2	chemokine (C-C motif) ligand 2 [Source:HGNC Symbol;Acc:10618]
ENSG00000167236	CCL23	chemokine (C-C motif) ligand 23 [Source:HGNC Symbol;Acc:10622]
ENSG00000106178	CCL24	chemokine (C-C motif) ligand 24 [Source:HGNC Symbol;Acc:10623]
ENSG00000197262	CCL4L2	chemokine (C-C motif) ligand 4-like 2 [Source:HGNC Symbol;Acc:24066]
ENSG00000108688	CCL7	chemokine (C-C motif) ligand 7 [Source:HGNC Symbol;Acc:10634]
ENSG00000100814	CCNB1IP1	cyclin B1 interacting protein 1, E3 ubiquitin protein ligase [Source:HGNC Symbol;Acc:19437]
ENSG00000112576	CCND3	cyclin D3 [Source:HGNC Symbol;Acc:1585]
ENSG00000113328	CCNG1	cyclin G1 [Source:HGNC Symbol;Acc:1592]
ENSG00000108100	CCNY	cyclin Y [Source:HGNC Symbol;Acc:23354]
ENSG00000184305	CCSER1	coiled-coil serine-rich protein 1 [Source:HGNC Symbol;Acc:29349]
ENSG00000170458	CD14	CD14 molecule [Source:HGNC Symbol;Acc:1628]
ENSG00000134061	CD180	CD180 molecule [Source:HGNC Symbol;Acc:6726]
ENSG00000163606	CD200R1	CD200 receptor 1 [Source:HGNC Symbol;Acc:24235]
ENSG00000090659	CD209	CD209 molecule [Source:HGNC Symbol;Acc:1641]
ENSG00000012124	CD22	CD22 molecule [Source:HGNC Symbol;Acc:1643]
ENSG00000150637	CD226	CD226 molecule [Source:HGNC Symbol;Acc:16961]
ENSG00000122223	CD244	CD244 molecule, natural killer cell receptor 2B4 [Source:HGNC Symbol;Acc:18171]
ENSG00000167851	CD300A	CD300a molecule [Source:HGNC Symbol;Acc:19319]
ENSG00000167850	CD300C	CD300c molecule [Source:HGNC Symbol;Acc:19320]
ENSG00000204345	CD300LD	CD300 molecule-like family member d [Source:HGNC Symbol;Acc:16848]
ENSG00000186074	CD300LF	CD300 molecule-like family member f [Source:HGNC Symbol;Acc:29883]
ENSG00000241399	CD302	CD302 molecule [Source:HGNC Symbol;Acc:30843]
ENSG00000167775	CD320	CD320 molecule [Source:HGNC Symbol;Acc:16692]
ENSG00000135218	CD36	CD36 molecule (thrombospondin receptor) [Source:HGNC Symbol;Acc:1663]
ENSG00000004468	CD38	CD38 molecule [Source:HGNC Symbol;Acc:1667]
ENSG00000117091	CD48	CD48 molecule [Source:HGNC Symbol;Acc:1683]
ENSG00000143119	CD53	CD53 molecule [Source:HGNC Symbol;Acc:1686]
ENSG00000173762	CD7	CD7 molecule [Source:HGNC Symbol;Acc:1695]
ENSG00000085117	CD82	CD82 molecule [Source:HGNC Symbol;Acc:6210]
ENSG00000010278	CD9	CD9 molecule [Source:HGNC Symbol;Acc:1709]
ENSG00000002586	CD99	CD99 molecule [Source:HGNC Symbol;Acc:7082]
ENSG00000158825	CDA	cytidine deaminase [Source:HGNC Symbol;Acc:1712]
ENSG00000117399	CDC20	cell division cycle 20 [Source:HGNC Symbol;Acc:1723]
ENSG00000101224	CDC25B	cell division cycle 25B [Source:HGNC Symbol;Acc:1726]
ENSG00000105401	CDC37	cell division cycle 37 [Source:HGNC Symbol;Acc:1735]
ENSG00000168438	CDC40	cell division cycle 40 [Source:HGNC Symbol;Acc:17350]
ENSG00000197622	CDC42SE1	CDC42 small effector 1 [Source:HGNC Symbol;Acc:17719]
ENSG00000111665	CDCA3	cell division cycle associated 3 [Source:HGNC Symbol;Acc:14624]
ENSG00000164649	CDCA7L	cell division cycle associated 7-like [Source:HGNC Symbol;Acc:30777]
ENSG00000163814	CDCP1	CUB domain containing protein 1 [Source:HGNC Symbol;Acc:24357]
ENSG00000139880	CDH24	cadherin 24, type 2 [Source:HGNC Symbol;Acc:14265]
ENSG00000185324	CDK10	cyclin-dependent kinase 10 [Source:HGNC Symbol;Acc:1770]
ENSG00000167797	CDK2AP2	cyclin-dependent kinase 2 associated protein 2 [Source:HGNC Symbol;Acc:30833]
ENSG00000135446	CDK4	cyclin-dependent kinase 4 [Source:HGNC Symbol;Acc:1773]
ENSG00000123080	CDKN2C	cyclin-dependent kinase inhibitor 2C (p18, inhibits CDK4) [Source:HGNC Symbol;Acc:1789]
ENSG00000129355	CDKN2D	cyclin-dependent kinase inhibitor 2D (p19, inhibits CDK4) [Source:HGNC Symbol;Acc:1790]
ENSG00000205643	CDPF1	cysteine-rich, DPF motif domain containing 1 [Source:HGNC Symbol;Acc:33710]
ENSG00000140743	CDR2	cerebellar degeneration-related protein 2, 62kDa [Source:HGNC Symbol;Acc:1799]
ENSG00000167513	CDT1	chromatin licensing and DNA replication factor 1 [Source:HGNC Symbol;Acc:24576]
ENSG00000153046	CDYL	chromodomain protein, Y-like [Source:HGNC Symbol;Acc:1811]
ENSG00000186567	CEACAM19	carcinoembryonic antigen-related cell adhesion molecule 19 [Source:HGNC Symbol;Acc:31951]
ENSG00000170956	CEACAM3	carcinoembryonic antigen-related cell adhesion molecule 3 [Source:HGNC Symbol;Acc:1815]
ENSG00000172216	CEBPB	CCAAT/enhancer binding protein (C/EBP), beta [Source:HGNC Symbol;Acc:1834]
ENSG00000069998	CECR5	cat eye syndrome chromosome region, candidate 5 [Source:HGNC Symbol;Acc:1843]
ENSG00000048740	CELF2	CUGBP, Elav-like family member 2 [Source:HGNC Symbol;Acc:2550]
ENSG00000143126	CELSR2	cadherin, EGF LAG seven-pass G-type receptor 2 [Source:HGNC Symbol;Acc:3231]
ENSG00000117724	CENPF	centromere protein F, 350/400kDa [Source:HGNC Symbol;Acc:1857]
ENSG00000100162	CENPM	centromere protein M [Source:HGNC Symbol;Acc:18352]
ENSG00000188452	CERKL	ceramide kinase-like [Source:HGNC Symbol;Acc:21699]
ENSG00000139624	CERS5	ceramide synthase 5 [Source:HGNC Symbol;Acc:23749]
ENSG00000198848	CES1	carboxylesterase 1 [Source:HGNC Symbol;Acc:1863]
ENSG00000172828	CES3	carboxylesterase 3 [Source:HGNC Symbol;Acc:1865]
ENSG00000000971	CFH	complement factor H [Source:HGNC Symbol;Acc:4883]
ENSG00000126759	CFP	complement factor properdin [Source:HGNC Symbol;Acc:8864]
ENSG00000128965	CHAC1	ChaC, cation transport regulator homolog 1 (E. coli) [Source:HGNC Symbol;Acc:28680]
ENSG00000100399	CHADL	chondroadherin-like [Source:HGNC Symbol;Acc:25165]
ENSG00000106554	CHCHD3	coiled-coil-helix-coiled-coil-helix domain containing 3 [Source:HGNC Symbol;Acc:21906]
ENSG00000159685	CHCHD6	coiled-coil-helix-coiled-coil-helix domain containing 6 [Source:HGNC Symbol;Acc:28184]
ENSG00000109220	CHIC2	cysteine-rich hydrophobic domain 2 [Source:HGNC Symbol;Acc:1935]
ENSG00000177830	CHID1	chitinase domain containing 1 [Source:HGNC Symbol;Acc:28474]
ENSG00000086065	CHMP5	charged multivesicular body protein 5 [Source:HGNC Symbol;Acc:26942]
ENSG00000106069	CHN2	chimerin 2 [Source:HGNC Symbol;Acc:1944]
ENSG00000123989	CHPF	chondroitin polymerizing factor [Source:HGNC Symbol;Acc:24291]
ENSG00000111666	CHPT1	choline phosphotransferase 1 [Source:HGNC Symbol;Acc:17852]
ENSG00000129749	CHRNA10	cholinergic receptor, nicotinic, alpha 10 (neuronal) [Source:HGNC Symbol;Acc:13800]
ENSG00000108556	CHRNE	cholinergic receptor, nicotinic, epsilon (muscle) [Source:HGNC Symbol;Acc:1966]
ENSG00000171310	CHST11	carbohydrate (chondroitin 4) sulfotransferase 11 [Source:HGNC Symbol;Acc:17422]
ENSG00000180767	CHST13	carbohydrate (chondroitin 4) sulfotransferase 13 [Source:HGNC Symbol;Acc:21755]
ENSG00000182022	CHST15	carbohydrate (N-acetylgalactosamine 4-sulfate 6-O) sulfotransferase 15 [Source:HGNC Symbol;Acc:18137]
ENSG00000175040	CHST2	carbohydrate (N-acetylglucosamine-6-O) sulfotransferase 2 [Source:HGNC Symbol;Acc:1970]
ENSG00000122863	CHST3	carbohydrate (chondroitin 6) sulfotransferase 3 [Source:HGNC Symbol;Acc:1971]
ENSG00000127586	CHTF18	CTF18, chromosome transmission fidelity factor 18 homolog (S. cerevisiae) [Source:HGNC Symbol;Acc:18435]
ENSG00000160161	CILP2	cartilage intermediate layer protein 2 [Source:HGNC Symbol;Acc:24213]
ENSG00000122966	CIT	citron (rho-interacting, serine/threonine kinase 21) [Source:HGNC Symbol;Acc:1985]
ENSG00000164442	CITED2	Cbp/p300-interacting transactivator, with Glu/Asp-rich carboxy-terminal domain, 2 [Source:HGNC Symbol;Acc:1987]
ENSG00000136026	CKAP4	cytoskeleton-associated protein 4 [Source:HGNC Symbol;Acc:16991]
ENSG00000173207	CKS1B	CDC28 protein kinase regulatory subunit 1B [Source:HGNC Symbol;Acc:19083]
ENSG00000268942	CKS1B	CDC28 protein kinase regulatory subunit 1B, isoform CRA_b; cDNA, FLJ92030, Homo sapiens CDC28 protein kinase regulatory subunit 1B (CKS1B),mRNA [Source:UniProtKB/TrEMBL;Acc:Q5T178]
ENSG00000123975	CKS2	CDC28 protein kinase regulatory subunit 2 [Source:HGNC Symbol;Acc:2000]
ENSG00000157224	CLDN12	claudin 12 [Source:HGNC Symbol;Acc:2034]
ENSG00000105472	CLEC11A	C-type lectin domain family 11, member A [Source:HGNC Symbol;Acc:10576]
ENSG00000172322	CLEC12A	C-type lectin domain family 12, member A [Source:HGNC Symbol;Acc:31713]
ENSG00000256660	CLEC12B	C-type lectin domain family 12, member B [Source:HGNC Symbol;Acc:31966]
ENSG00000187912	CLEC17A	C-type lectin domain family 17, member A [Source:HGNC Symbol;Acc:34520]
ENSG00000150048	CLEC1A	C-type lectin domain family 1, member A [Source:HGNC Symbol;Acc:24355]
ENSG00000258227	CLEC5A	C-type lectin domain family 5, member A [Source:HGNC Symbol;Acc:2054]
ENSG00000205846	CLEC6A	C-type lectin domain family 6, member A [Source:HGNC Symbol;Acc:14556]
ENSG00000172243	CLEC7A	C-type lectin domain family 7, member A [Source:HGNC Symbol;Acc:14558]
ENSG00000128973	CLN6	ceroid-lipofuscinosis, neuronal 6, late infantile, variant [Source:HGNC Symbol;Acc:2077]
ENSG00000139182	CLSTN3	calsyntenin 3 [Source:HGNC Symbol;Acc:18371]
ENSG00000122705	CLTA	clathrin, light chain A [Source:HGNC Symbol;Acc:2090]
ENSG00000164237	CMBL	carboxymethylenebutenolidase homolog (Pseudomonas) [Source:HGNC Symbol;Acc:25090]
ENSG00000153815	CMIP	c-Maf inducing protein [Source:HGNC Symbol;Acc:24319]
ENSG00000091317	CMTM6	CKLF-like MARVEL transmembrane domain containing 6 [Source:HGNC Symbol;Acc:19177]
ENSG00000153551	CMTM7	CKLF-like MARVEL transmembrane domain containing 7 [Source:HGNC Symbol;Acc:19178]
ENSG00000143771	CNIH4	cornichon homolog 4 (Drosophila) [Source:HGNC Symbol;Acc:25013]
ENSG00000080802	CNOT4	CCR4-NOT transcription complex, subunit 4 [Source:HGNC Symbol;Acc:7880]
ENSG00000171502	COL24A1	collagen, type XXIV, alpha 1 [Source:HGNC Symbol;Acc:20821]
ENSG00000134871	COL4A2	collagen, type IV, alpha 2 [Source:HGNC Symbol;Acc:2203]
[truncated: 1,539 more rows]

## Sheet: Fig2 48 h
id	name	description
[truncated: 1,204 more rows]

## Sheet: Fig2 Yers-Salm
id	name	description
[truncated: 1,414 more rows]

## Sheet: Fig2 All
id	name	description
[truncated: 738 more rows]

[truncated: 10 more sheets: Fig3 non-DE, Fig3 All, Fig3 Yers-Salm, Fig3 MTB, Fig3 Virulent, Fig4 non-DE, Fig4 All, Fig4 MTB, Fig4 Yers-Salm, Fig4 Virulent]
