# Supplementary material for: Mycobacterial infection induces a specific human innate immune response
Source: Sci Rep. 2015 Nov 20;5:16882. doi: 10.1038/srep16882 (PMC4653619; doi:10.1038/srep16882)
Supplement: Supplementary Table S5 [file srep16882-s4.xls]

## Sheet: go-all-k6-Yers-Salm
GO.ID	Term	Annotated	Significant	Expected	weightFisher
GO:0002480	antigen processing and presentation of e...	9	9	0.98	2.1e-09
GO:0060337	type I interferon signaling pathway	64	23	6.99	1.7e-08
GO:0001916	positive regulation of T cell mediated c...	15	9	1.64	5.8e-06
GO:0002479	antigen processing and presentation of e...	71	21	7.75	1.4e-05
GO:0002484	antigen processing and presentation of e...	5	4	0.55	0.00065
GO:0000956	nuclear-transcribed mRNA catabolic proce...	184	15	20.09	0.00066
GO:0006112	energy reserve metabolic process	126	24	13.76	0.00077
GO:0030308	negative regulation of cell growth	110	23	12.01	0.00122
GO:0046824	positive regulation of nucleocytoplasmic...	70	11	7.64	0.00130
GO:0032731	positive regulation of interleukin-1 bet...	19	4	2.07	0.00130
GO:0010629	negative regulation of gene expression	773	99	84.39	0.00146
GO:0032228	regulation of synaptic transmission, GAB...	13	6	1.42	0.00146
GO:0032020	ISG15-protein conjugation	6	4	0.66	0.00177
GO:0051607	defense response to virus	163	30	17.8	0.00211
GO:0045824	negative regulation of innate immune res...	19	9	2.07	0.00229
GO:0010467	gene expression	3845	435	419.78	0.00242
GO:0006906	vesicle fusion	37	9	4.04	0.00280
GO:0035249	synaptic transmission, glutamatergic	31	8	3.38	0.00350
GO:0060333	interferon-gamma-mediated signaling path...	69	16	7.53	0.00371
GO:0032103	positive regulation of response to exter...	141	21	15.39	0.00374
GO:0006929	substrate-dependent cell migration	20	7	2.18	0.00391
GO:0000209	protein polyubiquitination	178	32	19.43	0.00397
GO:0051091	positive regulation of sequence-specific...	171	28	18.67	0.00445
GO:0032869	cellular response to insulin stimulus	165	28	18.01	0.00453
GO:0098655	cation transmembrane transport	332	38	36.25	0.00454
GO:0008277	regulation of G-protein coupled receptor...	95	17	10.37	0.00462
GO:0032101	regulation of response to external stimu...	412	50	44.98	0.00474
GO:0050678	regulation of epithelial cell proliferat...	163	21	17.8	0.00476
GO:0048488	synaptic vesicle endocytosis	23	7	2.51	0.00509
GO:0048639	positive regulation of developmental gro...	37	9	4.04	0.00628
GO:0048010	vascular endothelial growth factor recep...	32	7	3.49	0.00631
GO:0042771	intrinsic apoptotic signaling pathway in...	41	10	4.48	0.00653
GO:2001239	regulation of extrinsic apoptotic signal...	45	9	4.91	0.00687
GO:0043123	positive regulation of I-kappaB kinase/N...	140	25	15.28	0.00891
GO:0031100	organ regeneration	34	9	3.71	0.00896
GO:0031668	cellular response to extracellular stimu...	143	19	15.61	0.00978

## Sheet: go-all-k6-18 h
GO.ID	Term	Annotated	Significant	Expected	weightFisher
GO:0006281	DNA repair	392	171	98.39	2.7e-10
GO:0006271	DNA strand elongation involved in DNA re...	33	26	8.28	3.9e-09
GO:0000278	mitotic cell cycle	815	313	204.57	4.3e-08
GO:0032201	telomere maintenance via semi-conservati...	24	18	6.02	4.0e-07
GO:0006270	DNA replication initiation	28	18	7.03	4.1e-07
GO:0006364	rRNA processing	119	57	29.87	2.4e-06
GO:0034080	CENP-A containing nucleosome assembly	28	18	7.03	1.3e-05
GO:0006412	translation	483	143	121.23	1.4e-05
GO:0000722	telomere maintenance via recombination	26	17	6.53	1.7e-05
GO:0006260	DNA replication	275	126	69.03	2.1e-05
GO:0006268	DNA unwinding involved in DNA replicatio...	10	9	2.51	3.0e-05
GO:0007067	mitotic nuclear division	337	136	84.59	3.0e-05
GO:0006297	nucleotide-excision repair, DNA gap fill...	18	13	4.52	3.5e-05
GO:0000082	G1/S transition of mitotic cell cycle	220	78	55.22	5.6e-05
GO:0000387	spliceosomal snRNP assembly	33	17	8.28	0.00017
GO:0000086	G2/M transition of mitotic cell cycle	160	60	40.16	0.00019
GO:0007059	chromosome segregation	155	68	38.91	0.00025
GO:0046651	lymphocyte proliferation	163	33	40.91	0.00026
GO:0006200	ATP catabolic process	289	96	72.54	0.00032
GO:0006284	base-excision repair	43	20	10.79	0.00034
GO:0051084	'de novo' posttranslational protein fold...	47	21	11.8	0.00034
GO:0032508	DNA duplex unwinding	52	30	13.05	0.00042
GO:0010165	response to X-ray	24	14	6.02	0.00050
GO:0000083	regulation of transcription involved in ...	24	14	6.02	0.00054
GO:0034660	ncRNA metabolic process	319	144	80.07	0.00058
GO:0031124	mRNA 3'-end processing	93	31	23.34	0.00062
GO:0006310	DNA recombination	195	90	48.95	0.00063
GO:0001522	pseudouridine synthesis	17	11	4.27	0.00064
GO:0006283	transcription-coupled nucleotide-excisio...	49	23	12.3	0.00074
GO:0007052	mitotic spindle organization	42	23	10.54	0.00094
GO:0050434	positive regulation of viral transcripti...	54	24	13.55	0.00095
GO:0008334	histone mRNA metabolic process	24	12	6.02	0.00137
GO:0033151	V(D)J recombination	9	7	2.26	0.00137
GO:0051225	spindle assembly	44	21	11.04	0.00250
GO:0034629	cellular protein complex localization	12	8	3.01	0.00284
GO:0006479	protein methylation	108	47	27.11	0.00305
GO:0007088	regulation of mitosis	96	35	24.1	0.00313
GO:0006119	oxidative phosphorylation	67	23	16.82	0.00356
GO:0000076	DNA replication checkpoint	10	7	2.51	0.00358
GO:0009113	purine nucleobase biosynthetic process	10	7	2.51	0.00358
GO:0006369	termination of RNA polymerase II transcr...	45	20	11.3	0.00360
GO:0046605	regulation of centrosome cycle	23	10	5.77	0.00396
GO:0002068	glandular epithelial cell development	17	7	4.27	0.00396
GO:0048278	vesicle docking	29	10	7.28	0.00396
GO:0051297	centrosome organization	73	26	18.32	0.00402
GO:0034644	cellular response to UV	42	17	10.54	0.00424
GO:0007080	mitotic metaphase plate congression	15	9	3.77	0.00429
GO:0006390	transcription from mitochondrial promote...	8	6	2.01	0.00431
GO:0016139	glycoside catabolic process	6	5	1.51	0.00472
GO:0006189	'de novo' IMP biosynthetic process	6	5	1.51	0.00472
GO:0019919	peptidyl-arginine methylation, to asymme...	6	5	1.51	0.00472
GO:0000079	regulation of cyclin-dependent protein s...	73	27	18.32	0.00478
GO:0033077	T cell differentiation in thymus	54	15	13.55	0.00545
GO:0051258	protein polymerization	155	35	38.91	0.00570
GO:0030488	tRNA methylation	13	8	3.26	0.00577
GO:0045190	isotype switching	29	12	7.28	0.00577
GO:0006368	transcription elongation from RNA polyme...	83	30	20.83	0.00748
GO:0006312	mitotic recombination	37	24	9.29	0.00754
GO:0072332	intrinsic apoptotic signaling pathway by...	59	20	14.81	0.00764
GO:0061136	regulation of proteasomal protein catabo...	85	30	21.34	0.00764
GO:0000042	protein targeting to Golgi	16	9	4.02	0.00764
GO:0006335	DNA replication-dependent nucleosome ass...	16	9	4.02	0.00764
GO:0006325	chromatin organization	527	185	132.28	0.00795
GO:0006302	double-strand break repair	132	54	33.13	0.00843
GO:0000070	mitotic sister chromatid segregation	58	30	14.56	0.00887

## Sheet: go-all-k6-48 h
GO.ID	Term	Annotated	Significant	Expected	weightFisher
GO:2001238	positive regulation of extrinsic apoptot...	50	16	4.78	3.4e-05
GO:0001696	gastric acid secretion	6	5	0.57	4.4e-05
GO:0016339	calcium-dependent cell-cell adhesion	9	6	0.86	4.9e-05
GO:0070207	protein homotrimerization	13	7	1.24	7.4e-05
GO:0071276	cellular response to cadmium ion	10	6	0.96	0.00011
GO:0045822	negative regulation of heart contraction	9	5	0.86	0.00072
GO:0060986	endocrine hormone secretion	24	6	2.3	0.00107
GO:0001956	positive regulation of neurotransmitter ...	6	4	0.57	0.00107
GO:0002027	regulation of heart rate	38	11	3.64	0.00144
GO:0071294	cellular response to zinc ion	11	5	1.05	0.00224
GO:0045926	negative regulation of growth	157	16	15.02	0.00229
GO:0032464	positive regulation of protein homooligo...	7	4	0.67	0.00230
GO:0035019	somatic stem cell maintenance	27	8	2.58	0.00290
GO:0030203	glycosaminoglycan metabolic process	121	19	11.58	0.00419
GO:0006910	phagocytosis, recognition	8	4	0.77	0.00426
GO:0071786	endoplasmic reticulum tubular network or...	8	4	0.77	0.00426
GO:0048469	cell maturation	87	19	8.32	0.00433
GO:0030318	melanocyte differentiation	18	6	1.72	0.00530
GO:0033209	tumor necrosis factor-mediated signaling...	31	8	2.97	0.00731
GO:0071514	genetic imprinting	18	5	1.72	0.00752
GO:0010713	negative regulation of collagen metaboli...	5	3	0.48	0.00753
GO:0048148	behavioral response to cocaine	5	3	0.48	0.00753
GO:0007191	adenylate cyclase-activating dopamine re...	5	3	0.48	0.00753
GO:0048520	positive regulation of behavior	68	8	6.51	0.00755
GO:0030835	negative regulation of actin filament de...	24	7	2.3	0.00910
GO:1903019	negative regulation of glycoprotein meta...	11	3	1.05	0.00914

## Sheet: go-all-k6-18 & 48 h
GO.ID	Term	Annotated	Significant	Expected	weightFisher
GO:0019083	viral transcription	158	73	24.22	< 1e-30
GO:0006415	translational termination	95	71	14.57	< 1e-30
GO:0006414	translational elongation	119	74	18.25	< 1e-30
GO:0006413	translational initiation	168	82	25.76	< 1e-30
GO:0006614	SRP-dependent cotranslational protein ta...	107	69	16.41	< 1e-30
GO:0000184	nuclear-transcribed mRNA catabolic proce...	118	72	18.09	6.1e-30
GO:0000028	ribosomal small subunit assembly	9	8	1.38	2.3e-06
GO:2001237	negative regulation of extrinsic apoptot...	72	25	11.04	8.7e-06
GO:0006954	inflammatory response	402	102	61.63	3.4e-05
GO:0002576	platelet degranulation	68	24	10.43	3.8e-05
GO:0036016	cellular response to interleukin-3	5	5	0.77	8.4e-05
GO:0032570	response to progesterone	25	12	3.83	0.00012
GO:0051092	positive regulation of NF-kappaB transcr...	110	32	16.87	0.00017
GO:0030335	positive regulation of cell migration	202	54	30.97	0.00025
GO:1901565	organonitrogen compound catabolic proces...	1124	185	172.33	0.00069
GO:0030336	negative regulation of cell migration	114	29	17.48	0.00070
GO:0050766	positive regulation of phagocytosis	26	11	3.99	0.00088
GO:0001843	neural tube closure	67	22	10.27	0.00097
GO:0030206	chondroitin sulfate biosynthetic process	20	9	3.07	0.00154
GO:0007188	adenylate cyclase-modulating G-protein c...	50	13	7.67	0.00154
GO:0034134	toll-like receptor 2 signaling pathway	76	24	11.65	0.00165
GO:0050830	defense response to Gram-positive bacter...	36	13	5.52	0.00179
GO:2000379	positive regulation of reactive oxygen s...	28	11	4.29	0.00183
GO:0003151	outflow tract morphogenesis	32	12	4.91	0.00183
GO:0002755	MyD88-dependent toll-like receptor signa...	81	23	12.42	0.00189
GO:0021915	neural tube development	114	33	17.48	0.00191
GO:0034142	toll-like receptor 4 signaling pathway	100	28	15.33	0.00201
GO:0034138	toll-like receptor 3 signaling pathway	82	23	12.57	0.00225
GO:0060445	branching involved in salivary gland mor...	16	7	2.45	0.00241
GO:0071281	cellular response to iron ion	5	4	0.77	0.00242
GO:0006826	iron ion transport	44	12	6.75	0.00296
GO:0048821	erythrocyte development	20	8	3.07	0.00296
GO:0042994	cytoplasmic sequestering of transcriptio...	21	8	3.22	0.00296
GO:0000187	activation of MAPK activity	106	25	16.25	0.00296
GO:0010744	positive regulation of macrophage derive...	11	6	1.69	0.00297
GO:0046085	adenosine metabolic process	11	6	1.69	0.00297
GO:0043304	regulation of mast cell degranulation	15	8	2.3	0.00313
GO:0006691	leukotriene metabolic process	23	9	3.53	0.00313
GO:0000462	maturation of SSU-rRNA from tricistronic...	8	5	1.23	0.00314
GO:0055114	oxidation-reduction process	754	160	115.6	0.00333
GO:0006805	xenobiotic metabolic process	77	21	11.81	0.00336
GO:0035666	TRIF-dependent toll-like receptor signal...	75	21	11.5	0.00351
GO:0001959	regulation of cytokine-mediated signalin...	70	16	10.73	0.00358
GO:2000272	negative regulation of receptor activity	10	4	1.53	0.00360
GO:0038123	toll-like receptor TLR1:TLR2 signaling p...	71	20	10.89	0.00402
GO:0038124	toll-like receptor TLR6:TLR2 signaling p...	71	20	10.89	0.00402
GO:0006334	nucleosome assembly	74	14	11.35	0.00471
GO:0019882	antigen processing and presentation	205	40	31.43	0.00480
GO:0050729	positive regulation of inflammatory resp...	61	18	9.35	0.00509
GO:0051900	regulation of mitochondrial depolarizati...	12	6	1.84	0.00517
GO:0030325	adrenal gland development	12	6	1.84	0.00517
GO:0006955	immune response	1026	206	157.31	0.00519
GO:0034162	toll-like receptor 9 signaling pathway	73	20	11.19	0.00565
GO:0031589	cell-substrate adhesion	195	50	29.9	0.00591
GO:0051272	positive regulation of cellular componen...	214	59	32.81	0.00604
GO:0035024	negative regulation of Rho protein signa...	9	5	1.38	0.00618
GO:0032490	detection of molecule of bacterial origi...	9	5	1.38	0.00618
GO:0051895	negative regulation of focal adhesion as...	9	5	1.38	0.00618
GO:0002227	innate immune response in mucosa	9	5	1.38	0.00618
GO:0010811	positive regulation of cell-substrate ad...	53	13	8.13	0.00628
GO:0034166	toll-like receptor 10 signaling pathway	64	18	9.81	0.00628
GO:0034146	toll-like receptor 5 signaling pathway	64	18	9.81	0.00628
GO:0042273	ribosomal large subunit biogenesis	16	7	2.45	0.00628
GO:0030837	negative regulation of actin filament po...	31	10	4.75	0.00634
GO:0070544	histone H3-K36 demethylation	6	4	0.92	0.00637
GO:1900015	regulation of cytokine production involv...	6	4	0.92	0.00637
GO:0043301	negative regulation of leukocyte degranu...	6	4	0.92	0.00637
GO:1902475	L-alpha-amino acid transmembrane transpo...	6	4	0.92	0.00637
GO:0060900	embryonic camera-type eye formation	6	4	0.92	0.00637
GO:0034250	positive regulation of cellular amide me...	6	4	0.92	0.00637
GO:0008037	cell recognition	61	12	9.35	0.00638
GO:0010976	positive regulation of neuron projection...	50	15	7.67	0.00638
GO:0010628	positive regulation of gene expression	894	144	137.07	0.00655
GO:0008360	regulation of cell shape	94	24	14.41	0.00683
GO:0030168	platelet activation	195	44	29.9	0.00693
GO:0009636	response to toxic substance	99	24	15.18	0.00715
GO:0038095	Fc-epsilon receptor signaling pathway	136	32	20.85	0.00753
GO:0032091	negative regulation of protein binding	42	13	6.44	0.00811
GO:0006935	chemotaxis	446	97	68.38	0.00813
GO:0006750	glutathione biosynthetic process	13	6	1.99	0.00836
GO:0055093	response to hyperoxia	13	6	1.99	0.00836
GO:0051130	positive regulation of cellular componen...	510	90	78.19	0.00905
GO:0055085	transmembrane transport	721	148	110.54	0.00907
GO:0008203	cholesterol metabolic process	82	18	12.57	0.00911
GO:0043277	apoptotic cell clearance	24	9	3.68	0.00926
GO:0030334	regulation of cell migration	371	101	56.88	0.00942

## Sheet: go-all-k6-All
GO.ID	Term	Annotated	Significant	Expected	weightFisher
GO:0006955	immune response	1026	154	61.01	6.6e-14
GO:0045944	positive regulation of transcription fro...	579	78	34.43	2.6e-11
GO:0071222	cellular response to lipopolysaccharide	100	30	5.95	1.7e-10
GO:0007267	cell-cell signaling	645	79	38.36	3.3e-10
GO:0051607	defense response to virus	163	38	9.69	1.2e-08
GO:0060337	type I interferon signaling pathway	64	18	3.81	1.1e-06
GO:0008285	negative regulation of cell proliferatio...	424	64	25.21	1.1e-06
GO:0071320	cellular response to cAMP	26	10	1.55	1.1e-06
GO:0048711	positive regulation of astrocyte differe...	9	6	0.54	3.1e-06
GO:0002675	positive regulation of acute inflammator...	20	8	1.19	3.2e-06
GO:0042832	defense response to protozoan	13	7	0.77	3.2e-06
GO:0072540	T-helper 17 cell lineage commitment	6	5	0.36	4.2e-06
GO:0070374	positive regulation of ERK1 and ERK2 cas...	67	15	3.98	6.7e-06
GO:0046641	positive regulation of alpha-beta T cell...	10	6	0.59	7.4e-06
GO:0045429	positive regulation of nitric oxide bios...	25	9	1.49	7.6e-06
GO:0042036	negative regulation of cytokine biosynth...	20	8	1.19	1.0e-05
GO:0042510	regulation of tyrosine phosphorylation o...	7	5	0.42	1.4e-05
GO:0042517	positive regulation of tyrosine phosphor...	16	7	0.95	1.8e-05
GO:0046888	negative regulation of hormone secretion	34	8	2.02	2.9e-05
GO:0050710	negative regulation of cytokine secretio...	23	8	1.37	3.3e-05
GO:0045071	negative regulation of viral genome repl...	37	10	2.2	4.1e-05
GO:0045655	regulation of monocyte differentiation	10	5	0.59	5.9e-05
GO:0060558	regulation of calcidiol 1-monooxygenase ...	5	4	0.3	5.9e-05
GO:0031652	positive regulation of heat generation	5	4	0.3	5.9e-05
GO:0048662	negative regulation of smooth muscle cel...	19	7	1.13	6.8e-05
GO:0060333	interferon-gamma-mediated signaling path...	69	16	4.1	7.0e-05
GO:0034105	positive regulation of tissue remodeling	20	6	1.19	7.5e-05
GO:0043011	myeloid dendritic cell differentiation	14	6	0.83	8.6e-05
GO:0046697	decidualization	14	6	0.83	8.6e-05
GO:0051384	response to glucocorticoid	81	21	4.82	9.9e-05
GO:0032735	positive regulation of interleukin-12 pr...	20	7	1.19	1.0e-04
GO:0006954	inflammatory response	402	72	23.91	0.00011
GO:0051591	response to cAMP	54	18	3.21	0.00015
GO:0048661	positive regulation of smooth muscle cel...	35	9	2.08	0.00015
GO:0001706	endoderm formation	36	6	2.14	0.00017
GO:0033089	positive regulation of T cell differenti...	6	4	0.36	0.00017
GO:0002676	regulation of chronic inflammatory respo...	6	4	0.36	0.00017
GO:0032693	negative regulation of interleukin-10 pr...	6	4	0.36	0.00017
GO:0019441	tryptophan catabolic process to kynureni...	6	4	0.36	0.00017
GO:2001236	regulation of extrinsic apoptotic signal...	127	17	7.55	0.00020
GO:0032653	regulation of interleukin-10 production	26	10	1.55	0.00020
GO:0031954	positive regulation of protein autophosp...	16	6	0.95	0.00021
GO:0045625	regulation of T-helper 1 cell differenti...	8	5	0.48	0.00021
GO:0032800	receptor biosynthetic process	19	4	1.13	0.00021
GO:0042102	positive regulation of T cell proliferat...	59	17	3.51	0.00022
GO:0043922	negative regulation by host of viral tra...	11	5	0.65	0.00025
GO:0044344	cellular response to fibroblast growth f...	147	13	8.74	0.00025
GO:0032496	response to lipopolysaccharide	174	43	10.35	0.00026
GO:0019722	calcium-mediated signaling	71	13	4.22	0.00026
GO:0071347	cellular response to interleukin-1	37	9	2.2	0.00027
GO:0051781	positive regulation of cell division	49	9	2.91	0.00027
GO:0045582	positive regulation of T cell differenti...	45	15	2.68	0.00029
GO:0043066	negative regulation of apoptotic process	500	56	29.73	0.00029
GO:0009615	response to virus	242	52	14.39	0.00031
GO:0032480	negative regulation of type I interferon...	37	9	2.2	0.00035
GO:1900745	positive regulation of p38MAPK cascade	7	4	0.42	0.00038
GO:0032645	regulation of granulocyte macrophage col...	7	4	0.42	0.00038
GO:0030728	ovulation	12	5	0.71	0.00041
GO:0032729	positive regulation of interferon-gamma ...	32	8	1.9	0.00044
GO:0000188	inactivation of MAPK activity	25	7	1.49	0.00048
GO:0030154	cell differentiation	2115	205	125.77	0.00050
GO:0050728	negative regulation of inflammatory resp...	61	13	3.63	0.00050
GO:0032868	response to insulin	198	15	11.77	0.00057
GO:0002526	acute inflammatory response	79	23	4.7	0.00057
GO:0050873	brown fat cell differentiation	19	6	1.13	0.00060
GO:0060397	JAK-STAT cascade involved in growth horm...	19	6	1.13	0.00060
GO:0010755	regulation of plasminogen activation	8	4	0.48	0.00072
GO:0006700	C21-steroid hormone biosynthetic process	8	4	0.48	0.00072
GO:2000833	positive regulation of steroid hormone s...	8	4	0.48	0.00072
GO:0042542	response to hydrogen peroxide	82	14	4.88	0.00077
GO:0031663	lipopolysaccharide-mediated signaling pa...	44	11	2.62	0.00077
GO:0002768	immune response-regulating cell surface ...	266	25	15.82	0.00078
GO:0045622	regulation of T-helper cell differentiat...	17	9	1.01	0.00078
GO:0034121	regulation of toll-like receptor signali...	28	7	1.67	0.00079
GO:0034114	regulation of heterotypic cell-cell adhe...	9	5	0.54	0.00079
GO:0034097	response to cytokine	473	80	28.13	0.00080
GO:0032715	negative regulation of interleukin-6 pro...	20	6	1.19	0.00082
GO:0007186	G-protein coupled receptor signaling pat...	375	38	22.3	0.00086
GO:0060326	cell chemotaxis	160	29	9.51	0.00089
GO:0001960	negative regulation of cytokine-mediated...	24	6	1.43	0.00093
GO:0002230	positive regulation of defense response ...	14	5	0.83	0.00093
GO:0034138	toll-like receptor 3 signaling pathway	82	13	4.88	0.00103
GO:0007155	cell adhesion	635	60	37.76	0.00112
GO:0070233	negative regulation of T cell apoptotic ...	14	6	0.83	0.00122
GO:0035924	cellular response to vascular endothelia...	21	5	1.25	0.00123
GO:0060707	trophoblast giant cell differentiation	9	4	0.54	0.00123
GO:0032355	response to estradiol	56	12	3.33	0.00130
GO:0051412	response to corticosterone	15	5	0.89	0.00133
GO:0035666	TRIF-dependent toll-like receptor signal...	75	12	4.46	0.00146
GO:0043434	response to peptide hormone	284	27	16.89	0.00149
GO:0010628	positive regulation of gene expression	894	101	53.16	0.00151
GO:0007169	transmembrane receptor protein tyrosine ...	522	49	31.04	0.00163
GO:0006874	cellular calcium ion homeostasis	182	20	10.82	0.00172
GO:0043491	protein kinase B signaling	97	15	5.77	0.00178
GO:2001240	negative regulation of extrinsic apoptot...	23	6	1.37	0.00182
GO:0022409	positive regulation of cell-cell adhesio...	23	6	1.37	0.00182
GO:0045576	mast cell activation	34	6	2.02	0.00190
GO:0032755	positive regulation of interleukin-6 pro...	31	7	1.84	0.00191
GO:2001212	regulation of vasculogenesis	5	3	0.3	0.00191
GO:0035907	dorsal aorta development	5	3	0.3	0.00191
GO:0097084	vascular smooth muscle cell development	5	3	0.3	0.00191
GO:0010533	regulation of activation of Janus kinase...	5	3	0.3	0.00191
GO:0002439	chronic inflammatory response to antigen...	5	3	0.3	0.00191
GO:0001780	neutrophil homeostasis	5	3	0.3	0.00191
GO:0032819	positive regulation of natural killer ce...	5	3	0.3	0.00191
GO:0001866	NK T cell proliferation	5	3	0.3	0.00191
GO:0007262	STAT protein import into nucleus	5	3	0.3	0.00191
GO:0031620	regulation of fever generation	5	3	0.3	0.00191
GO:0035771	interleukin-4-mediated signaling pathway	5	3	0.3	0.00191
GO:2000501	regulation of natural killer cell chemot...	5	3	0.3	0.00191
GO:0045650	negative regulation of macrophage differ...	5	3	0.3	0.00191
GO:0019221	cytokine-mediated signaling pathway	307	56	18.26	0.00191
GO:0010888	negative regulation of lipid storage	15	5	0.89	0.00194
GO:0043410	positive regulation of MAPK cascade	250	34	14.87	0.00205
GO:0051092	positive regulation of NF-kappaB transcr...	110	15	6.54	0.00212
GO:0043401	steroid hormone mediated signaling pathw...	32	7	1.9	0.00232
GO:0050679	positive regulation of epithelial cell p...	85	16	5.05	0.00236
GO:0030183	B cell differentiation	67	13	3.98	0.00241
GO:0043065	positive regulation of apoptotic process	313	38	18.61	0.00247
GO:0006469	negative regulation of protein kinase ac...	161	23	9.57	0.00261
GO:0034142	toll-like receptor 4 signaling pathway	100	14	5.95	0.00269
GO:0008630	intrinsic apoptotic signaling pathway in...	98	15	5.83	0.00282
GO:0032722	positive regulation of chemokine product...	30	8	1.78	0.00285
GO:0002755	MyD88-dependent toll-like receptor signa...	81	12	4.82	0.00286
GO:0009409	response to cold	25	6	1.49	0.00289
GO:0030330	DNA damage response, signal transduction...	103	10	6.13	0.00291
GO:0045086	positive regulation of interleukin-2 bio...	11	4	0.65	0.00292
GO:0021537	telencephalon development	114	10	6.78	0.00292
GO:0006952	defense response	1048	159	62.32	0.00293
GO:0006953	acute-phase response	25	10	1.49	0.00318
GO:0050715	positive regulation of cytokine secretio...	52	11	3.09	0.00348
GO:0030195	negative regulation of blood coagulation	24	8	1.43	0.00348
GO:0001660	fever generation	7	5	0.42	0.00350
GO:0045072	regulation of interferon-gamma biosynthe...	12	5	0.71	0.00351
GO:0055074	calcium ion homeostasis	188	23	11.18	0.00351
GO:1903115	regulation of actin filament-based movem...	22	5	1.31	0.00351
GO:0061097	regulation of protein tyrosine kinase ac...	40	6	2.38	0.00351
GO:0030730	sequestering of triglyceride	11	3	0.65	0.00353
GO:0009746	response to hexose	91	7	5.41	0.00353
GO:0042130	negative regulation of T cell proliferat...	32	7	1.9	0.00355
GO:0045840	positive regulation of mitosis	26	6	1.55	0.00357
GO:0050731	positive regulation of peptidyl-tyrosine...	85	20	5.05	0.00361
GO:0007165	signal transduction	3434	318	204.21	0.00363
GO:0032486	Rap protein signal transduction	19	5	1.13	0.00364
GO:0051023	regulation of immunoglobulin secretion	6	3	0.36	0.00366
GO:0030853	negative regulation of granulocyte diffe...	6	3	0.36	0.00366
GO:0060693	regulation of branching involved in sali...	6	3	0.36	0.00366
GO:0060670	branching involved in labyrinthine layer...	6	3	0.36	0.00366
GO:0002739	regulation of cytokine secretion involve...	6	3	0.36	0.00366
GO:0042523	positive regulation of tyrosine phosphor...	6	3	0.36	0.00366
GO:0048505	regulation of timing of cell differentia...	6	3	0.36	0.00366
GO:0051953	negative regulation of amine transport	6	3	0.36	0.00366
GO:0042977	activation of JAK2 kinase activity	6	3	0.36	0.00366
GO:2000668	regulation of dendritic cell apoptotic p...	6	3	0.36	0.00366
GO:0045820	negative regulation of glycolytic proces...	6	3	0.36	0.00366
GO:0051897	positive regulation of protein kinase B ...	53	9	3.15	0.00370
GO:0045766	positive regulation of angiogenesis	69	12	4.1	0.00370
GO:0001938	positive regulation of endothelial cell ...	44	8	2.62	0.00395
GO:0051353	positive regulation of oxidoreductase ac...	28	7	1.67	0.00413
GO:0090023	positive regulation of neutrophil chemot...	12	4	0.71	0.00418
GO:0045746	negative regulation of Notch signaling p...	12	4	0.71	0.00418
GO:0051926	negative regulation of calcium ion trans...	12	4	0.71	0.00418
GO:0032088	negative regulation of NF-kappaB transcr...	54	9	3.21	0.00421
GO:0042493	response to drug	257	29	15.28	0.00456
GO:0045740	positive regulation of DNA replication	45	8	2.68	0.00466
GO:0007166	cell surface receptor signaling pathway	1879	190	111.74	0.00472
GO:0007565	female pregnancy	111	17	6.6	0.00499
GO:0001889	liver development	82	13	4.88	0.00519
GO:0001525	angiogenesis	258	36	15.34	0.00561
GO:0002690	positive regulation of leukocyte chemota...	42	10	2.5	0.00562
GO:0031327	negative regulation of cellular biosynth...	841	70	50.01	0.00563
GO:0060749	mammary gland alveolus development	13	4	0.77	0.00575
GO:0071636	positive regulation of transforming grow...	7	3	0.42	0.00612
GO:0031665	negative regulation of lipopolysaccharid...	7	3	0.42	0.00612
GO:0000185	activation of MAPKKK activity	7	3	0.42	0.00612
GO:0071356	cellular response to tumor necrosis fact...	79	12	4.7	0.00669
GO:0032728	positive regulation of interferon-beta p...	21	5	1.25	0.00672
GO:0006959	humoral immune response	87	15	5.17	0.00722
GO:0048754	branching morphogenesis of an epithelial...	99	16	5.89	0.00739
GO:0009612	response to mechanical stimulus	122	17	7.26	0.00742
GO:0045987	positive regulation of smooth muscle con...	14	4	0.83	0.00768
GO:0035066	positive regulation of histone acetylati...	14	4	0.83	0.00768
GO:0033138	positive regulation of peptidyl-serine p...	49	8	2.91	0.00774
GO:0045444	fat cell differentiation	116	23	6.9	0.00775
GO:0050729	positive regulation of inflammatory resp...	61	15	3.63	0.00806
GO:0014070	response to organic cyclic compound	451	76	26.82	0.00813
GO:0042346	positive regulation of NF-kappaB import ...	22	5	1.31	0.00827
GO:0046887	positive regulation of hormone secretion	51	9	3.03	0.00922
GO:2000108	positive regulation of leukocyte apoptot...	22	5	1.31	0.00931
GO:0071350	cellular response to interleukin-15	8	3	0.48	0.00936
GO:0010544	negative regulation of platelet activati...	8	3	0.48	0.00936
GO:0032740	positive regulation of interleukin-17 pr...	8	3	0.48	0.00936
GO:0002827	positive regulation of T-helper 1 type i...	8	3	0.48	0.00936
GO:0043501	skeletal muscle adaptation	8	3	0.48	0.00936
GO:0014912	negative regulation of smooth muscle cel...	8	3	0.48	0.00936
GO:0060395	SMAD protein signal transduction	8	3	0.48	0.00936
GO:0010460	positive regulation of heart rate	8	3	0.48	0.00936
GO:0070102	interleukin-6-mediated signaling pathway	8	3	0.48	0.00936
GO:0002819	regulation of adaptive immune response	89	21	5.29	0.00975
GO:0032680	regulation of tumor necrosis factor prod...	64	12	3.81	0.00998
GO:0042104	positive regulation of activated T cell ...	15	4	0.89	0.00999
GO:0019953	sexual reproduction	391	31	23.25	0.00999

## Sheet: go-all-k6-non-DE
GO.ID	Term	Annotated	Significant	Expected	weightFisher
GO:0006355	regulation of transcription, DNA-templat...	2450	855	811.83	1.7e-08
GO:0090004	positive regulation of establishment of ...	19	15	6.3	5.5e-05
GO:0015031	protein transport	1194	404	395.64	7.5e-05
GO:0000398	mRNA splicing, via spliceosome	216	94	71.57	0.00018
GO:0006888	ER to Golgi vesicle-mediated transport	61	32	20.21	0.00027
GO:0034067	protein localization to Golgi apparatus	24	12	7.95	0.00044
GO:0007032	endosome organization	27	17	8.95	0.00141
GO:0043687	post-translational protein modification	176	83	58.32	0.00141
GO:0006892	post-Golgi vesicle-mediated transport	90	44	29.82	0.00156
GO:0016558	protein import into peroxisome matrix	12	9	3.98	0.00367
GO:0006661	phosphatidylinositol biosynthetic proces...	88	43	29.16	0.00394
GO:0034372	very-low-density lipoprotein particle re...	5	5	1.66	0.00399
GO:0044802	single-organism membrane organization	569	175	188.54	0.00409
GO:0008380	RNA splicing	323	138	107.03	0.00410
GO:0006501	C-terminal protein lipidation	27	16	8.95	0.00467
GO:0061025	membrane fusion	91	37	30.15	0.00521
GO:0006397	mRNA processing	393	176	130.22	0.00627
GO:0030833	regulation of actin filament polymerizat...	89	33	29.49	0.00662
GO:0031214	biomineral tissue development	73	24	24.19	0.00666
GO:0042384	cilium assembly	115	51	38.11	0.00758
GO:0016192	vesicle-mediated transport	896	329	296.9	0.00800
GO:0048490	anterograde synaptic vesicle transport	15	10	4.97	0.00808
GO:0048704	embryonic skeletal system morphogenesis	44	19	14.58	0.00809

## Sheet: go-18-k5-Yers-Salm
GO.ID	Term	Annotated	Significant	Expected	weightFisher
GO:0060337	type I interferon signaling pathway	64	25	8.47	1.1e-10
GO:0002480	antigen processing and presentation of e...	9	8	1.19	7.4e-07
GO:0035455	response to interferon-alpha	16	9	2.12	2.0e-05
GO:0001916	positive regulation of T cell mediated c...	15	9	1.99	2.9e-05
GO:0007160	cell-matrix adhesion	129	26	17.07	6.9e-05
GO:0007162	negative regulation of cell adhesion	78	20	10.32	9.9e-05
GO:0060333	interferon-gamma-mediated signaling path...	69	19	9.13	0.00022
GO:0060602	branch elongation of an epithelium	11	5	1.46	0.00031
GO:0002484	antigen processing and presentation of e...	5	4	0.66	0.00137
GO:0070389	chaperone cofactor-dependent protein ref...	5	4	0.66	0.00137
GO:0010633	negative regulation of epithelial cell m...	28	11	3.71	0.00158
GO:0016265	death	1500	212	198.51	0.00225
GO:0051252	regulation of RNA metabolic process	2559	349	338.66	0.00226
GO:0021800	cerebral cortex tangential migration	6	4	0.79	0.00367
GO:0045916	negative regulation of complement activa...	6	4	0.79	0.00367
GO:0033209	tumor necrosis factor-mediated signaling...	31	10	4.1	0.00379
GO:0051131	chaperone-mediated protein complex assem...	13	6	1.72	0.00397
GO:0060081	membrane hyperpolarization	10	5	1.32	0.00570
GO:0009268	response to pH	20	7	2.65	0.00764
GO:0010107	potassium ion import	7	4	0.93	0.00767
GO:0000380	alternative mRNA splicing, via spliceoso...	28	6	3.71	0.00768
GO:0035249	synaptic transmission, glutamatergic	31	8	4.1	0.00917
GO:0042572	retinol metabolic process	11	5	1.46	0.00933
GO:0050728	negative regulation of inflammatory resp...	61	15	8.07	0.00948
GO:0051384	response to glucocorticoid	81	16	10.72	0.00957

## Sheet: go-18-k5-Virulent
GO.ID	Term	Annotated	Significant	Expected	weightFisher
GO:0042273	ribosomal large subunit biogenesis	16	7	1.44	0.00026
GO:0007339	binding of sperm to zona pellucida	18	7	1.62	0.00062
GO:0006413	translational initiation	168	28	15.15	0.00116
GO:0022904	respiratory electron transport chain	102	19	9.2	0.00128
GO:0044267	cellular protein metabolic process	3111	352	280.63	0.00142
GO:0043484	regulation of RNA splicing	60	12	5.41	0.00190
GO:0000387	spliceosomal snRNP assembly	33	9	2.98	0.00201
GO:0034660	ncRNA metabolic process	319	58	28.78	0.00209
GO:0006385	transcription elongation from RNA polyme...	17	6	1.53	0.00275
GO:0006386	termination of RNA polymerase III transc...	17	6	1.53	0.00275
GO:0006414	translational elongation	119	22	10.73	0.00292
GO:0006614	SRP-dependent cotranslational protein ta...	107	19	9.65	0.00307
GO:0031124	mRNA 3'-end processing	93	13	8.39	0.00315
GO:0006449	regulation of translational termination	8	4	0.72	0.00342
GO:0006626	protein targeting to mitochondrion	56	12	5.05	0.00364
GO:0006415	translational termination	95	20	8.57	0.00429
GO:0006417	regulation of translation	236	44	21.29	0.00473
GO:0008334	histone mRNA metabolic process	24	8	2.16	0.00587
GO:0060840	artery development	36	6	3.25	0.00636
GO:0042373	vitamin K metabolic process	5	3	0.45	0.00637
GO:0006489	dolichyl diphosphate biosynthetic proces...	5	3	0.45	0.00637
GO:0006108	malate metabolic process	5	3	0.45	0.00637
GO:0071910	determination of liver left/right asymme...	5	3	0.45	0.00637
GO:0070166	enamel mineralization	5	3	0.45	0.00637
GO:0006099	tricarboxylic acid cycle	26	7	2.35	0.00678
GO:0006418	tRNA aminoacylation for protein translat...	46	10	4.15	0.00689
GO:0019083	viral transcription	158	23	14.25	0.00752
GO:0018279	protein N-linked glycosylation via aspar...	92	16	8.3	0.00772
GO:0051057	positive regulation of small GTPase medi...	24	5	2.16	0.00811
GO:0035116	embryonic hindlimb morphogenesis	15	5	1.35	0.00823
GO:0000184	nuclear-transcribed mRNA catabolic proce...	118	19	10.64	0.00909

## Sheet: go-18-k5-MTB
GO.ID	Term	Annotated	Significant	Expected	weightFisher
GO:0048245	eosinophil chemotaxis	7	3	0.1	9.3e-05
GO:0001938	positive regulation of endothelial cell ...	44	5	0.62	0.00037
GO:0014047	glutamate secretion	15	3	0.21	0.00111
GO:0060666	dichotomous subdivision of terminal unit...	5	2	0.07	0.00193
GO:0045657	positive regulation of monocyte differen...	5	2	0.07	0.00193
GO:0003091	renal water homeostasis	5	2	0.07	0.00193
GO:0031338	regulation of vesicle fusion	11	3	0.16	0.00284
GO:0006874	cellular calcium ion homeostasis	182	6	2.57	0.00336
GO:0016188	synaptic vesicle maturation	7	2	0.1	0.00398
GO:0002634	regulation of germinal center formation	7	2	0.1	0.00398
GO:0010460	positive regulation of heart rate	8	2	0.11	0.00526
GO:0045956	positive regulation of calcium ion-depen...	8	2	0.11	0.00526
GO:0048268	clathrin coat assembly	9	2	0.13	0.00670
GO:0007274	neuromuscular synaptic transmission	9	2	0.13	0.00670
GO:0043524	negative regulation of neuron apoptotic ...	87	5	1.23	0.00772
GO:0007010	cytoskeleton organization	720	15	10.18	0.00816

## Sheet: go-18-k5-non-DE
GO.ID	Term	Annotated	Significant	Expected	weightFisher
GO:0006355	regulation of transcription, DNA-templat...	2450	1037	1009.36	6.2e-06
GO:0006521	regulation of cellular amino acid metabo...	52	36	21.42	1.5e-05
GO:0016071	mRNA metabolic process	600	265	247.19	0.00017
GO:0010467	gene expression	3845	1571	1584.08	0.00030
GO:0048490	anterograde synaptic vesicle transport	15	13	6.18	0.00039
GO:0015031	protein transport	1194	495	491.91	0.00040
GO:0006892	post-Golgi vesicle-mediated transport	90	53	37.08	0.00047
GO:0032438	melanosome organization	18	14	7.42	0.00179
GO:0017156	calcium ion-dependent exocytosis	31	17	12.77	0.00201
GO:0051645	Golgi localization	7	7	2.88	0.00201
GO:0034067	protein localization to Golgi apparatus	24	10	9.89	0.00202
GO:0006977	DNA damage response, signal transduction...	62	37	25.54	0.00248
GO:0006888	ER to Golgi vesicle-mediated transport	61	38	25.13	0.00303
GO:0031529	ruffle organization	31	19	12.77	0.00362
GO:0090004	positive regulation of establishment of ...	19	14	7.83	0.00422
GO:0022604	regulation of cell morphogenesis	293	121	120.71	0.00428
GO:0070208	protein heterotrimerization	9	8	3.71	0.00472
GO:0072659	protein localization to plasma membrane	105	55	43.26	0.00487
GO:0071599	otic vesicle development	6	6	2.47	0.00488
GO:0031401	positive regulation of protein modificat...	655	259	269.85	0.00498
GO:0051603	proteolysis involved in cellular protein...	443	190	182.51	0.00508
GO:0006406	mRNA export from nucleus	69	37	28.43	0.00555
GO:0019886	antigen processing and presentation of e...	85	47	35.02	0.00588
GO:0007250	activation of NF-kappaB-inducing kinase ...	16	12	6.59	0.00648
GO:0051436	negative regulation of ubiquitin-protein...	65	37	26.78	0.00742
GO:0050853	B cell receptor signaling pathway	32	19	13.18	0.00964

[truncated: 6 more sheets: go-18-k5-All, go-48-k5-Yers-Salm, go-48-k5-Virulent, go-48-k5-MTB, go-48-k5-non-DE, go-48-k5-All]
