# Supplementary material for: Mycobacterial infection induces a specific human innate immune response
Source: Sci Rep. 2015 Nov 20;5:16882. doi: 10.1038/srep16882 (PMC4653619; doi:10.1038/srep16882)
Supplement: Supplementary Table S8 [file srep16882-s7.xls]

## Sheet: 4 hrs
4 hrs	Rv	Rvplus	GC	BCG	Smeg	Yers	Salm	Staph
Rv	NA	0	2	0	13	2619	4706	2
Rvplus	0	NA	0	0	34	3255	5576	1
GC	2	0	NA	0	64	4325	6876	6
BCG	0	0	0	NA	37	3166	5206	0
Smeg	13	34	64	37	NA	2712	4981	1
Yers	2619	3255	4325	3166	2712	NA	112	2632
Salm	4706	5576	6876	5206	4981	112	NA	5266
Staph	2	1	6	0	1	2632	5266	NA

## Sheet: 18 hrs
18 hrs	Rv	Rvplus	GC	BCG	Smeg	Yers	Salm	Staph
Rv	NA	0	0	0	310	1945	3074	4
Rvplus	0	NA	0	0	354	4951	5847	34
GC	0	0	NA	0	234	2093	2345	0
BCG	0	0	0	NA	276	4863	4488	71
Smeg	310	354	234	276	NA	3114	2566	44
Yers	1945	4951	2093	4863	3114	NA	2	1282
Salm	3074	5847	2345	4488	2566	2	NA	1794
Staph	4	34	0	71	44	1282	1794	NA

## Sheet: 48 hrs
48 hrs	Rv	Rvplus	GC	BCG	Smeg	Yers	Salm	Staph
Rv	NA	2	0	0	716	537	1959	NA
Rvplus	2	NA	17	0	2030	1984	4300	NA
GC	0	17	NA	0	499	1574	2391	NA
BCG	0	0	0	NA	1237	2329	3762	NA
Smeg	716	2030	499	1237	NA	1177	1591	NA
Yers	537	1984	1574	2329	1177	NA	0	NA
Salm	1959	4300	2391	3762	1591	0	NA	NA
Staph	NA	NA	NA	NA	NA	NA	NA	NA
