# Supplementary material for: Mycobacterial infection induces a specific human innate immune response
Source: Sci Rep. 2015 Nov 20;5:16882. doi: 10.1038/srep16882 (PMC4653619; doi:10.1038/srep16882)
Supplement: Supplementary Table S9 [file srep16882-s8.txt]

analysis	pattern	num_concord	num_discord	mean_perc_concord
full_time_course	All	513	225	95.55
full_time_course	18 & 48 h	1792	134	98.9
full_time_course	48 h	1091	113	98.13
full_time_course	18 h	3035	166	99.18
full_time_course	Yers-Salm	514	900	80.06
time_18h	All	4361	63	99.71
time_18h	MTB	164	13	98.53
time_18h	Virulent	1132	33	99.36
time_18h	Yers-Salm	1692	2	99.94
time_48h	All	3208	110	99.36
time_48h	MTB	266	22	98.47
time_48h	Virulent	14	0	100
time_48h	Yers-Salm	1580	2	99.94
